# Supplementary material for: Behavioral training rescues motor deficits in Cyfip1 haploinsufficiency mouse model of autism spectrum disorders
Source: Transl Psychiatry. 2019 Jan 21;9:29. doi: 10.1038/s41398-018-0338-9 (PMC6341103; doi:10.1038/s41398-018-0338-9)
Supplement: Supplementary file 4 — Supplementary Table 1 [file 41398_2018_338_MOESM4_ESM.xlsx]

## Sheet: VNO proteins
Accession	Description	WT1: Area	WT2: Area	Score WT1	Coverage WT1	# Peptides WT1	# PSM WT1	Score WT2	Coverage WT2	# Peptides WT2	# PSM WT2	# AAs	MW [kDa]	calc. pI
P07724	Serum albumin OS=Mus musculus GN=Alb PE=1 SV=3 - [ALBU_MOUSE]	1.93017e+09	7.18275e+09	2762.49	85.69	63	1032	4138.91	88.32	75	1491	608	68.6477	6.07471
P68372	Tubulin beta-4B chain OS=Mus musculus GN=Tubb4b PE=1 SV=1 - [TBB4B_MOUSE]	1.92164e+08	2.52855e+08	1835.58	74.16	27	639	1916.39	74.61	28	651	445	49.799	4.89404
P99024	Tubulin beta-5 chain OS=Mus musculus GN=Tubb5 PE=1 SV=1 - [TBB5_MOUSE]	1.93045e+08	2.45373e+08	1773.83	74.1	26	616	1812.29	74.55	27	613	444	49.639	4.89404
Q7TMM9	Tubulin beta-2A chain OS=Mus musculus GN=Tubb2a PE=1 SV=1 - [TBB2A_MOUSE]	1.93045e+08	2.45373e+08	1676.13	74.16	27	601	1811.38	74.16	27	622	445	49.875	4.89404
Q9CWF2	Tubulin beta-2B chain OS=Mus musculus GN=Tubb2b PE=1 SV=1 - [TBB2B_MOUSE]	1.93045e+08	2.45373e+08	1673	74.16	27	599	1809.65	74.16	27	620	445	49.9209	4.89404
E9Q616	Protein Ahnak OS=Mus musculus GN=Ahnak PE=1 SV=1 - [E9Q616_MOUSE]	6.86961e+07	3.91046e+07	1646.94	59.02	162	790	1296.6	57.39	159	638	5656	603.866	6.30322
A8DUL0	Beta-globin OS=Mus musculus GN=Hbbt1 PE=3 SV=1 - [A8DUL0_MOUSE]	1.16615e+09	2.40443e+10	1573.3	89.12	15	612	3658.96	95.92	21	1291	147	15.8222	7.29834
P68369	Tubulin alpha-1A chain OS=Mus musculus GN=Tuba1a PE=1 SV=1 - [TBA1A_MOUSE]	4.22065e+08	9.47344e+08	1451	73.61	28	520	1430.77	75.61	30	491	451	50.1036	5.05908
Q9D6F9	Tubulin beta-4A chain OS=Mus musculus GN=Tubb4a PE=1 SV=3 - [TBB4A_MOUSE]	1.92164e+08	2.52855e+08	1424.52	72.3	24	493	1487.23	74.55	26	513	444	49.5539	4.88135
P68373	Tubulin alpha-1C chain OS=Mus musculus GN=Tuba1c PE=1 SV=1 - [TBA1C_MOUSE]	4.22065e+08	9.47344e+08	1423.34	69.27	27	517	1390.72	75.5	30	486	449	49.8775	5.09717
A8DUM2	Beta-globin OS=Mus musculus GN=Hbbt1 PE=3 SV=1 - [A8DUM2_MOUSE]	9.39529e+08	2.27726e+10	1406.26	74.15	13	585	3218.1	91.16	17	1233	147	15.7701	7.6499
A8DUP7	Beta-globin OS=Mus musculus GN=Hbbt1 PE=3 SV=1 - [A8DUP7_MOUSE]	8.82341e+08	2.27726e+10	1362.91	83.67	13	555	3429.48	89.8	17	1282	147	15.8161	7.6499
Q9Z1R9	MCG124046 OS=Mus musculus GN=Prss1 PE=1 SV=1 - [Q9Z1R9_MOUSE]	1.90758e+09	2.82361e+09	1329.82	9.76	2	499	689.975	9.76	2	242	246	26.1178	4.94482
P08071	Lactotransferrin OS=Mus musculus GN=Ltf PE=1 SV=4 - [TRFL_MOUSE]	3.08205e+08	2.24035e+08	1319.64	72.98	51	489	786.865	68.32	43	282	707	77.788	8.52881
P60710	Actin, cytoplasmic 1 OS=Mus musculus GN=Actb PE=1 SV=1 - [ACTB_MOUSE]	3.70325e+09	5.00712e+09	1303.7	76	27	510	1336.92	76.27	28	552	375	41.7097	5.47803
B7FAU9	Filamin, alpha OS=Mus musculus GN=Flna PE=1 SV=1 - [B7FAU9_MOUSE]	7.36686e+07	5.20054e+07	1268.04	52.56	114	567	1796.84	55.17	116	728	2639	280.325	6.01123
A8DUP5	Beta-globin OS=Mus musculus GN=Hbbt1 PE=3 SV=1 - [A8DUP5_MOUSE]	8.82341e+08	2.27726e+10	1230.78	66.67	10	498	3205.97	81.63	15	1186	147	15.8842	7.62061
Q9ERD7	Tubulin beta-3 chain OS=Mus musculus GN=Tubb3 PE=1 SV=1 - [TBB3_MOUSE]	1.36736e+08	1.96137e+08	1193.59	63.11	22	398	1268.24	63.11	22	435	450	50.3862	4.93213
Q3UBP6	Putative uncharacterized protein OS=Mus musculus GN=Actb PE=2 SV=1 - [Q3UBP6_MOUSE]	2.78468e+09	3.54233e+09	1189.66	73.07	25	451	1241.43	72.53	25	496	375	41.7417	5.47803
B1Q450	Hemoglobin beta chain subunit OS=Mus musculus GN=HBB1 PE=2 SV=1 - [B1Q450_MOUSE]	8.3534e+08	2.14138e+10	1178.68	70.07	12	472	2876.55	76.19	15	1016	147	15.8301	7.69385
P20152	Vimentin OS=Mus musculus GN=Vim PE=1 SV=3 - [VIME_MOUSE]	1.87094e+08	9.54016e+07	1079.49	71.46	36	452	604.125	68.88	32	240	466	53.6551	5.12256
P20029	78 kDa glucose-regulated protein OS=Mus musculus GN=Hspa5 PE=1 SV=3 - [GRP78_MOUSE]	2.91912e+08	8.16149e+08	1022.08	51.3	35	351	1079.04	52.06	38	367	655	72.3775	5.16064
Q3TFD9	Putative uncharacterized protein OS=Mus musculus GN=Vim PE=2 SV=1 - [Q3TFD9_MOUSE]	1.87094e+08	9.54016e+07	1021.65	71.46	36	439	548.826	64.81	31	227	466	53.656	5.09717
P68368	Tubulin alpha-4A chain OS=Mus musculus GN=Tuba4a PE=1 SV=1 - [TBA4A_MOUSE]	4.22065e+08	9.39057e+08	984.193	60.27	24	371	1037.85	60.94	25	380	448	49.8924	5.05908
Q9QXS1	Plectin OS=Mus musculus GN=Plec PE=1 SV=3 - [PLEC_MOUSE]	1.63763e+07	1.58232e+07	946.412	31.85	143	498	400.533	26.86	117	201	4691	533.861	5.96045
E9Q035	Protein Gm20425 OS=Mus musculus GN=Gm20425 PE=4 SV=1 - [E9Q035_MOUSE]	1.57798e+08	7.38556e+08	928.935	59.3	59	367	1440.7	60.63	64	541	978	107.727	7.76709
P26039	Talin-1 OS=Mus musculus GN=Tln1 PE=1 SV=2 - [TLN1_MOUSE]	2.95616e+07	3.69011e+07	914.796	48.01	100	389	1337.04	46.56	86	512	2541	269.653	6.17627
P27773	Protein disulfide-isomerase A3 OS=Mus musculus GN=Pdia3 PE=1 SV=2 - [PDIA3_MOUSE]	2.9835e+08	5.02587e+08	911.842	65.54	36	388	1094.38	64.36	37	435	505	56.6427	6.21436
B7STB7	Annexin OS=Mus musculus GN=Anxa1 PE=2 SV=1 - [B7STB7_MOUSE]	1.74281e+08	1.46168e+08	911.14	71.97	32	335	556.278	72.25	30	204	346	38.726	7.37158
P56480	ATP synthase subunit beta, mitochondrial OS=Mus musculus GN=Atp5b PE=1 SV=2 - [ATPB_MOUSE]	3.2809e+08	4.69541e+08	906.521	72.78	27	307	1019.38	69	26	329	529	56.2655	5.33838
P16858	Glyceraldehyde-3-phosphate dehydrogenase OS=Mus musculus GN=Gapdh PE=1 SV=2 - [G3P_MOUSE]	5.56865e+08	1.19607e+09	888.282	69.37	20	335	1443.79	80.78	21	556	333	35.7872	8.25049
Q8BPF4	Putative uncharacterized protein OS=Mus musculus PE=2 SV=1 - [Q8BPF4_MOUSE]	8.53188e+08	1.33656e+10	887.501	82.39	12	422	2460.16	91.55	18	982	142	15.1718	8.67529
Q921I1	Serotransferrin OS=Mus musculus GN=Tf PE=1 SV=1 - [TRFE_MOUSE]	1.57798e+08	7.38556e+08	886.223	64.28	46	352	1422.77	66.14	52	530	697	76.6737	7.18115
E9QPE7	Myosin-11 OS=Mus musculus GN=Myh11 PE=1 SV=1 - [E9QPE7_MOUSE]	4.56205e+07	8.75416e+07	857.358	44.22	90	423	1748.42	49.28	94	623	1938	223.219	5.50342
P11499	Heat shock protein HSP 90-beta OS=Mus musculus GN=Hsp90ab1 PE=1 SV=3 - [HS90B_MOUSE]	1.78899e+08	4.57206e+08	839.855	59.12	47	332	939.38	58.98	47	352	724	83.2291	5.03369
Q69ZX3	MKIAA0866 protein (Fragment) OS=Mus musculus GN=Myh11 PE=2 SV=1 - [Q69ZX3_MOUSE]	4.56205e+07	8.75416e+07	839.719	43.4	89	418	1744.8	48.08	94	622	1984	228.127	5.45264
A0PJF4	Ahnak protein (Fragment) OS=Mus musculus GN=Ahnak PE=2 SV=1 - [A0PJF4_MOUSE]	5.17126e+07	3.91046e+07	835.782	54.09	63	413	538.267	50.32	64	276	1564	164.459	6.7417
P07356	Annexin A2 OS=Mus musculus GN=Anxa2 PE=1 SV=2 - [ANXA2_MOUSE]	1.90514e+08	1.20736e+08	821.476	66.96	26	310	589.78	65.49	25	220	339	38.6518	7.69385
Q922F4	Tubulin beta-6 chain OS=Mus musculus GN=Tubb6 PE=1 SV=1 - [TBB6_MOUSE]	1.07652e+08	1.91882e+08	811.834	47.2	19	301	921.693	60.85	21	343	447	50.0581	4.89404
P48678	Prelamin-A/C OS=Mus musculus GN=Lmna PE=1 SV=2 - [LMNA_MOUSE]	3.17418e+07	3.54629e+07	804.648	66.17	44	321	542.851	64.36	42	216	665	74.1927	6.97607
A0A0R4J0I1	MCG1051009 OS=Mus musculus GN=Serpina3k PE=1 SV=1 - [A0A0R4J0I1_MOUSE]	1.0733e+08	2.00157e+08	794.378	50.72	21	247	1384.38	50.96	23	411	418	46.6429	5.16064
S4R1W1	Glyceraldehyde-3-phosphate dehydrogenase OS=Mus musculus GN=Gm3839 PE=1 SV=1 - [S4R1W1_MOUSE]	5.56865e+08	1.19607e+09	793.695	62.46	18	307	1302.04	80.78	21	514	333	35.7892	8.03076
P63017	Heat shock cognate 71 kDa protein OS=Mus musculus GN=Hspa8 PE=1 SV=1 - [HSP7C_MOUSE]	4.07693e+08	6.927e+08	791.137	60.22	33	293	944.024	60.99	36	337	646	70.8272	5.51611
P10126	Elongation factor 1-alpha 1 OS=Mus musculus GN=Eef1a1 PE=1 SV=3 - [EF1A1_MOUSE]	4.74382e+08	7.35479e+08	790.413	52.6	20	323	1132.99	51.73	20	432	462	50.0821	9.01221
P62737	Actin, aortic smooth muscle OS=Mus musculus GN=Acta2 PE=1 SV=1 - [ACTA_MOUSE]	2.72965e+09	3.49633e+09	770.959	75.07	26	332	944.111	83.55	29	429	377	41.9818	5.38916
P08113	Endoplasmin OS=Mus musculus GN=Hsp90b1 PE=1 SV=2 - [ENPL_MOUSE]	2.25141e+08	5.01188e+08	745.847	55.99	53	327	967.295	58.48	53	399	802	92.4183	4.81787
P09103	Protein disulfide-isomerase OS=Mus musculus GN=P4hb PE=1 SV=2 - [PDIA1_MOUSE]	2.09866e+08	4.96961e+08	727.642	61.3	33	285	1015.47	78	41	414	509	57.0228	4.88135
Q03265	ATP synthase subunit alpha, mitochondrial OS=Mus musculus GN=Atp5a1 PE=1 SV=1 - [ATPA_MOUSE]	1.49652e+08	2.32171e+08	719.505	56.06	29	274	628.801	56.6	29	229	553	59.7156	9.18799
Q8K1H9	Odorant-binding protein 2a OS=Mus musculus GN=Obp2a PE=2 SV=1 - [OBP2A_MOUSE]	1.66604e+09	6.34383e+09	718.989	56.25	10	260	1990.74	68.75	14	698	176	19.983	6.41748
Q6UL10	AHNAK (Fragment) OS=Mus musculus PE=4 SV=1 - [Q6UL10_MOUSE]	6.86961e+07	3.91046e+07	701.349	49.95	78	378	673.434	47.39	75	360	2106	223.986	6.45557
Q3UZQ3	Elongation factor 1-alpha OS=Mus musculus GN=Eef1a1 PE=2 SV=1 - [Q3UZQ3_MOUSE]	4.74382e+08	7.35479e+08	700.405	52.6	20	300	1006.84	46.54	19	401	462	50.0341	9.01221
Q62471	Vomeronasal secretory protein 1 OS=Mus musculus GN=Lcn3 PE=2 SV=2 - [VNS1_MOUSE]	2.89606e+08	2.19337e+09	692.997	59.89	11	232	2253.49	59.89	11	752	182	20.6125	4.60205
P52480	Pyruvate kinase PKM OS=Mus musculus GN=Pkm PE=1 SV=4 - [KPYM_MOUSE]	1.88653e+08	4.07245e+08	692.64	70.62	34	250	1186.04	71.75	36	417	531	57.808	7.47412
Q922U2	Keratin, type II cytoskeletal 5 OS=Mus musculus GN=Krt5 PE=1 SV=1 - [K2C5_MOUSE]	4.74842e+07	6.01796e+07	689.565	58.45	34	297	409.925	42.93	28	187	580	61.7286	7.75244
Q9JJZ2	Tubulin alpha-8 chain OS=Mus musculus GN=Tuba8 PE=1 SV=1 - [TBA8_MOUSE]	4.16561e+08	9.39057e+08	668.662	35.86	15	241	694.688	38.53	17	245	449	50.0195	5.09717
F8WIT2	Annexin OS=Mus musculus GN=Anxa6 PE=1 SV=1 - [F8WIT2_MOUSE]	7.63896e+07	1.67509e+08	655.258	67.47	45	264	696.256	68.67	47	269	667	75.241	5.5542
P07901	Heat shock protein HSP 90-alpha OS=Mus musculus GN=Hsp90aa1 PE=1 SV=4 - [HS90A_MOUSE]	1.2568e+08	3.82243e+08	646.372	54.43	44	270	721.752	60.3	47	280	733	84.7348	5.0083
Q62009	Periostin OS=Mus musculus GN=Postn PE=1 SV=2 - [POSTN_MOUSE]	1.12657e+08	8.47757e+07	636.261	56.21	40	265	456.832	50.6	35	178	838	93.0848	7.53271
P08074	Carbonyl reductase [NADPH] 2 OS=Mus musculus GN=Cbr2 PE=1 SV=1 - [CBR2_MOUSE]	8.05149e+08	1.13149e+09	634.209	65.98	18	292	778.034	82.79	20	362	244	25.9416	9.01221
P01027	Complement C3 OS=Mus musculus GN=C3 PE=1 SV=3 - [CO3_MOUSE]	1.16968e+07	4.10222e+07	633.381	45.82	72	304	1034.46	48.83	74	470	1663	186.366	6.72705
P48036	Annexin A5 OS=Mus musculus GN=Anxa5 PE=1 SV=1 - [ANXA5_MOUSE]	2.86809e+08	2.32124e+08	626.918	79.31	24	283	500.642	71.79	24	234	319	35.7302	4.95752
P33267	Cytochrome P450 2F2 OS=Mus musculus GN=Cyp2f2 PE=1 SV=1 - [CP2F2_MOUSE]	1.7064e+08	2.2557e+08	619.297	64.36	29	275	687.265	60.69	29	297	491	55.913	7.89893
P08249	Malate dehydrogenase, mitochondrial OS=Mus musculus GN=Mdh2 PE=1 SV=3 - [MDHM_MOUSE]	1.26087e+08	1.54991e+08	613.756	64.2	18	213	616.998	64.2	18	218	338	35.5888	8.67529
Q64727	Vinculin OS=Mus musculus GN=Vcl PE=1 SV=4 - [VINC_MOUSE]	3.73189e+07	6.58806e+07	611.667	61.16	59	253	853.854	62.38	59	326	1066	116.644	5.99854
P14824	Annexin A6 OS=Mus musculus GN=Anxa6 PE=1 SV=3 - [ANXA6_MOUSE]	7.63896e+07	1.67509e+08	610.931	66.86	44	254	652.549	68.05	46	259	673	75.8374	5.50342
Q04447	Creatine kinase B-type OS=Mus musculus GN=Ckb PE=1 SV=1 - [KCRB_MOUSE]	1.61992e+08	2.96125e+08	606.856	67.72	19	210	793.236	80.05	22	267	381	42.6863	5.66846
Q6P9L9	Eef2 protein (Fragment) OS=Mus musculus GN=Eef2 PE=2 SV=1 - [Q6P9L9_MOUSE]	7.08169e+07	1.53053e+08	594.685	49.7	42	247	679.801	54.45	44	286	843	93.495	6.82959
Q6GT24	Peroxiredoxin 6 OS=Mus musculus GN=Prdx6 PE=1 SV=1 - [Q6GT24_MOUSE]	4.88992e+08	1.44556e+09	590.059	77.68	23	240	735.94	83.93	24	282	224	24.811	6.3667
Q3UU35	Ovostatin homolog OS=Mus musculus GN=Ovos PE=2 SV=2 - [OVOS_MOUSE]	2.39415e+07	2.10217e+08	587.72	38.05	44	244	1275.09	40.73	47	552	1456	162.238	5.26221
P14211	Calreticulin OS=Mus musculus GN=Calr PE=1 SV=1 - [CALR_MOUSE]	2.18752e+08	4.74754e+08	585.855	54.33	23	225	743.941	60.82	25	291	416	47.9649	4.48779
P47738	Aldehyde dehydrogenase, mitochondrial OS=Mus musculus GN=Aldh2 PE=1 SV=1 - [ALDH2_MOUSE]	1.18759e+08	3.126e+08	583.342	57.8	27	220	568.702	57.8	27	211	519	56.5018	7.62061
Q6ZQK2	MKIAA0051 protein (Fragment) OS=Mus musculus GN=Iqgap1 PE=2 SV=1 - [Q6ZQK2_MOUSE]	2.45956e+07	2.43357e+07	578.642	49.32	70	243	1108.54	47.59	71	435	1681	191.193	6.56592
P63101	14-3-3 protein zeta/delta OS=Mus musculus GN=Ywhaz PE=1 SV=1 - [1433Z_MOUSE]	2.13664e+08	2.58262e+08	573.511	63.27	17	205	618.077	67.76	18	236	245	27.7537	4.79248
Q99KI0	Aconitate hydratase, mitochondrial OS=Mus musculus GN=Aco2 PE=1 SV=1 - [ACON_MOUSE]	9.70797e+07	2.12974e+08	569.477	54.62	35	210	753.965	54.36	34	259	780	85.41	7.92822
O08553	Dihydropyrimidinase-related protein 2 OS=Mus musculus GN=Dpysl2 PE=1 SV=2 - [DPYL2_MOUSE]	5.20198e+07	6.92215e+07	569.102	70.45	26	195	687.061	72.03	28	219	572	62.2386	6.37939
Q3U4U1	Putative uncharacterized protein OS=Mus musculus GN=Postn PE=2 SV=1 - [Q3U4U1_MOUSE]	1.12657e+08	8.47757e+07	568.378	54.79	37	245	427.401	47.13	31	166	783	87.0154	7.66455
P16546	Spectrin alpha chain, non-erythrocytic 1 OS=Mus musculus GN=Sptan1 PE=1 SV=4 - [SPTN1_MOUSE]	1.75003e+07	1.26e+07	567.515	55.5	125	228	624.103	51.46	113	248	2472	284.422	5.32568
Q9CWS5	Putative uncharacterized protein OS=Mus musculus PE=2 SV=1 - [Q9CWS5_MOUSE]	6.23112e+08	1.14717e+10	567.003	67.61	9	312	1611.18	100	17	738	142	15.0807	7.72314
A3KGU5	Spectrin alpha chain, non-erythrocytic 1 OS=Mus musculus GN=Sptan1 PE=1 SV=1 - [A3KGU5_MOUSE]	1.75003e+07	1.26e+07	566.672	55.96	125	227	615.936	51.89	113	245	2457	282.72	5.32568
A1BN54	Alpha actinin 1a OS=Mus musculus GN=Actn1 PE=1 SV=1 - [A1BN54_MOUSE]	3.57325e+07	7.2243e+07	565.851	71.36	54	217	581.312	69.45	52	204	887	102.655	5.47803
Q54AH9	Beta-2-globin (Fragment) OS=Mus musculus GN=Hbb-b2 PE=2 SV=1 - [Q54AH9_MOUSE]	7.32169e+08	1.79954e+10	565.816	44.52	7	267	1038.23	44.52	7	486	146	15.7372	8.04541
Q7TPR4	Alpha-actinin-1 OS=Mus musculus GN=Actn1 PE=1 SV=1 - [ACTN1_MOUSE]	3.57325e+07	7.2243e+07	565.298	71.75	54	219	569.626	69.84	52	202	892	103.004	5.37646
P11679	Keratin, type II cytoskeletal 8 OS=Mus musculus GN=Krt8 PE=1 SV=4 - [K2C8_MOUSE]	7.5304e+07	8.07787e+07	562.802	63.67	33	228	714.638	63.06	32	270	490	54.5315	5.8208
P17182	Alpha-enolase OS=Mus musculus GN=Eno1 PE=1 SV=3 - [ENOA_MOUSE]	2.05587e+08	6.47238e+08	559.949	71.2	25	209	783.579	74.42	29	294	434	47.1112	6.80029
A2AQ53	Fibrillin-1 OS=Mus musculus GN=Fbn1 PE=1 SV=1 - [A2AQ53_MOUSE]	4.31501e+06	1.39612e+06	552.797	23.22	56	242	66.0147	7.14	19	38	2873	312.083	4.91943
P50446	Keratin, type II cytoskeletal 6A OS=Mus musculus GN=Krt6a PE=1 SV=3 - [K2C6A_MOUSE]	3.70825e+07	4.81711e+07	552.628	56.06	31	235	291.369	34.72	22	137	553	59.2986	7.94287
Q8VDN2	Sodium/potassium-transporting ATPase subunit alpha-1 OS=Mus musculus GN=Atp1a1 PE=1 SV=1 - [AT1A1_MOUSE]	1.10302e+08	7.89064e+07	550.711	45.55	41	228	1441.94	46.73	47	521	1023	112.91	5.45264
P62259	14-3-3 protein epsilon OS=Mus musculus GN=Ywhae PE=1 SV=1 - [1433E_MOUSE]	2.00487e+08	2.36245e+08	537.523	78.43	22	216	708.496	75.69	23	287	255	29.1554	4.7417
A0A0R4J0X5	Alpha-1-antitrypsin 1-3 OS=Mus musculus GN=Serpina1c PE=1 SV=1 - [A0A0R4J0X5_MOUSE]	1.78329e+08	5.9477e+08	536.686	44.31	14	195	694.325	55.69	17	243	413	45.8254	5.5415
P07758	Alpha-1-antitrypsin 1-1 OS=Mus musculus GN=Serpina1a PE=1 SV=4 - [A1AT1_MOUSE]	1.98004e+08	5.9477e+08	533.625	40.19	14	193	686.964	51.57	17	244	413	45.9735	5.71924
P61979	Heterogeneous nuclear ribonucleoprotein K OS=Mus musculus GN=Hnrnpk PE=1 SV=1 - [HNRPK_MOUSE]	2.23828e+07	3.44316e+07	532.684	52.27	19	214	564.417	57.88	20	218	463	50.9444	5.5415
Q3UV11	Keratin, type II cytoskeletal 6B OS=Mus musculus GN=Krt6b PE=1 SV=1 - [Q3UV11_MOUSE]	3.70825e+07	4.64761e+07	531.157	47.47	27	222	280.078	30.87	19	130	554	59.4898	8.14795
B2M1R6	Heterogeneous nuclear ribonucleoprotein K OS=Mus musculus GN=Hnrnpk PE=1 SV=1 - [B2M1R6_MOUSE]	2.23828e+07	3.44316e+07	529.648	49.55	19	212	552.311	55.45	20	215	440	48.5322	5.5415
P57780	Alpha-actinin-4 OS=Mus musculus GN=Actn4 PE=1 SV=1 - [ACTN4_MOUSE]	3.57325e+07	7.2243e+07	526.446	69.74	55	206	556.6	71.93	56	197	912	104.911	5.41455
Q3TJX0	Putative uncharacterized protein OS=Mus musculus GN=Lcp1 PE=2 SV=1 - [Q3TJX0_MOUSE]	3.85283e+07	7.92179e+07	524.149	74.96	40	198	470.868	73.05	39	174	627	70.0908	5.32568
Q61649	Alpha-globin mRNA (Fragment) OS=Mus musculus PE=2 SV=1 - [Q61649_MOUSE]	6.80926e+08	1.33656e+10	498.216	79.31	6	264	1583.22	100	9	685	58	6.21203	7.51807
Q6PDN3	Myosin light chain kinase, smooth muscle OS=Mus musculus GN=Mylk PE=1 SV=3 - [MYLK_MOUSE]	6.28135e+07	1.00769e+08	490.967	23.65	38	203	593.59	23.91	38	251	1941	212.792	6.25244
Q01853	Transitional endoplasmic reticulum ATPase OS=Mus musculus GN=Vcp PE=1 SV=4 - [TERA_MOUSE]	5.02805e+07	1.07139e+08	488.215	75.19	48	188	665.815	71.46	50	236	806	89.2657	5.26221
Q00898	Alpha-1-antitrypsin 1-5 OS=Mus musculus GN=Serpina1e PE=1 SV=1 - [A1AT5_MOUSE]	1.77008e+08	4.1966e+08	477.232	34.62	13	175	543.957	35.84	14	192	413	45.8625	5.73193
Q3KQQ4	Serpina1a protein OS=Mus musculus GN=Serpina1b PE=2 SV=1 - [Q3KQQ4_MOUSE]	1.78329e+08	5.9477e+08	476.143	51.57	16	179	639.689	54.96	18	226	413	45.8675	5.52881
Q61838	Pregnancy zone protein OS=Mus musculus GN=Pzp PE=1 SV=3 - [PZP_MOUSE]	2.021e+07	6.71303e+07	475.442	40.6	47	189	994.251	48.29	56	432	1495	165.748	6.68311
P06151	L-lactate dehydrogenase A chain OS=Mus musculus GN=Ldha PE=1 SV=3 - [LDHA_MOUSE]	1.53678e+08	2.84748e+08	465.575	59.64	22	214	520.745	72.59	26	241	332	36.4752	7.73779
Q00897	Alpha-1-antitrypsin 1-4 OS=Mus musculus GN=Serpina1d PE=1 SV=1 - [A1AT4_MOUSE]	1.78329e+08	5.9477e+08	446.37	46.25	15	173	577.131	54.24	20	207	413	45.9694	5.43994
P19001	Keratin, type I cytoskeletal 19 OS=Mus musculus GN=Krt19 PE=1 SV=1 - [K1C19_MOUSE]	1.33546e+08	1.70242e+08	438.898	74.19	37	196	485.41	75.68	38	206	403	44.5147	5.38916
O55143	Sarcoplasmic/endoplasmic reticulum calcium ATPase 2 OS=Mus musculus GN=Atp2a2 PE=1 SV=2 - [AT2A2_MOUSE]	3.33885e+07	3.9531e+07	434.352	42.62	42	220	640.276	44.35	44	264	1044	114.784	5.33838
A2A513	Keratin, type I cytoskeletal 10 OS=Mus musculus GN=Krt10 PE=1 SV=1 - [A2A513_MOUSE]	8.01669e+07	1.73752e+08	424.415	15.33	11	194	378.599	13.73	10	158	561	57.0067	5.07178
A6ZI44	Fructose-bisphosphate aldolase OS=Mus musculus GN=Aldoa PE=1 SV=1 - [A6ZI44_MOUSE]	1.34796e+08	3.69086e+08	424.174	76.08	24	160	627.837	75.12	25	228	418	45.0921	7.91357
P40142	Transketolase OS=Mus musculus GN=Tkt PE=1 SV=1 - [TKT_MOUSE]	1.27703e+08	2.83275e+08	423.167	58.27	31	167	522.269	60.83	32	201	623	67.5876	7.50342
P09411	Phosphoglycerate kinase 1 OS=Mus musculus GN=Pgk1 PE=1 SV=4 - [PGK1_MOUSE]	1.19107e+08	4.08611e+08	413.452	71.94	27	168	673.483	75.3	30	249	417	44.522	7.89893
P68254	14-3-3 protein theta OS=Mus musculus GN=Ywhaq PE=1 SV=1 - [1433T_MOUSE]	1.99694e+08	2.52468e+08	413.209	62.86	16	161	551.905	67.35	17	209	245	27.7608	4.77979
Q3THB4	L-lactate dehydrogenase OS=Mus musculus GN=Ldha PE=2 SV=1 - [Q3THB4_MOUSE]	1.53678e+08	2.84748e+08	410.955	57.23	21	189	475.464	70.18	25	223	332	36.4762	7.43018
P62631	Elongation factor 1-alpha 2 OS=Mus musculus GN=Eef1a2 PE=1 SV=1 - [EF1A2_MOUSE]	4.74382e+08	7.35479e+08	406.03	43.84	16	175	676.77	43.41	19	272	463	50.4223	9.02686
Q80X90	Filamin-B OS=Mus musculus GN=Flnb PE=1 SV=3 - [FLNB_MOUSE]	3.88712e+07	4.23254e+07	403.208	24.52	55	192	703.797	36.16	77	291	2602	277.651	5.70654
P17563	Selenium-binding protein 1 OS=Mus musculus GN=Selenbp1 PE=1 SV=2 - [SBP1_MOUSE]	4.20859e+07	8.31368e+07	397.161	85.38	31	142	551.219	85.59	31	199	472	52.4804	6.29053
Q61414	Keratin, type I cytoskeletal 15 OS=Mus musculus GN=Krt15 PE=1 SV=2 - [K1C15_MOUSE]	1.33546e+08	1.28345e+08	395.83	56.64	29	179	256.81	34.73	19	111	452	49.1071	4.85596
P51881	ADP/ATP translocase 2 OS=Mus musculus GN=Slc25a5 PE=1 SV=3 - [ADT2_MOUSE]	1.10559e+08	1.66374e+08	394.85	68.12	23	211	491.083	67.45	22	249	298	32.9102	9.72998
P05202	Aspartate aminotransferase, mitochondrial OS=Mus musculus GN=Got2 PE=1 SV=1 - [AATM_MOUSE]	1.27062e+08	1.61793e+08	394.051	63.95	25	153	374.915	57.21	24	139	430	47.3812	8.99756
P08003	Protein disulfide-isomerase A4 OS=Mus musculus GN=Pdia4 PE=1 SV=3 - [PDIA4_MOUSE]	4.81972e+07	9.28918e+07	392.759	55.64	37	165	389.391	55.49	37	161	638	71.9375	5.31299
E9PWE8	Dihydropyrimidinase-related protein 3 OS=Mus musculus GN=Dpysl3 PE=1 SV=1 - [E9PWE8_MOUSE]	3.96161e+07	6.72451e+07	382.84	60.61	27	143	416.487	59	27	155	683	73.8379	6.45557
P26443	Glutamate dehydrogenase 1, mitochondrial OS=Mus musculus GN=Glud1 PE=1 SV=1 - [DHE3_MOUSE]	3.05572e+07	6.32754e+07	382.816	56.63	28	153	372.94	56.63	28	149	558	61.2982	8.00146
Q60932	Voltage-dependent anion-selective channel protein 1 OS=Mus musculus GN=Vdac1 PE=1 SV=3 - [VDAC1_MOUSE]	7.09882e+07	7.244e+07	379.566	75.68	19	134	301.544	77.7	20	101	296	32.3314	8.42627
P10649	Glutathione S-transferase Mu 1 OS=Mus musculus GN=Gstm1 PE=1 SV=2 - [GSTM1_MOUSE]	2.69441e+08	8.24869e+08	378.916	71.1	18	149	533.056	71.1	18	207	218	25.9531	7.94287
A2AVJ7	Ribosome-binding protein 1 OS=Mus musculus GN=Rrbp1 PE=1 SV=1 - [A2AVJ7_MOUSE]	3.26053e+06	9.39228e+06	375.41	51.91	46	164	295.957	31.83	37	117	1464	158.301	9.18799
Q61781	Keratin, type I cytoskeletal 14 OS=Mus musculus GN=Krt14 PE=1 SV=2 - [K1C14_MOUSE]	1.00206e+08	8.92637e+07	374.851	52.27	27	166	276.886	37.19	20	118	484	52.8339	5.17334
P16125	L-lactate dehydrogenase B chain OS=Mus musculus GN=Ldhb PE=1 SV=2 - [LDHB_MOUSE]	2.13031e+08	3.40847e+08	372.11	54.79	21	151	515.265	62.87	24	207	334	36.549	6.04932
P04104	Keratin, type II cytoskeletal 1 OS=Mus musculus GN=Krt1 PE=1 SV=4 - [K2C1_MOUSE]	5.14191e+07	1.2469e+08	371.346	8.01	7	148	380.228	6.75	6	150	637	65.5653	8.14795
P62908	40S ribosomal protein S3 OS=Mus musculus GN=Rps3 PE=1 SV=1 - [RS3_MOUSE]	6.05341e+07	6.54284e+07	370.14	74.49	21	153	396.252	78.6	21	173	243	26.6574	9.65674
Q8VDD5	Myosin-9 OS=Mus musculus GN=Myh9 PE=1 SV=4 - [MYH9_MOUSE]	2.88676e+07	5.40485e+07	369.747	22.3	48	204	367.177	29.23	58	155	1960	226.232	5.65576
P17156	Heat shock-related 70 kDa protein 2 OS=Mus musculus GN=Hspa2 PE=1 SV=2 - [HSP72_MOUSE]	3.37952e+08	6.01298e+08	368.89	41.23	25	149	449.116	51.03	28	164	633	69.5987	5.66846
Q3TJL8	Putative uncharacterized protein OS=Mus musculus GN=Pdia6 PE=2 SV=1 - [Q3TJL8_MOUSE]	9.593e+07	2.34226e+08	364.405	49.89	17	120	420.449	44.72	16	131	445	48.6395	5.18604
Q8CG03	cGMP-specific 3',5'-cyclic phosphodiesterase OS=Mus musculus GN=Pde5a PE=1 SV=2 - [PDE5A_MOUSE]	1.33483e+07	1.85333e+07	363.208	55.95	42	136	325.271	56.07	44	121	865	98.3443	6.04932
Q02053	Ubiquitin-like modifier-activating enzyme 1 OS=Mus musculus GN=Uba1 PE=1 SV=1 - [UBA1_MOUSE]	3.79413e+07	6.99754e+07	362.608	44.33	38	152	516.368	49.43	41	191	1058	117.734	5.65576
Q3V1M8	Putative uncharacterized protein OS=Mus musculus GN=Hdlbp PE=2 SV=1 - [Q3V1M8_MOUSE]	4.64995e+06	1.48555e+07	360.766	42.19	52	180	517.533	44.64	56	226	1268	141.654	6.87354
P24527	Leukotriene A-4 hydrolase OS=Mus musculus GN=Lta4h PE=1 SV=4 - [LKHA4_MOUSE]	1.10431e+07	2.46841e+07	357.267	61.87	33	138	370.557	60.88	32	145	611	69.0071	6.41748
P17751	Triosephosphate isomerase OS=Mus musculus GN=Tpi1 PE=1 SV=4 - [TPIS_MOUSE]	9.94943e+07	2.1804e+08	357.249	60.54	15	124	400.241	56.86	14	137	299	32.1713	5.74463
P63038	60 kDa heat shock protein, mitochondrial OS=Mus musculus GN=Hspd1 PE=1 SV=1 - [CH60_MOUSE]	5.6807e+07	7.48138e+07	355.916	66.67	36	127	403.607	68.06	36	141	573	60.9174	6.17627
Q62261	Spectrin beta chain, non-erythrocytic 1 OS=Mus musculus GN=Sptbn1 PE=1 SV=2 - [SPTB2_MOUSE]	1.83464e+06	9.23689e+06	355.435	22.89	48	162	449.88	33.22	69	213	2363	274.052	5.57959
Q9CQV8	14-3-3 protein beta/alpha OS=Mus musculus GN=Ywhab PE=1 SV=3 - [1433B_MOUSE]	1.99694e+08	2.52468e+08	353.978	57.72	13	135	413.41	62.2	14	164	246	28.0689	4.83057
O35744	Chitinase-like protein 3 OS=Mus musculus GN=Chil3 PE=1 SV=2 - [CHIL3_MOUSE]	4.49895e+07	5.92345e+07	349.893	59.05	21	144	247.108	57.04	18	100	398	44.4301	5.69385
P24549	Retinal dehydrogenase 1 OS=Mus musculus GN=Aldh1a1 PE=1 SV=5 - [AL1A1_MOUSE]	6.75397e+07	2.35218e+08	346.613	54.09	27	129	631.811	61.88	29	221	501	54.4328	7.79639
P26231	Catenin alpha-1 OS=Mus musculus GN=Ctnna1 PE=1 SV=1 - [CTNA1_MOUSE]	2.20121e+07	2.79882e+07	345.913	56.4	44	136	299.766	59.82	42	107	906	100.044	6.22705
Q8K0E8	Fibrinogen beta chain OS=Mus musculus GN=Fgb PE=1 SV=1 - [FIBB_MOUSE]	2.62566e+07	7.51752e+07	345.867	63.41	28	130	496.983	63.2	28	176	481	54.7177	7.07861
Q8BGZ7	Keratin, type II cytoskeletal 75 OS=Mus musculus GN=Krt75 PE=1 SV=1 - [K2C75_MOUSE]	4.74842e+07	6.01796e+07	344.46	17.06	12	153	259.008	17.6	13	120	551	59.7039	8.30908
Q5RKP4	Dolichyl-diphosphooligosaccharide--protein glycosyltransferase subunit 1 (Fragment) OS=Mus musculus GN=Rpn1 PE=2 SV=1 - [Q5RKP4_MOUSE]	4.39785e+07	1.00634e+08	342.16	59.64	30	139	414.338	57.5	29	161	607	68.3547	6.45557
Q9QWL7	Keratin, type I cytoskeletal 17 OS=Mus musculus GN=Krt17 PE=1 SV=3 - [K1C17_MOUSE]	1.33546e+08	1.28345e+08	340.99	46.65	25	156	299.469	50.81	27	136	433	48.1321	5.05908
P08730	Keratin, type I cytoskeletal 13 OS=Mus musculus GN=Krt13 PE=1 SV=2 - [K1C13_MOUSE]	1.17311e+08	1.17546e+08	337.891	56.06	26	168	215.521	21.74	13	103	437	47.7243	4.85596
O70456	14-3-3 protein sigma OS=Mus musculus GN=Sfn PE=1 SV=2 - [1433S_MOUSE]	1.99694e+08	2.52468e+08	333.414	67.34	18	150	357.81	64.52	17	160	248	27.6887	4.77979
P68510	14-3-3 protein eta OS=Mus musculus GN=Ywhah PE=1 SV=2 - [1433F_MOUSE]	1.99694e+08	2.52468e+08	332.46	61.38	16	137	399.859	68.7	18	163	246	28.194	4.89404
P50396	Rab GDP dissociation inhibitor alpha OS=Mus musculus GN=Gdi1 PE=1 SV=3 - [GDIA_MOUSE]	2.49988e+07	4.9601e+07	331.448	72.71	29	120	443.035	72.93	30	147	447	50.4891	5.08447
P61205	ADP-ribosylation factor 3 OS=Mus musculus GN=Arf3 PE=2 SV=2 - [ARF3_MOUSE]	4.82824e+07	1.97812e+08	329.801	62.98	13	117	362.323	62.98	12	130	181	20.5877	7.43018
E9PV24	Fibrinogen alpha chain OS=Mus musculus GN=Fga PE=1 SV=1 - [FIBA_MOUSE]	1.40261e+07	4.52862e+07	325.806	27.25	17	131	478.168	34.6	22	194	789	87.3753	6.11279
A2AQ07	Tubulin beta-1 chain OS=Mus musculus GN=Tubb1 PE=1 SV=1 - [TBB1_MOUSE]	9.1209e+07	1.70491e+08	324.244	41.69	16	133	367.754	42.35	16	149	451	50.4085	5.07178
A0A0U1RPL9	Cytochrome P450 2F2 (Fragment) OS=Mus musculus GN=Cyp2f2 PE=1 SV=1 - [A0A0U1RPL9_MOUSE]	1.26987e+08	1.66704e+08	323.17	75.12	16	145	373.835	74.16	16	160	209	24.0664	7.50342
P48962	ADP/ATP translocase 1 OS=Mus musculus GN=Slc25a4 PE=1 SV=4 - [ADT1_MOUSE]	1.10559e+08	1.66374e+08	323.1	69.13	23	179	457.532	62.08	21	236	298	32.8831	9.71533
Q08331	Calretinin OS=Mus musculus GN=Calb2 PE=1 SV=3 - [CALB2_MOUSE]	4.10687e+07	7.39211e+07	319.016	59.41	17	123	422.221	63.1	19	166	271	31.3525	5.021
P38647	Stress-70 protein, mitochondrial OS=Mus musculus GN=Hspa9 PE=1 SV=3 - [GRP75_MOUSE]	3.38979e+07	7.333e+07	318.944	46.98	32	120	328.306	47.13	31	110	679	73.4156	6.07471
P17879	Heat shock 70 kDa protein 1B OS=Mus musculus GN=Hspa1b PE=1 SV=3 - [HS71B_MOUSE]	2.18266e+08	4.35155e+08	317.745	58.1	29	126	288.335	56.54	29	113	642	70.133	5.71924
O09131	Glutathione S-transferase omega-1 OS=Mus musculus GN=Gsto1 PE=1 SV=2 - [GSTO1_MOUSE]	2.14945e+08	1.26026e+08	315.268	71.67	20	159	237.066	61.67	18	144	240	27.4799	7.35693
G3XA10	Heterogeneous nuclear ribonucleoprotein U, isoform CRA_b OS=Mus musculus GN=Gm28062 PE=4 SV=1 - [G3XA10_MOUSE]	2.36634e+07	3.64345e+07	314.914	30.52	23	126	228.369	32.16	23	96	793	86.7513	5.92236
Q6PAC1	Gelsolin, isoform CRA_c OS=Mus musculus GN=Gsn PE=2 SV=1 - [Q6PAC1_MOUSE]	4.37688e+07	1.0048e+08	312.525	43.09	26	125	443.027	48.02	28	163	731	80.7124	5.75732
G5E924	Heterogeneous nuclear ribonucleoprotein L (Fragment) OS=Mus musculus GN=Hnrnpl PE=1 SV=1 - [G5E924_MOUSE]	9.83928e+06	1.49189e+07	311.942	43.25	16	118	232.934	43.25	16	87	615	66.8897	8.17725
Q61696	Heat shock 70 kDa protein 1A OS=Mus musculus GN=Hspa1a PE=1 SV=2 - [HS71A_MOUSE]	2.18266e+08	4.35155e+08	311.607	58.03	29	125	289.669	56.47	29	113	641	70.036	5.71924
G3UVV4	Hexokinase OS=Mus musculus GN=Hk1 PE=1 SV=1 - [G3UVV4_MOUSE]	2.75139e+07	4.26323e+07	310.676	52.45	41	132	345.22	56.6	45	148	917	101.808	6.66846
P06745	Glucose-6-phosphate isomerase OS=Mus musculus GN=Gpi PE=1 SV=4 - [G6PI_MOUSE]	6.80699e+07	1.69134e+08	309.874	51.61	23	134	462.251	51.61	23	194	558	62.7272	8.1333
E9PX70	Collagen alpha-1(XII) chain OS=Mus musculus GN=Col12a1 PE=1 SV=1 - [E9PX70_MOUSE]	1.49919e+06	5.63955e+06	308.503	17.2	51	160	289.618	20.37	55	141	3064	333.524	5.79541
Q9JKR6	Hypoxia up-regulated protein 1 OS=Mus musculus GN=Hyou1 PE=1 SV=1 - [HYOU1_MOUSE]	2.58986e+07	3.61862e+07	306.842	52.15	42	135	719.102	54.05	46	290	999	111.112	5.18604
Q8BHN3	Neutral alpha-glucosidase AB OS=Mus musculus GN=Ganab PE=1 SV=1 - [GANAB_MOUSE]	3.57584e+07	9.78475e+07	305.457	52.33	45	117	399.88	56.04	45	137	944	106.844	6.06201
B2CY77	Laminin receptor (Fragment) OS=Mus musculus GN=Rpsa PE=2 SV=1 - [B2CY77_MOUSE]	3.5114e+07	6.14186e+07	305.268	59.32	14	99	278.507	60.34	14	93	295	32.8295	4.86865
Q3THB3	Putative uncharacterized protein OS=Mus musculus GN=Hnrnpm PE=1 SV=1 - [Q3THB3_MOUSE]	2.18306e+07	4.42784e+07	304.675	48.41	26	128	307.327	54.78	33	127	690	73.6924	8.74854
Q9WVA4	Transgelin-2 OS=Mus musculus GN=Tagln2 PE=1 SV=4 - [TAGL2_MOUSE]	5.00246e+07	3.48542e+07	304.396	71.36	14	121	226.152	68.34	13	88	199	22.3812	8.23584
Q8VCQ8	Caldesmon 1 OS=Mus musculus GN=Cald1 PE=1 SV=1 - [Q8VCQ8_MOUSE]	4.37769e+06	1.59304e+07	303.798	35.47	21	122	301.149	36.04	21	116	530	60.4168	7.37158
B2RQQ5	Microtubule-associated protein 1B OS=Mus musculus GN=Map1b PE=2 SV=1 - [B2RQQ5_MOUSE]	4.62954e+06	1.37743e+07	303.502	27.27	49	125	513.958	32.06	58	209	2464	270.141	4.83057
P40936	Indolethylamine N-methyltransferase OS=Mus musculus GN=Inmt PE=1 SV=1 - [INMT_MOUSE]	6.35233e+07	9.99574e+07	303.334	46.21	11	112	365.653	48.11	12	138	264	29.4408	6.39209
A1A4T2	Alpha glucosidase 2 alpha neutral subunit OS=Mus musculus GN=Ganab PE=2 SV=1 - [A1A4T2_MOUSE]	3.57584e+07	9.78475e+07	302.31	51.66	45	116	395.603	55.8	46	137	966	109.335	6.15088
Q8BH64	EH domain-containing protein 2 OS=Mus musculus GN=Ehd2 PE=1 SV=1 - [EHD2_MOUSE]	1.98182e+07	1.74843e+07	301.589	60.04	29	110	198.918	60.77	26	78	543	61.1358	6.50732
Q8VCM7	Fibrinogen gamma chain OS=Mus musculus GN=Fgg PE=1 SV=1 - [FIBG_MOUSE]	1.8461e+07	6.71132e+07	300.878	52.98	19	110	373.366	56.65	21	140	436	49.3598	5.85889
O88569	Heterogeneous nuclear ribonucleoproteins A2/B1 OS=Mus musculus GN=Hnrnpa2b1 PE=1 SV=2 - [ROA2_MOUSE]	7.16461e+07	4.57262e+07	300.787	50.42	20	157	282.338	56.09	19	136	353	37.3797	8.95361
Q61598	Rab GDP dissociation inhibitor beta OS=Mus musculus GN=Gdi2 PE=1 SV=1 - [GDIB_MOUSE]	3.97129e+07	7.25041e+07	300.733	78.88	33	114	429.604	79.1	33	163	445	50.5047	6.25244
P28665	Murinoglobulin-1 OS=Mus musculus GN=Mug1 PE=1 SV=3 - [MUG1_MOUSE]	1.04705e+07	4.2835e+07	297.422	35.98	45	147	784.622	40.51	48	334	1476	165.193	6.41748
Q02257	Junction plakoglobin OS=Mus musculus GN=Jup PE=1 SV=3 - [PLAK_MOUSE]	1.8012e+07	1.44714e+07	295.427	64.56	34	118	189.634	58.12	32	73	745	81.7488	6.13818
O88342	WD repeat-containing protein 1 OS=Mus musculus GN=Wdr1 PE=1 SV=3 - [WDR1_MOUSE]	2.67617e+07	3.71852e+07	295.185	66.83	29	129	432.726	64.36	29	167	606	66.365	6.59521
P61982	14-3-3 protein gamma OS=Mus musculus GN=Ywhag PE=1 SV=2 - [1433G_MOUSE]	1.99694e+08	2.52468e+08	291.373	47.77	12	119	369.156	52.63	13	147	247	28.2849	4.89404
P37040	NADPH--cytochrome P450 reductase OS=Mus musculus GN=Por PE=1 SV=2 - [NCPR_MOUSE]	6.8517e+07	1.65821e+08	290.355	52.21	30	117	391.376	57.23	33	148	678	76.9953	5.52881
P68040	Receptor of activated protein C kinase 1 OS=Mus musculus GN=Rack1 PE=1 SV=3 - [RACK1_MOUSE]	6.5895e+07	6.37693e+07	289.85	77.92	19	106	269.918	78.86	20	100	317	35.0546	7.69385
Q8BSL7	ADP-ribosylation factor 2 OS=Mus musculus GN=Arf2 PE=1 SV=2 - [ARF2_MOUSE]	3.45396e+07	1.89721e+08	288.03	62.98	13	101	316.117	62.98	11	115	181	20.7328	6.58057
A2AL12	Heterogeneous nuclear ribonucleoprotein A3 OS=Mus musculus GN=Hnrnpa3 PE=1 SV=1 - [A2AL12_MOUSE]	5.2892e+07	5.65536e+07	287.034	37.74	15	140	223.682	43.08	16	104	318	34.4545	9.1001
Q9DBG3	AP-2 complex subunit beta OS=Mus musculus GN=Ap2b1 PE=1 SV=1 - [AP2B1_MOUSE]	1.02482e+07	1.56445e+07	286.143	43.12	36	116	265.521	48.77	37	109	937	104.516	5.37646
P62962	Profilin-1 OS=Mus musculus GN=Pfn1 PE=1 SV=2 - [PROF1_MOUSE]	1.85954e+07	2.3582e+08	285.608	77.14	11	119	400.801	73.57	10	151	140	14.9475	8.27979
P84084	ADP-ribosylation factor 5 OS=Mus musculus GN=Arf5 PE=1 SV=2 - [ARF5_MOUSE]	4.82824e+07	1.97812e+08	284.813	68.89	12	98	326.51	68.89	13	113	180	20.5166	6.78564
Q61114	BPI fold-containing family B member 1 OS=Mus musculus GN=Bpifb1 PE=2 SV=4 - [BPIB1_MOUSE]	3.73266e+07	1.53177e+07	282.801	54.64	24	124	182.66	47.89	19	70	474	52.4219	6.37939
Q8C7C4	Putative uncharacterized protein (Fragment) OS=Mus musculus PE=2 SV=1 - [Q8C7C4_MOUSE]	1.02718e+08	8.02537e+07	281.876	53.37	11	96	273.752	53.37	11	96	178	20.2905	9.78857
P13595	Neural cell adhesion molecule 1 OS=Mus musculus GN=Ncam1 PE=1 SV=3 - [NCAM1_MOUSE]	9.25681e+06	1.46577e+07	280.775	28.25	25	120	269.944	33.81	29	106	1115	119.353	4.83057
Q6PIE5	Sodium/potassium-transporting ATPase subunit alpha-2 OS=Mus musculus GN=Atp1a2 PE=1 SV=1 - [AT1A2_MOUSE]	6.84274e+07	6.09494e+07	278.935	32.35	29	121	662.475	38.14	37	261	1020	112.145	5.5542
Q3TW51	Putative uncharacterized protein OS=Mus musculus GN=Snd1 PE=2 SV=1 - [Q3TW51_MOUSE]	1.21278e+07	2.88611e+07	278.396	56.92	44	139	345.961	60.44	46	140	910	101.967	7.56201
Q5SVG5	AP-1 complex subunit beta-1 OS=Mus musculus GN=Ap1b1 PE=1 SV=1 - [Q5SVG5_MOUSE]	9.32334e+06	1.56445e+07	278.191	40.61	33	107	262.009	45.31	37	102	916	101.128	5.22412
Q64437	Alcohol dehydrogenase class 4 mu/sigma chain OS=Mus musculus GN=Adh7 PE=2 SV=2 - [ADH7_MOUSE]	2.47334e+07	3.6298e+07	277.829	73.53	18	99	345.463	71.12	17	129	374	39.8784	7.85498
P60335	Poly(rC)-binding protein 1 OS=Mus musculus GN=Pcbp1 PE=1 SV=1 - [PCBP1_MOUSE]	2.5859e+07	5.08931e+07	277.562	71.91	16	101	318.5	82.3	18	116	356	37.4739	7.09326
Q60597	2-oxoglutarate dehydrogenase, mitochondrial OS=Mus musculus GN=Ogdh PE=1 SV=3 - [ODO1_MOUSE]	1.49969e+07	2.96754e+07	277.144	57.18	50	120	284.087	54.45	48	110	1023	116.375	6.82959
P43277	Histone H1.3 OS=Mus musculus GN=Hist1h1d PE=1 SV=2 - [H13_MOUSE]	2.77472e+07	4.63017e+07	276.263	28.05	10	106	232.847	15.38	6	88	221	22.0861	11.0337
P17742	Peptidyl-prolyl cis-trans isomerase A OS=Mus musculus GN=Ppia PE=1 SV=2 - [PPIA_MOUSE]	1.97848e+08	7.18293e+08	274.638	70.12	13	140	421.486	63.41	13	188	164	17.9599	7.89893
P05784	Keratin, type I cytoskeletal 18 OS=Mus musculus GN=Krt18 PE=1 SV=5 - [K1C18_MOUSE]	1.13867e+08	1.70242e+08	274.42	71.16	29	125	387.063	73.05	32	158	423	47.5092	5.32568
P54071	Isocitrate dehydrogenase [NADP], mitochondrial OS=Mus musculus GN=Idh2 PE=1 SV=3 - [IDHP_MOUSE]	9.1248e+07	1.72028e+08	274.386	48.89	24	116	380.531	48.89	24	150	452	50.8739	8.68994
O35737	Heterogeneous nuclear ribonucleoprotein H OS=Mus musculus GN=Hnrnph1 PE=1 SV=3 - [HNRH1_MOUSE]	1.58862e+07	3.13856e+07	274.23	38.75	13	102	222.118	49.22	17	88	449	49.1684	6.30322
Q99KA4	Igh protein OS=Mus musculus GN=Igh-VJ558 PE=2 SV=1 - [Q99KA4_MOUSE]	2.57199e+08	1.47788e+08	274.178	45.38	15	101	198.108	46.41	14	75	487	52.5208	5.57959
Q9DCV7	Keratin, type II cytoskeletal 7 OS=Mus musculus GN=Krt7 PE=1 SV=1 - [K2C7_MOUSE]	6.60064e+07	6.52874e+07	274.091	75.27	33	123	243.699	70.46	30	111	457	50.678	5.87158
Q8VCT4	Carboxylesterase 1D OS=Mus musculus GN=Ces1d PE=1 SV=1 - [CES1D_MOUSE]	1.68568e+07	1.00432e+08	273.536	44.25	21	116	525.702	50.44	23	237	565	61.7487	6.60986
Q03734	Serine protease inhibitor A3M OS=Mus musculus GN=Serpina3m PE=1 SV=2 - [SPA3M_MOUSE]	5.69028e+07	9.9833e+07	271.415	30.86	13	88	462.873	38.52	16	145	418	47.0343	6.1001
P26041	Moesin OS=Mus musculus GN=Msn PE=1 SV=3 - [MOES_MOUSE]	9.19155e+07	1.77255e+08	271.413	55.63	35	125	302.442	54.25	36	131	577	67.7249	6.59521
Q6NXH9	Keratin, type II cytoskeletal 73 OS=Mus musculus GN=Krt73 PE=1 SV=1 - [K2C73_MOUSE]	4.55002e+07	8.65349e+07	270.005	10.39	8	109	255.92	10.02	8	105	539	58.8747	8.08936
Q9JIF7	Coatomer subunit beta OS=Mus musculus GN=Copb1 PE=1 SV=1 - [COPB_MOUSE]	1.70873e+07	4.04594e+07	269.207	52.36	40	124	333.483	54.67	45	135	953	106.998	5.99854
P29699	Alpha-2-HS-glycoprotein OS=Mus musculus GN=Ahsg PE=1 SV=1 - [FETUA_MOUSE]	3.52658e+07	8.06915e+07	267.606	26.96	7	87	237.333	33.91	8	77	345	37.3017	6.50732
P43274	Histone H1.4 OS=Mus musculus GN=Hist1h1e PE=1 SV=2 - [H14_MOUSE]	3.78934e+07	4.19923e+07	265.953	28.31	10	104	225.074	15.53	6	87	219	21.964	11.1069
Q6URW6	Myosin-14 OS=Mus musculus GN=Myh14 PE=1 SV=1 - [MYH14_MOUSE]	2.98596e+07	4.85652e+07	265.692	17	37	129	269.795	26.55	48	111	2000	228.446	5.5542
Q3UMM7	Putative uncharacterized protein OS=Mus musculus GN=Adh7 PE=2 SV=1 - [Q3UMM7_MOUSE]	2.47334e+07	3.6298e+07	264.824	72.73	18	96	307.585	67.11	16	115	374	39.8925	7.98682
P35700	Peroxiredoxin-1 OS=Mus musculus GN=Prdx1 PE=1 SV=1 - [PRDX1_MOUSE]	2.5442e+08	3.01236e+08	264.412	75.38	16	111	277.018	75.38	16	128	199	22.1624	8.11865
Q3U7I9	Putative uncharacterized protein OS=Mus musculus GN=Ctsd PE=2 SV=1 - [Q3U7I9_MOUSE]	3.87213e+07	6.55261e+07	264.112	42.33	12	119	347.746	43.32	14	145	404	44.2858	7.63525
Q9D8E6	60S ribosomal protein L4 OS=Mus musculus GN=Rpl4 PE=1 SV=3 - [RL4_MOUSE]	2.24382e+07	6.50102e+07	263.91	44.87	20	121	236.846	42	18	97	419	47.124	11.0044
P47739	Aldehyde dehydrogenase, dimeric NADP-preferring OS=Mus musculus GN=Aldh3a1 PE=1 SV=2 - [AL3A1_MOUSE]	7.67943e+07	9.50261e+07	263.49	43.05	23	112	270.671	43.05	23	112	453	50.4488	6.94678
Q8BFZ3	Beta-actin-like protein 2 OS=Mus musculus GN=Actbl2 PE=1 SV=1 - [ACTBL_MOUSE]	2.27878e+09	2.77594e+09	262.669	36.97	14	131	354.601	39.89	15	187	376	41.977	5.49072
Q02248	Catenin beta-1 OS=Mus musculus GN=Ctnnb1 PE=1 SV=1 - [CTNB1_MOUSE]	1.29017e+07	9.12017e+06	261.99	51.86	31	114	273.712	52.37	31	110	781	85.4162	5.85889
Q8CGC7	Bifunctional glutamate/proline--tRNA ligase OS=Mus musculus GN=Eprs PE=1 SV=4 - [SYEP_MOUSE]	1.36e+06	1.53726e+07	261.628	22.16	29	116	222.131	30.82	43	102	1512	169.972	7.66455
P97350	Plakophilin-1 OS=Mus musculus GN=Pkp1 PE=1 SV=1 - [PKP1_MOUSE]	5.15121e+06	1.98705e+06	261.249	54.4	31	106	34.6655	17.45	10	18	728	80.8444	8.90967
Q99K51	Plastin-3 OS=Mus musculus GN=Pls3 PE=1 SV=3 - [PLST_MOUSE]	2.9122e+07	7.33383e+07	261.173	56.83	30	99	313.737	60.95	36	112	630	70.6972	5.61768
P19157	Glutathione S-transferase P 1 OS=Mus musculus GN=Gstp1 PE=1 SV=2 - [GSTP1_MOUSE]	6.66231e+07	9.04991e+07	260.512	69.05	12	83	344.95	63.33	10	107	210	23.5941	7.86963
P97429	Annexin A4 OS=Mus musculus GN=Anxa4 PE=1 SV=4 - [ANXA4_MOUSE]	3.23709e+07	2.84243e+07	259.819	66.46	22	95	219.599	63.32	21	80	319	35.8931	5.56689
Q9EQP2	EH domain-containing protein 4 OS=Mus musculus GN=Ehd4 PE=1 SV=1 - [EHD4_MOUSE]	7.37287e+06	1.612e+07	259.416	48.61	26	94	247.029	48.43	25	89	541	61.4415	6.75635
Q61656	Probable ATP-dependent RNA helicase DDX5 OS=Mus musculus GN=Ddx5 PE=1 SV=2 - [DDX5_MOUSE]	1.75744e+07	2.69774e+07	258.95	44.3	26	114	255.187	49.51	28	114	614	69.2468	8.92432
P37804	Transgelin OS=Mus musculus GN=Tagln PE=1 SV=3 - [TAGL_MOUSE]	7.08773e+07	7.92281e+07	257.163	78.61	18	110	256.571	71.14	15	105	201	22.5614	8.80713
A0A0R4J0I9	Low density lipoprotein receptor-related protein 1 OS=Mus musculus GN=Lrp1 PE=1 SV=1 - [A0A0R4J0I9_MOUSE]	2.4921e+06	5.2463e+06	257.051	14.08	56	138	231.221	16.57	67	115	4545	504.441	5.36377
O09049	Regenerating islet-derived protein 3-gamma OS=Mus musculus GN=Reg3g PE=1 SV=1 - [REG3G_MOUSE]	2.53995e+07	4.32092e+07	256.947	68.97	7	77	235.014	68.97	7	66	174	19.2942	8.35303
Q9D154	Leukocyte elastase inhibitor A OS=Mus musculus GN=Serpinb1a PE=1 SV=1 - [ILEUA_MOUSE]	1.92191e+07	1.85609e+07	256.392	55.15	23	96	156.89	53.03	20	62	379	42.5478	6.21436
Q9JHU4	Cytoplasmic dynein 1 heavy chain 1 OS=Mus musculus GN=Dync1h1 PE=1 SV=2 - [DYHC1_MOUSE]	1.01929e+07	2.52602e+07	256.229	12.7	58	150	960.315	30.73	140	466	4644	531.71	6.41748
P24369	Peptidyl-prolyl cis-trans isomerase B OS=Mus musculus GN=Ppib PE=1 SV=2 - [PPIB_MOUSE]	3.90427e+07	1.20246e+08	254.757	63.89	17	112	279.888	60.65	16	114	216	23.6986	9.5542
P62242	40S ribosomal protein S8 OS=Mus musculus GN=Rps8 PE=1 SV=2 - [RS8_MOUSE]	2.76863e+07	4.23401e+07	253.991	51.44	10	95	217.859	51.44	10	79	208	24.1902	10.3159
Q91X72	Hemopexin OS=Mus musculus GN=Hpx PE=1 SV=2 - [HEMO_MOUSE]	4.20161e+07	1.54681e+08	253.033	57.17	26	124	367.116	57.17	25	163	460	51.2852	7.79639
Q8C7E7	Starch-binding domain-containing protein 1 OS=Mus musculus GN=Stbd1 PE=1 SV=1 - [STBD1_MOUSE]	4.73844e+07	1.00173e+08	252.84	56.8	16	111	283.471	54.44	15	115	338	36.1051	5.98584
P07744	Keratin, type II cytoskeletal 4 OS=Mus musculus GN=Krt4 PE=1 SV=2 - [K2C4_MOUSE]	3.2324e+07	3.7662e+07	252.641	48.76	25	118	85.6398	17.14	11	55	525	56.2484	8.14795
E9Q557	Desmoplakin OS=Mus musculus GN=Dsp PE=1 SV=1 - [DESP_MOUSE]	878158	2.60011e+06	252.28	19.77	61	157	102.982	14.78	46	60	2883	332.706	6.80029
P29341	Polyadenylate-binding protein 1 OS=Mus musculus GN=Pabpc1 PE=1 SV=2 - [PABP1_MOUSE]	1.74018e+07	5.58815e+07	251.653	49.06	26	99	259.705	52.2	28	108	636	70.6259	9.49561
P09405	Nucleolin OS=Mus musculus GN=Ncl PE=1 SV=2 - [NUCL_MOUSE]	1.72342e+07	3.27703e+07	251.416	31.26	25	108	243.255	33.52	26	95	707	76.6768	4.75439
Q6ZQ38	Cullin-associated NEDD8-dissociated protein 1 OS=Mus musculus GN=Cand1 PE=1 SV=2 - [CAND1_MOUSE]	1.27098e+07	3.11997e+07	250.29	36.02	38	116	279.904	42.11	43	113	1230	136.245	5.78271
Q8BMS1	Trifunctional enzyme subunit alpha, mitochondrial OS=Mus musculus GN=Hadha PE=1 SV=1 - [ECHA_MOUSE]	4.21555e+07	6.95487e+07	249.982	49.15	30	92	310.396	53.08	33	115	763	82.6175	9.14404
Q9R0P5	Destrin OS=Mus musculus GN=Dstn PE=1 SV=3 - [DEST_MOUSE]	6.56079e+07	1.82524e+08	249.923	76.97	16	100	281.784	77.58	16	108	165	18.5095	7.97217
Q3UM23	Putative uncharacterized protein OS=Mus musculus GN=Rnh1 PE=2 SV=1 - [Q3UM23_MOUSE]	2.68315e+07	5.47351e+07	249.854	77.19	24	85	282.523	77.19	24	99	456	49.8111	4.77979
P15626	Glutathione S-transferase Mu 2 OS=Mus musculus GN=Gstm2 PE=1 SV=2 - [GSTM2_MOUSE]	2.10207e+08	6.63964e+08	249.754	77.06	20	111	337.235	79.36	21	145	218	25.7	7.38623
Q3U0V1	Far upstream element-binding protein 2 OS=Mus musculus GN=Khsrp PE=1 SV=2 - [FUBP2_MOUSE]	1.73892e+07	3.61676e+07	249.299	52.14	29	85	259.205	46.52	26	86	748	76.7277	7.32764
Q9DB77	Cytochrome b-c1 complex subunit 2, mitochondrial OS=Mus musculus GN=Uqcrc2 PE=1 SV=1 - [QCR2_MOUSE]	4.56528e+07	6.4943e+07	249.173	46.36	19	89	298.49	46.14	18	108	453	48.205	9.24658
Q8K2B3	Succinate dehydrogenase [ubiquinone] flavoprotein subunit, mitochondrial OS=Mus musculus GN=Sdha PE=1 SV=1 - [SDHA_MOUSE]	3.01529e+07	5.91917e+07	248.678	54.97	27	104	317.963	61.6	29	122	664	72.5392	7.37158
A2BHR0	Protein Obp2b OS=Mus musculus GN=Obp2b PE=4 SV=1 - [A2BHR0_MOUSE]	2.96371e+08	2.19279e+09	247.79	40.91	10	106	668.107	60.23	14	260	176	19.9951	8.25049
Q8BGJ5	MCG13402, isoform CRA_a OS=Mus musculus GN=Ptbp1 PE=1 SV=1 - [Q8BGJ5_MOUSE]	2.79512e+07	3.31097e+07	247.001	38.19	16	122	255.657	50.85	18	133	529	56.8564	9.17334
E9PWQ3	Protein Col6a3 OS=Mus musculus GN=Col6a3 PE=1 SV=2 - [E9PWQ3_MOUSE]	2.25403e+06	1.36229e+07	246.394	17.2	49	115	95.8748	9.26	26	47	3284	353.713	6.93213
Q3U2G2	Heat shock 70 kDa protein 4 OS=Mus musculus GN=Hspa4 PE=1 SV=1 - [Q3U2G2_MOUSE]	1.3226e+07	2.35343e+07	246.123	60.21	37	83	302.499	55.94	37	98	842	94.1494	5.21143
G3X9V2	Catenin (Cadherin associated protein), delta 1, isoform CRA_a OS=Mus musculus GN=Ctnnd1 PE=1 SV=1 - [G3X9V2_MOUSE]	1.18614e+07	1.63354e+07	244.958	38.73	33	113	225.75	39.91	33	100	932	104.04	6.94678
Q68FD5	Clathrin heavy chain 1 OS=Mus musculus GN=Cltc PE=1 SV=3 - [CLH1_MOUSE]	1.7455e+07	4.8077e+07	244.473	24.6	38	128	640.102	38.69	58	261	1675	191.435	5.69385
Q9DBR7	Protein phosphatase 1 regulatory subunit 12A OS=Mus musculus GN=Ppp1r12a PE=1 SV=2 - [MYPT1_MOUSE]	7.69252e+06	7.72887e+06	244.077	28.28	25	94	169.418	20.99	18	64	1029	114.927	5.49072
E9Q390	Myoferlin OS=Mus musculus GN=Myof PE=1 SV=2 - [E9Q390_MOUSE]	3.85144e+06	9.26256e+06	243.673	19.38	39	130	240.407	26.27	49	116	2048	233.178	6.22705
B2RTP7	Krt2 protein OS=Mus musculus GN=Krt2 PE=2 SV=1 - [B2RTP7_MOUSE]	3.72473e+07	1.11957e+08	243.499	9.34	10	118	214.026	7.21	8	109	707	70.8798	8.06006
P62983	Ubiquitin-40S ribosomal protein S27a OS=Mus musculus GN=Rps27a PE=1 SV=2 - [RS27A_MOUSE]	4.1642e+07	3.2801e+08	242.418	61.54	11	141	387.804	62.82	11	224	156	17.9395	9.64209
Q7TPT7	Valyl-tRNA synthetase OS=Mus musculus GN=Vars PE=2 SV=1 - [Q7TPT7_MOUSE]	2.18574e+07	3.79779e+07	242.38	41.73	45	110	291.709	46.4	53	130	1263	140.141	7.76709
Q6IFX2	Keratin, type I cytoskeletal 42 OS=Mus musculus GN=Krt42 PE=1 SV=1 - [K1C42_MOUSE]	1.00206e+08	8.73326e+07	242.211	28.1	15	108	225.467	28.76	14	89	452	50.1019	5.16064
Q8BWT1	3-ketoacyl-CoA thiolase, mitochondrial OS=Mus musculus GN=Acaa2 PE=1 SV=3 - [THIM_MOUSE]	4.55122e+07	7.39604e+07	241.525	75.31	21	81	294.555	75.57	23	106	397	41.8034	8.08936
Q3UTJ2	Sorbin and SH3 domain-containing protein 2 OS=Mus musculus GN=Sorbs2 PE=1 SV=2 - [SRBS2_MOUSE]	5.04701e+06	6.43425e+06	241.457	23.05	23	132	244.057	25	25	129	1180	132.266	8.52881
Q62472	Vomeronasal secretory protein 2 OS=Mus musculus GN=Lcn4 PE=2 SV=1 - [VNS2_MOUSE]	1.21141e+08	1.33363e+09	241.365	77.3	15	91	697.913	78.38	19	268	185	21.3858	5.73193
E9Q8Z5	Catenin delta-1 OS=Mus musculus GN=Ctnnd1 PE=1 SV=1 - [E9Q8Z5_MOUSE]	1.18614e+07	1.63354e+07	240.401	36.49	31	110	224.342	37.66	31	98	940	104.93	6.27783
P61750	ADP-ribosylation factor 4 OS=Mus musculus GN=Arf4 PE=1 SV=2 - [ARF4_MOUSE]	4.00004e+07	1.87086e+08	240.08	58.89	10	85	277.565	58.89	10	103	180	20.3836	7.13721
Q08EK4	Keratin 77 OS=Mus musculus GN=Krt77 PE=2 SV=1 - [Q08EK4_MOUSE]	4.16043e+07	8.45432e+07	239.669	11.21	8	96	258.386	9.46	6	101	571	61.2646	8.01611
Q5M9L9	40S ribosomal protein S8 OS=Mus musculus GN=Rps8 PE=2 SV=1 - [Q5M9L9_MOUSE]	2.76863e+07	4.04562e+07	238.989	51.44	10	87	200.105	47.12	9	68	208	24.2482	10.272
Q4FZL1	Eif4a1 protein (Fragment) OS=Mus musculus GN=Eif4a1 PE=2 SV=1 - [Q4FZL1_MOUSE]	4.90959e+07	8.04093e+07	238.143	57.28	22	95	357.398	59.01	24	143	405	45.9935	5.47803
G5E898	Periplakin OS=Mus musculus GN=Ppl PE=1 SV=1 - [G5E898_MOUSE]	822674	2.87897e+06	236.579	23.72	41	118	109.992	23.83	42	54	1754	203.656	5.47803
P35564	Calnexin OS=Mus musculus GN=Canx PE=1 SV=1 - [CALX_MOUSE]	3.24021e+07	5.95455e+07	235.658	39.42	24	102	233.087	40.27	25	95	591	67.2357	4.64014
B7ZWF1	Ddx3x protein OS=Mus musculus GN=Ddx3x PE=2 SV=1 - [B7ZWF1_MOUSE]	1.14345e+07	2.10292e+07	235.611	44.33	29	97	224.872	39.18	27	91	661	73.027	7.18115
E9QAQ8	Protein Muc5ac OS=Mus musculus GN=Muc5ac PE=1 SV=4 - [E9QAQ8_MOUSE]	2.04166e+06	1.06855e+07	234.401	20.52	37	109	473.899	29.2	57	202	3455	371.896	5.94775
P97384	Annexin A11 OS=Mus musculus GN=Anxa11 PE=1 SV=2 - [ANX11_MOUSE]	1.43409e+07	2.98743e+07	233.643	39.17	19	89	219.968	37.97	19	84	503	54.0448	7.66455
F8WIV2	Serpin B6 OS=Mus musculus GN=Serpinb6a PE=1 SV=1 - [F8WIV2_MOUSE]	2.06459e+07	6.60733e+07	233.487	63.91	21	86	374.907	58.9	20	141	399	44.7453	6.37939
P14152	Malate dehydrogenase, cytoplasmic OS=Mus musculus GN=Mdh1 PE=1 SV=3 - [MDHC_MOUSE]	9.40191e+07	1.47303e+08	232.077	39.82	14	93	255.883	39.82	14	101	334	36.4881	6.58057
A0A0F7R1P3	MAb 106 heavy chain OS=Mus musculus GN=HC PE=2 SV=1 - [A0A0F7R1P3_MOUSE]	4.02327e+07	8.72859e+07	231.763	39.45	13	100	414.668	37.74	12	167	469	51.1604	7.72314
P32261	Antithrombin-III OS=Mus musculus GN=Serpinc1 PE=1 SV=1 - [ANT3_MOUSE]	2.74611e+07	5.31211e+07	231.018	45.38	22	89	272.392	46.67	22	98	465	51.9706	6.45557
Q9DD04	Putative uncharacterized protein OS=Mus musculus GN=Arf4 PE=2 SV=1 - [Q9DD04_MOUSE]	3.30654e+07	1.74385e+08	230.165	53.04	9	81	257.737	58.56	10	94	181	20.4646	6.01123
Q5EBG5	Ribosomal protein L7A OS=Mus musculus GN=Rpl7a PE=2 SV=1 - [Q5EBG5_MOUSE]	2.73929e+07	3.52004e+07	230.027	46.99	16	102	231.777	45.49	17	91	266	29.886	10.6089
P47911	60S ribosomal protein L6 OS=Mus musculus GN=Rpl6 PE=1 SV=3 - [RL6_MOUSE]	2.40889e+07	4.10733e+07	228.478	48.31	18	121	213.428	44.93	16	101	296	33.4889	10.6968
P62702	40S ribosomal protein S4, X isoform OS=Mus musculus GN=Rps4x PE=1 SV=2 - [RS4X_MOUSE]	4.7028e+07	5.51702e+07	228.465	58.17	17	103	232.803	61.22	19	108	263	29.5791	10.1548
P40124	Adenylyl cyclase-associated protein 1 OS=Mus musculus GN=Cap1 PE=1 SV=4 - [CAP1_MOUSE]	4.54162e+07	6.00533e+07	227.769	49.37	18	77	300.67	54.01	20	100	474	51.5324	7.51807
P97315	Cysteine and glycine-rich protein 1 OS=Mus musculus GN=Csrp1 PE=1 SV=3 - [CSRP1_MOUSE]	4.12344e+07	4.45813e+07	226.992	66.84	12	98	251.697	55.96	10	92	193	20.5698	8.57275
Q9DAW9	Calponin-3 OS=Mus musculus GN=Cnn3 PE=1 SV=1 - [CNN3_MOUSE]	8.29334e+06	1.82521e+07	226.585	49.09	12	86	239.674	49.09	12	90	330	36.4058	5.71924
Q6PIC6	Sodium/potassium-transporting ATPase subunit alpha-3 OS=Mus musculus GN=Atp1a3 PE=1 SV=1 - [AT1A3_MOUSE]	6.84274e+07	6.09494e+07	224.641	20.34	17	93	583.9	22.41	20	224	1013	111.62	5.41455
Q8BFR5	Elongation factor Tu, mitochondrial OS=Mus musculus GN=Tufm PE=1 SV=1 - [EFTU_MOUSE]	2.06187e+07	3.40504e+07	224.094	62.83	25	102	188.168	57.52	25	85	452	49.477	7.56201
P50544	Very long-chain specific acyl-CoA dehydrogenase, mitochondrial OS=Mus musculus GN=Acadvl PE=1 SV=3 - [ACADV_MOUSE]	1.79864e+07	2.36518e+07	223.95	67.84	37	91	256.284	66.46	35	102	656	70.8307	8.74854
Q9DBJ1	Phosphoglycerate mutase 1 OS=Mus musculus GN=Pgam1 PE=1 SV=3 - [PGAM1_MOUSE]	2.56767e+07	4.72405e+07	223.532	66.54	14	100	265.192	70.47	15	122	254	28.8139	7.18115
Q61650	Beta-globin (Fragment) OS=Mus musculus PE=2 SV=1 - [Q61650_MOUSE]	2.04883e+08	7.15856e+09	223.073	65.38	3	113	432.819	82.69	4	198	52	5.68679	4.80518
Q9D8L4	Uncharacterized protein OS=Mus musculus PE=1 SV=1 - [Q9D8L4_MOUSE]	3.81911e+07	6.56731e+07	222.4	33.62	10	89	449.054	38.48	12	177	473	51.6659	8.14795
Q08091	Calponin-1 OS=Mus musculus GN=Cnn1 PE=1 SV=1 - [CNN1_MOUSE]	1.41828e+07	1.37926e+07	220.437	46.8	12	88	232.399	62.96	14	93	297	33.3346	8.96826
A0A0E4B366	MAb 44B1 heavy chain OS=Mus musculus GN=HC PE=2 SV=1 - [A0A0E4B366_MOUSE]	3.81911e+07	6.56731e+07	219.095	30.3	9	88	433.727	33.05	10	171	472	51.7861	8.35303
Q62318	Transcription intermediary factor 1-beta OS=Mus musculus GN=Trim28 PE=1 SV=3 - [TIF1B_MOUSE]	5.26708e+06	8.48238e+06	219.023	38.73	22	82	194.762	43.17	24	72	834	88.7905	5.77002
Q501J6	Probable ATP-dependent RNA helicase DDX17 OS=Mus musculus GN=Ddx17 PE=1 SV=1 - [DDX17_MOUSE]	1.64573e+07	2.25855e+07	218.887	38.77	23	91	226.594	37.08	23	96	650	72.354	8.5874
A0A0B4J1M9	Microtubule-associated protein OS=Mus musculus GN=Map4 PE=1 SV=2 - [A0A0B4J1M9_MOUSE]	5.63541e+06	1.38978e+07	218.566	40.48	33	143	341.578	41.81	32	151	1124	117.271	4.98291
Q99KC8	von Willebrand factor A domain-containing protein 5A OS=Mus musculus GN=Vwa5a PE=1 SV=2 - [VMA5A_MOUSE]	8.37263e+06	1.38674e+07	217.764	48.05	32	87	269.866	44.39	29	93	793	87.0874	6.58057
A0A0A6YY47	Neural cell adhesion molecule 1 OS=Mus musculus GN=Ncam1 PE=1 SV=1 - [A0A0A6YY47_MOUSE]	9.25681e+06	1.46577e+07	217.283	28.89	20	87	260.458	38.92	24	102	848	93.4336	4.90674
Q3U484	Putative uncharacterized protein OS=Mus musculus GN=Ddx3y PE=2 SV=1 - [Q3U484_MOUSE]	9.2009e+06	1.97339e+07	216.649	39.67	26	88	215.207	39.06	27	89	658	73.3392	7.34229
Q9R0H5	Keratin, type II cytoskeletal 71 OS=Mus musculus GN=Krt71 PE=1 SV=1 - [K2C71_MOUSE]	4.51926e+07	8.87113e+07	215.942	9.92	7	86	239.166	13.55	9	95	524	57.3469	6.99072
E9Q7G0	Protein Numa1 OS=Mus musculus GN=Numa1 PE=1 SV=1 - [E9Q7G0_MOUSE]	538738	3.18937e+06	215.359	19.58	35	101	148.455	19.44	38	62	2094	235.487	5.87158
Q8R0W0	Epiplakin OS=Mus musculus GN=Eppk1 PE=1 SV=2 - [EPIPL_MOUSE]	1.95541e+07	3.33498e+06	215.192	38.09	42	117	61.9358	13.35	23	33	6548	724.183	6.07471
P18760	Cofilin-1 OS=Mus musculus GN=Cfl1 PE=1 SV=3 - [COF1_MOUSE]	4.98314e+07	1.37442e+08	214.231	63.86	12	76	237.154	63.86	11	83	166	18.5477	8.08936
Q9Z2X1	Heterogeneous nuclear ribonucleoprotein F OS=Mus musculus GN=Hnrnpf PE=1 SV=3 - [HNRPF_MOUSE]	1.44651e+07	3.42747e+07	213.809	42.41	13	81	209.188	42.41	13	79	415	45.7009	5.49072
Q3TQL4	MICOS complex subunit MIC60 (Fragment) OS=Mus musculus GN=Immt PE=2 SV=1 - [Q3TQL4_MOUSE]	1.42966e+07	3.13446e+07	213.715	60.38	33	86	236.158	56.41	31	89	679	75.4259	6.75635
B2M1R7	Poly(RC) binding protein 2 OS=Mus musculus GN=Pcbp2 PE=2 SV=1 - [B2M1R7_MOUSE]	2.24884e+07	3.79985e+07	212.424	46.26	11	74	250.939	48.48	12	85	361	38.1264	6.78564
O08528	Hexokinase-2 OS=Mus musculus GN=Hk2 PE=1 SV=1 - [HXK2_MOUSE]	1.46648e+07	2.87332e+07	212.385	44.06	34	95	172.828	45.91	35	72	917	102.469	6.11279
P80318	T-complex protein 1 subunit gamma OS=Mus musculus GN=Cct3 PE=1 SV=1 - [TCPG_MOUSE]	1.30996e+07	1.3187e+07	212.108	60.37	30	90	253.265	59.45	32	112	545	60.5914	6.69775
P27546	Microtubule-associated protein 4 OS=Mus musculus GN=Map4 PE=1 SV=3 - [MAP4_MOUSE]	5.63541e+06	1.38978e+07	209.518	40.53	33	136	343.826	41.87	32	151	1125	117.357	4.98291
D3YW87	Filamin-C OS=Mus musculus GN=Flnc PE=1 SV=2 - [D3YW87_MOUSE]	1.29557e+07	4.61708e+07	209.385	11.33	26	118	197.016	16.49	38	93	2693	287.186	5.94775
Q9CZU6	Citrate synthase, mitochondrial OS=Mus musculus GN=Cs PE=1 SV=1 - [CISY_MOUSE]	9.2759e+07	1.26446e+08	208.565	46.98	17	90	218.16	45.69	17	90	464	51.7034	8.57275
P02104	Hemoglobin subunit epsilon-Y2 OS=Mus musculus GN=Hbb-y PE=1 SV=2 - [HBE_MOUSE]	6.14073e+08	7.15789e+09	208.55	6.8	1	103	371.422	18.37	3	171	147	16.1264	8.17725
Q8CAQ8	MICOS complex subunit Mic60 OS=Mus musculus GN=Immt PE=1 SV=1 - [MIC60_MOUSE]	1.42966e+07	3.13446e+07	208.292	52.18	33	86	239.887	52.97	32	92	757	83.8482	6.60986
A0A0U1RPN8	Fructose-bisphosphate aldolase A (Fragment) OS=Mus musculus GN=Aldoa PE=1 SV=1 - [A0A0U1RPN8_MOUSE]	1.12555e+08	3.42079e+08	207.842	74.21	11	85	311.156	72.11	12	119	190	20.6087	7.37158
O08692	Neutrophilic granule protein OS=Mus musculus GN=Ngp PE=1 SV=1 - [NGP_MOUSE]	5.07269e+07	5.09696e+06	207.154	64.67	13	91	48.1062	56.29	9	25	167	19.3196	5.31299
Q3UV17	Keratin, type II cytoskeletal 2 oral OS=Mus musculus GN=Krt76 PE=1 SV=1 - [K22O_MOUSE]	4.64149e+07	7.24042e+07	206.827	23.23	15	108	176.784	21.89	16	97	594	62.806	8.42627
P47856	Glutamine--fructose-6-phosphate aminotransferase [isomerizing] 1 OS=Mus musculus GN=Gfpt1 PE=1 SV=3 - [GFPT1_MOUSE]	1.48435e+07	2.68409e+07	205.724	54.95	33	87	269.513	57.68	36	105	697	78.4892	6.84424
Q5XJY5	Coatomer subunit delta OS=Mus musculus GN=Arcn1 PE=1 SV=2 - [COPD_MOUSE]	1.21621e+07	2.59523e+07	205.427	49.71	27	89	226.575	51.47	27	91	511	57.1932	6.21436
P10630	Eukaryotic initiation factor 4A-II OS=Mus musculus GN=Eif4a2 PE=1 SV=2 - [IF4A2_MOUSE]	4.90959e+07	8.04093e+07	205.244	64.37	22	79	284.951	60.44	22	113	407	46.3728	5.47803
Q93092	Transaldolase OS=Mus musculus GN=Taldo1 PE=1 SV=2 - [TALDO_MOUSE]	7.92685e+07	1.7012e+08	204.508	43.92	20	90	288.286	43.92	20	141	337	37.3634	7.03467
O88844	Isocitrate dehydrogenase [NADP] cytoplasmic OS=Mus musculus GN=Idh1 PE=1 SV=2 - [IDHC_MOUSE]	7.91714e+07	1.75879e+08	203.949	66.43	26	73	310.892	66.43	26	109	414	46.6445	7.1665
P70333	Heterogeneous nuclear ribonucleoprotein H2 OS=Mus musculus GN=Hnrnph2 PE=1 SV=1 - [HNRH2_MOUSE]	1.58862e+07	3.13856e+07	203.701	34.52	12	85	172.209	43.43	16	75	449	49.2483	6.30322
E9Q175	Unconventional myosin-VI OS=Mus musculus GN=Myo6 PE=1 SV=1 - [E9Q175_MOUSE]	2.11244e+06	1.99148e+07	203.231	34.24	39	86	427.539	46.05	53	170	1253	144.682	8.51416
Q569X1	Ighg protein OS=Mus musculus GN=Ighg PE=1 SV=1 - [Q569X1_MOUSE]	4.02327e+07	8.72859e+07	202.643	29.83	10	87	359.506	32.14	11	144	476	52.1158	5.84619
P23116	Eukaryotic translation initiation factor 3 subunit A OS=Mus musculus GN=Eif3a PE=1 SV=5 - [EIF3A_MOUSE]	4.83454e+06	9.34871e+06	202.408	32.59	44	99	243.798	33.78	46	117	1344	161.838	6.771
Q3TF87	Putative uncharacterized protein OS=Mus musculus GN=Dars PE=2 SV=1 - [Q3TF87_MOUSE]	6.97491e+06	9.78516e+06	202.008	69.06	31	88	268.605	66.07	29	114	501	57.0671	6.49365
Q8QZT1	Acetyl-CoA acetyltransferase, mitochondrial OS=Mus musculus GN=Acat1 PE=1 SV=1 - [THIL_MOUSE]	1.77145e+07	2.2185e+07	201.65	47.64	14	68	260.977	50.47	15	89	424	44.7873	8.51416
Q3TNH0	Putative uncharacterized protein OS=Mus musculus GN=Tmpo PE=2 SV=1 - [Q3TNH0_MOUSE]	4.27813e+06	5.85749e+06	201.217	45.87	12	78	150.414	45.87	12	56	412	46.022	9.21729
E9PZF0	Nucleoside diphosphate kinase OS=Mus musculus GN=Gm20390 PE=3 SV=1 - [E9PZF0_MOUSE]	4.07294e+07	1.79825e+08	200.959	76.78	14	96	313.419	74.16	13	134	267	30.1807	8.71924
F8WID5	Tropomyosin alpha-1 chain OS=Mus musculus GN=Tpm1 PE=1 SV=1 - [F8WID5_MOUSE]	2.78192e+07	4.43596e+07	199.584	46.63	20	81	185.208	46.63	19	69	326	37.3901	4.71631
P14733	Lamin-B1 OS=Mus musculus GN=Lmnb1 PE=1 SV=3 - [LMNB1_MOUSE]	1.57428e+07	2.16586e+07	199.112	48.98	35	82	147.874	46.09	28	61	588	66.7448	5.16064
P21619	Lamin-B2 OS=Mus musculus GN=Lmnb2 PE=1 SV=2 - [LMNB2_MOUSE]	1.11278e+07	1.57015e+07	198.861	52.18	31	82	131.912	47.48	28	53	596	67.2773	5.50342
Q3TC53	Adenylyl cyclase-associated protein OS=Mus musculus GN=Cap1 PE=2 SV=1 - [Q3TC53_MOUSE]	4.54162e+07	5.96621e+07	198.184	38.82	16	68	257.824	45.78	19	87	474	51.5725	7.51807
Q61768	Kinesin-1 heavy chain OS=Mus musculus GN=Kif5b PE=1 SV=3 - [KINH_MOUSE]	8.50508e+06	1.8227e+07	197.16	54	42	72	276.254	55.76	47	93	963	109.484	6.44287
P08752	Guanine nucleotide-binding protein G(i) subunit alpha-2 OS=Mus musculus GN=Gnai2 PE=1 SV=5 - [GNAI2_MOUSE]	3.84948e+07	4.15348e+07	195.027	64.51	17	71	191.297	61.97	16	75	355	40.463	5.45264
P82198	Transforming growth factor-beta-induced protein ig-h3 OS=Mus musculus GN=Tgfbi PE=1 SV=1 - [BGH3_MOUSE]	1.5332e+07	9.45367e+06	194.881	47.14	25	84	132.06	39.53	21	56	683	74.5497	7.06396
P80314	T-complex protein 1 subunit beta OS=Mus musculus GN=Cct2 PE=1 SV=4 - [TCPB_MOUSE]	1.24272e+07	1.81376e+07	194.332	68.41	28	70	232.391	61.87	27	82	535	57.4411	6.40479
Q3UPL0	Protein transport protein Sec31A OS=Mus musculus GN=Sec31a PE=1 SV=2 - [SC31A_MOUSE]	1.03538e+07	2.23292e+07	194.231	31.46	31	79	250.761	35.85	38	93	1230	133.486	6.75635
Q8BFW7	Lipoma-preferred partner homolog OS=Mus musculus GN=Lpp PE=1 SV=1 - [LPP_MOUSE]	3.88687e+06	1.05815e+07	193.535	42.58	18	88	170.098	42.58	18	80	613	65.8479	7.37158
B1ATS4	Calcium-transporting ATPase OS=Mus musculus GN=Atp2a3 PE=1 SV=1 - [B1ATS4_MOUSE]	2.07771e+07	2.9386e+07	193.139	27.73	26	104	366.164	37.92	34	142	981	107.531	5.77002
Q9Z1Q5	Chloride intracellular channel protein 1 OS=Mus musculus GN=Clic1 PE=1 SV=3 - [CLIC1_MOUSE]	4.38239e+07	4.55776e+07	192.192	80.08	15	74	167.55	80.08	15	73	241	26.9957	5.17334
O35639	Annexin A3 OS=Mus musculus GN=Anxa3 PE=1 SV=4 - [ANXA3_MOUSE]	1.27902e+07	1.56088e+07	191.679	72.76	21	73	123.346	56.04	18	50	323	36.3616	5.75732
Q8VIJ6	Splicing factor, proline- and glutamine-rich OS=Mus musculus GN=Sfpq PE=1 SV=1 - [SFPQ_MOUSE]	1.9084e+07	3.16106e+07	191.627	30.04	18	88	174.269	32.47	18	85	699	75.3943	9.43701
Q9D379	Epoxide hydrolase 1 OS=Mus musculus GN=Ephx1 PE=1 SV=2 - [HYEP_MOUSE]	4.64986e+07	8.64985e+07	191.477	71.87	29	85	224.932	72.53	31	98	455	52.543	8.35303
E9Q450	Tropomyosin alpha-1 chain OS=Mus musculus GN=Tpm1 PE=1 SV=1 - [E9Q450_MOUSE]	2.78192e+07	4.43596e+07	191.219	49.3	18	79	169.577	49.3	18	63	284	32.8277	4.77979
O88493	Type VI collagen alpha 3 subunit OS=Mus musculus GN=Col6a3 PE=2 SV=1 - [O88493_MOUSE]	2.25403e+06	1.36229e+07	190.814	17.24	40	93	70.907	9.11	21	38	2657	286.706	8.60205
D3Z041	Long-chain-fatty-acid--CoA ligase 1 OS=Mus musculus GN=Acsl1 PE=1 SV=1 - [D3Z041_MOUSE]	1.21711e+07	2.74482e+07	190.445	53.65	32	75	255.898	54.65	33	98	699	77.9844	7.47412
P30275	Creatine kinase U-type, mitochondrial OS=Mus musculus GN=Ckmt1 PE=1 SV=1 - [KCRU_MOUSE]	8.90014e+07	1.44207e+08	190.018	48.33	17	90	202.126	50.96	18	96	418	46.9742	8.1626
G3UXZ5	Proteasome activator complex subunit 1 (Fragment) OS=Mus musculus GN=Psme1 PE=1 SV=1 - [G3UXZ5_MOUSE]	1.65655e+07	1.7064e+07	189.644	64.29	17	68	190.822	64.29	17	74	238	27.3943	5.60498
A0A0R4J034	MCG129810, isoform CRA_c OS=Mus musculus GN=Pdxdc1 PE=1 SV=1 - [A0A0R4J034_MOUSE]	6.45778e+06	1.82758e+07	189.159	43.35	26	69	316.025	50.19	30	108	789	87.4249	5.66846
P00920	Carbonic anhydrase 2 OS=Mus musculus GN=Ca2 PE=1 SV=4 - [CAH2_MOUSE]	3.57242e+07	1.01506e+08	189.149	67.69	11	68	254.921	70.38	14	104	260	29.0145	7.00537
Q8CAZ9	Putative uncharacterized protein OS=Mus musculus GN=Prelp PE=2 SV=1 - [Q8CAZ9_MOUSE]	1.25954e+07	1.52307e+07	188.975	47.35	16	77	171.215	45.24	15	66	378	43.266	9.46631
P51660	Peroxisomal multifunctional enzyme type 2 OS=Mus musculus GN=Hsd17b4 PE=1 SV=3 - [DHB4_MOUSE]	4.87124e+06	6.13383e+06	188.892	37.96	23	71	187.108	40.14	24	68	735	79.432	8.57275
Q91VD9	NADH-ubiquinone oxidoreductase 75 kDa subunit, mitochondrial OS=Mus musculus GN=Ndufs1 PE=1 SV=2 - [NDUS1_MOUSE]	2.32713e+07	4.90813e+07	188.276	48.01	29	76	208.054	50.21	30	77	727	79.7256	5.71924
Q9D8N0	Elongation factor 1-gamma OS=Mus musculus GN=Eef1g PE=1 SV=3 - [EF1G_MOUSE]	3.57486e+07	5.91207e+07	187.507	46.45	20	78	193.395	47.83	21	86	437	50.0292	6.7417
Q8BND5	Sulfhydryl oxidase 1 OS=Mus musculus GN=Qsox1 PE=1 SV=1 - [QSOX1_MOUSE]	7.94586e+06	2.64451e+07	187.358	39.71	26	80	282.287	45.05	28	98	748	82.733	7.1665
Q9DCW4	Electron transfer flavoprotein subunit beta OS=Mus musculus GN=Etfb PE=1 SV=3 - [ETFB_MOUSE]	1.98694e+07	1.9126e+07	186.855	49.41	12	72	210.536	53.33	14	82	255	27.606	8.104
E9PUM4	Talin-2 OS=Mus musculus GN=Tln2 PE=1 SV=1 - [E9PUM4_MOUSE]	1.38329e+07	1.62516e+07	186.531	12.16	30	100	210.086	13.3	30	94	2542	271.497	5.5542
P48758	Carbonyl reductase [NADPH] 1 OS=Mus musculus GN=Cbr1 PE=1 SV=3 - [CBR1_MOUSE]	1.61778e+07	2.26471e+07	186.49	66.06	15	70	190.483	69.68	18	74	277	30.622	8.30908
Q9CPX4	Ferritin OS=Mus musculus GN=Ftl1 PE=1 SV=1 - [Q9CPX4_MOUSE]	5.95354e+07	5.12356e+07	186.292	69.95	10	70	217.708	64.48	8	70	183	20.7595	5.99854
A2A6U3	Septin-9 OS=Mus musculus GN=Sept9 PE=1 SV=1 - [A2A6U3_MOUSE]	7.9705e+06	1.12629e+07	186.251	40.53	20	84	165.17	35.4	18	76	565	63.7329	8.32373
Q564G1	Tropomyosin 1, alpha OS=Mus musculus GN=Tpm1 PE=2 SV=1 - [Q564G1_MOUSE]	2.78192e+07	4.43596e+07	185.969	46.83	17	75	172.961	46.83	17	64	284	32.6886	4.75439
Q3TIC8	Putative uncharacterized protein OS=Mus musculus GN=Uqcrc1 PE=2 SV=1 - [Q3TIC8_MOUSE]	4.70098e+07	6.37297e+07	184.947	49.38	18	65	193.836	47.5	16	65	480	52.7194	6.1001
O54724	Polymerase I and transcript release factor OS=Mus musculus GN=Ptrf PE=1 SV=1 - [PTRF_MOUSE]	7.34464e+06	7.55689e+06	184.675	35.97	13	65	115.676	33.93	12	40	392	43.927	5.51611
Q8BMK4	Cytoskeleton-associated protein 4 OS=Mus musculus GN=Ckap4 PE=1 SV=2 - [CKAP4_MOUSE]	2.00994e+07	1.58257e+07	184.239	48.35	25	64	154.782	46.78	23	55	575	63.6536	5.64307
Q3THU8	Putative uncharacterized protein OS=Mus musculus GN=Slc25a3 PE=2 SV=1 - [Q3THU8_MOUSE]	2.95126e+07	7.2919e+07	184.215	38.38	15	92	290.091	37.25	16	139	357	39.5874	9.18799
Q99PH4	Aldehyde dehydrogenase OS=Mus musculus GN=Aldh3a2 PE=3 SV=1 - [Q99PH4_MOUSE]	2.40397e+07	3.68378e+07	184.11	40.04	21	77	209.338	40.04	21	82	507	56.5889	9.08545
P05063	Fructose-bisphosphate aldolase C OS=Mus musculus GN=Aldoc PE=1 SV=4 - [ALDOC_MOUSE]	6.09641e+07	1.36872e+08	183.712	65.29	20	69	184.499	58.13	19	65	363	39.3702	7.12256
Q9DCN2	NADH-cytochrome b5 reductase 3 OS=Mus musculus GN=Cyb5r3 PE=1 SV=3 - [NB5R3_MOUSE]	6.3648e+07	7.69223e+07	183.587	73.75	19	79	250.246	71.76	18	101	301	34.1057	8.38232
Q3UB66	Putative uncharacterized protein OS=Mus musculus GN=Rab1a PE=2 SV=1 - [Q3UB66_MOUSE]	7.8182e+07	8.8107e+07	183.197	70.24	13	77	267.639	55.12	9	94	205	22.6644	5.73193
P42932	T-complex protein 1 subunit theta OS=Mus musculus GN=Cct8 PE=1 SV=3 - [TCPQ_MOUSE]	1.6363e+07	2.32503e+07	183.085	59.85	29	75	198.246	66.61	30	76	548	59.5175	5.61768
Q9EQ20	Methylmalonate-semialdehyde dehydrogenase [acylating], mitochondrial OS=Mus musculus GN=Aldh6a1 PE=1 SV=1 - [MMSA_MOUSE]	2.40762e+07	4.70005e+07	183.004	57.94	26	63	262.566	65.23	30	91	535	57.8785	8.07471
G5E8R3	Pyruvate carboxylase OS=Mus musculus GN=Pcx PE=1 SV=1 - [G5E8R3_MOUSE]	8.56957e+06	1.899e+07	182.792	40.07	38	71	249.848	50.51	44	101	1178	129.618	6.7124
P17427	AP-2 complex subunit alpha-2 OS=Mus musculus GN=Ap2a2 PE=1 SV=2 - [AP2A2_MOUSE]	1.03718e+07	1.57684e+07	182.161	45.52	36	75	197.256	52.77	40	74	938	103.951	6.93213
A0A0R4J083	Long-chain-specific acyl-CoA dehydrogenase, mitochondrial OS=Mus musculus GN=Acadl PE=1 SV=1 - [A0A0R4J083_MOUSE]	4.00705e+07	5.0658e+07	181.722	38.84	18	75	223.961	36.74	16	78	430	47.8665	8.14795
Q8BI84	Melanoma inhibitory activity protein 3 OS=Mus musculus GN=Mia3 PE=1 SV=2 - [MIA3_MOUSE]	4.29132e+06	9.89769e+06	181.6	22.85	40	111	560.498	35.44	58	233	1930	213.544	4.75439
Q9D7N9	Adipocyte plasma membrane-associated protein OS=Mus musculus GN=Apmap PE=1 SV=1 - [APMAP_MOUSE]	6.08909e+07	1.48546e+08	181.184	63.61	23	82	251.759	58.55	22	124	415	46.4047	6.31592
Q3UWS9	Putative uncharacterized protein (Fragment) OS=Mus musculus GN=Prdx5 PE=2 SV=1 - [Q3UWS9_MOUSE]	3.84946e+07	1.44977e+08	180.486	48.74	11	76	253.794	48.74	11	92	199	20.6999	8.77783
Q91VA7	Isocitrate dehydrogenase [NAD] subunit, mitochondrial OS=Mus musculus GN=Idh3b PE=1 SV=1 - [Q91VA7_MOUSE]	1.08749e+07	1.84931e+07	180.118	58.07	20	84	209.001	58.07	21	96	384	42.1677	8.60205
Q99LC5	Electron transfer flavoprotein subunit alpha, mitochondrial OS=Mus musculus GN=Etfa PE=1 SV=2 - [ETFA_MOUSE]	3.19172e+07	3.25587e+07	179.207	48.35	12	64	179.378	48.35	12	67	333	34.9875	8.38232
A0A0B6VMB2	MAb 31C6 heavy chain OS=Mus musculus GN=HC PE=4 SV=1 - [A0A0B6VMB2_MOUSE]	3.83968e+07	9.49349e+07	179.097	36.3	11	80	338.182	50.22	15	143	460	50.6921	7.76709
P80315	T-complex protein 1 subunit delta OS=Mus musculus GN=Cct4 PE=1 SV=3 - [TCPD_MOUSE]	1.3911e+07	2.22081e+07	178.916	52.69	23	70	198.209	54.55	25	77	539	58.0297	8.01611
P62141	Serine/threonine-protein phosphatase PP1-beta catalytic subunit OS=Mus musculus GN=Ppp1cb PE=1 SV=3 - [PP1B_MOUSE]	2.16031e+07	2.87625e+07	178.913	61.47	17	70	180.335	49.24	15	71	327	37.1626	6.18896
P27659	60S ribosomal protein L3 OS=Mus musculus GN=Rpl3 PE=1 SV=3 - [RL3_MOUSE]	1.05226e+07	1.83792e+07	178.61	39.45	15	80	221.415	39.95	16	104	403	46.0808	10.2134
P26040	Ezrin OS=Mus musculus GN=Ezr PE=1 SV=3 - [EZRI_MOUSE]	9.09659e+07	1.77255e+08	177.75	39.42	27	85	230.654	45.73	31	106	586	69.3636	6.1001
G3UX26	Voltage-dependent anion-selective channel protein 2 (Fragment) OS=Mus musculus GN=Vdac2 PE=1 SV=1 - [G3UX26_MOUSE]	6.82433e+07	8.55064e+07	177.744	52.65	12	66	209.216	55.83	13	85	283	30.427	7.57666
Q71V06	Y box transcription factor (Fragment) OS=Mus musculus GN=Ybx1 PE=2 SV=1 - [Q71V06_MOUSE]	4.87871e+06	9.77801e+06	177.42	53.85	11	57	137.621	53.85	12	46	299	33.5266	10.0376
P29758	Ornithine aminotransferase, mitochondrial OS=Mus musculus GN=Oat PE=1 SV=1 - [OAT_MOUSE]	3.35112e+07	4.70348e+07	177.415	60.82	21	70	195.869	62.19	23	76	439	48.3239	6.62451
Q6PDB8	Igh protein OS=Mus musculus GN=Igh PE=2 SV=1 - [Q6PDB8_MOUSE]	8.75161e+07	5.10306e+07	176.787	32.99	13	68	120.123	31.75	11	47	485	52.4387	5.2749
Q9Z1Z0	General vesicular transport factor p115 OS=Mus musculus GN=Uso1 PE=1 SV=2 - [USO1_MOUSE]	9.70879e+06	2.95369e+07	176.722	47.03	36	72	245.768	51.3	41	96	959	106.917	4.93213
Q8K232	Adducin 1 (Alpha) OS=Mus musculus GN=Add1 PE=2 SV=1 - [Q8K232_MOUSE]	2.87206e+06	3.82734e+06	176.705	26.26	16	72	138.718	29.25	17	55	735	80.5733	5.8335
Q9D0K2	Succinyl-CoA:3-ketoacid coenzyme A transferase 1, mitochondrial OS=Mus musculus GN=Oxct1 PE=1 SV=1 - [SCOT1_MOUSE]	3.02133e+07	3.66555e+07	176.35	51.73	18	70	207.761	51.73	18	73	520	55.953	8.52881
Q8BH95	Enoyl-CoA hydratase, mitochondrial OS=Mus musculus GN=Echs1 PE=1 SV=1 - [ECHM_MOUSE]	1.13787e+07	1.68273e+07	176.227	43.45	12	80	187.007	45.52	13	85	290	31.4542	8.48486
Q3U7B5	Aldehyde dehydrogenase OS=Mus musculus GN=Aldh3a2 PE=2 SV=1 - [Q3U7B5_MOUSE]	2.21982e+07	3.47105e+07	175.492	41.94	21	75	196.597	39.88	20	79	484	53.9503	8.35303
P10605	Cathepsin B OS=Mus musculus GN=Ctsb PE=1 SV=2 - [CATB_MOUSE]	1.28815e+07	1.39407e+07	175.107	36.28	11	70	192.39	40.12	12	79	339	37.2557	5.90967
V9GX06	Protein Gm11214 (Fragment) OS=Mus musculus GN=Gm11214 PE=1 SV=1 - [V9GX06_MOUSE]	2.47816e+07	8.68673e+07	174.552	24.59	5	64	333.944	19.67	3	115	183	19.8519	7.41553
Q922Q8	Leucine-rich repeat-containing protein 59 OS=Mus musculus GN=Lrrc59 PE=1 SV=1 - [LRC59_MOUSE]	2.55327e+07	2.66808e+07	174.35	49.51	14	73	172.563	47.56	13	74	307	34.8558	9.5249
Q62418	Drebrin-like protein OS=Mus musculus GN=Dbnl PE=1 SV=2 - [DBNL_MOUSE]	2.20864e+06	3.13871e+06	173.942	42.89	15	72	163.283	44.5	16	60	436	48.6696	4.91943
Q99P72	Reticulon-4 OS=Mus musculus GN=Rtn4 PE=1 SV=2 - [RTN4_MOUSE]	2.37646e+07	2.82665e+07	173.589	16.35	13	61	220.616	16.7	14	76	1162	126.535	4.53857
A0A0R4J2B2	BTB/POZ domain-containing protein KCTD12 OS=Mus musculus GN=Kctd12 PE=1 SV=1 - [A0A0R4J2B2_MOUSE]	1.02304e+07	1.81877e+07	173.381	52.91	14	70	145.773	44.04	13	56	327	35.8658	5.80811
P39054	Dynamin-2 OS=Mus musculus GN=Dnm2 PE=1 SV=2 - [DYN2_MOUSE]	9.47484e+06	2.0643e+07	173.301	43.22	32	72	187.361	47.7	35	77	870	98.0841	7.43018
Q9JHI5	Isovaleryl-CoA dehydrogenase, mitochondrial OS=Mus musculus GN=Ivd PE=1 SV=1 - [IVD_MOUSE]	1.81088e+07	3.35534e+07	172.361	39.15	15	59	185.1	39.15	15	63	424	46.2959	8.29443
P14148	60S ribosomal protein L7 OS=Mus musculus GN=Rpl7 PE=1 SV=2 - [RL7_MOUSE]	4.15863e+07	4.5571e+07	172.159	55.19	20	87	177.759	56.3	23	89	270	31.3998	10.8872
Q8BH78	Reticulon OS=Mus musculus GN=Rtn4 PE=1 SV=1 - [Q8BH78_MOUSE]	2.37646e+07	2.82665e+07	172.086	44.38	10	57	216.051	41.01	9	71	356	38.3801	4.77979
G5CPP0	Calreticulin 4 OS=Mus musculus GN=Calr4 PE=2 SV=1 - [G5CPP0_MOUSE]	2.80249e+07	1.70752e+08	171.717	38.95	16	68	261.367	46.47	18	104	439	51.6602	4.93213
Q6P5F9	Exportin-1 OS=Mus musculus GN=Xpo1 PE=1 SV=1 - [XPO1_MOUSE]	4.05903e+06	9.01026e+06	171.477	33.61	30	65	196.302	37.63	32	70	1071	123.013	6.07471
Q8K0F2	Igh protein OS=Mus musculus GN=Igh PE=2 SV=1 - [Q8K0F2_MOUSE]	8.75161e+07	5.10306e+07	171.357	35.66	14	69	109.087	34.43	12	46	488	53.0931	5.69385
Q9CPY7	Cytosol aminopeptidase OS=Mus musculus GN=Lap3 PE=1 SV=3 - [AMPL_MOUSE]	1.16775e+07	2.54671e+07	170.892	61.85	25	64	250.94	61.85	25	90	519	56.1058	7.72314
I6L985	Igh protein OS=Mus musculus GN=Igh PE=1 SV=1 - [I6L985_MOUSE]	3.83968e+07	9.49349e+07	170.596	32.41	10	72	274.059	40.94	12	115	469	51.9427	7.88428
Q9D051	Pyruvate dehydrogenase E1 component subunit beta, mitochondrial OS=Mus musculus GN=Pdhb PE=1 SV=1 - [ODPB_MOUSE]	1.028e+07	1.12345e+07	170.452	46.8	13	61	164.048	46.8	13	58	359	38.912	6.87354
Q642K0	MCG140959, isoform CRA_a OS=Mus musculus GN=Myl6 PE=2 SV=1 - [Q642K0_MOUSE]	2.36645e+07	3.93205e+07	170.324	76.16	10	73	173.886	58.28	9	73	151	16.9501	4.55127
E9Q448	Tropomyosin alpha-1 chain OS=Mus musculus GN=Tpm1 PE=1 SV=1 - [E9Q448_MOUSE]	2.53655e+07	4.05505e+07	170.289	46.13	17	74	157.728	46.13	16	61	284	32.7567	4.75439
P24270	Catalase OS=Mus musculus GN=Cat PE=1 SV=4 - [CATA_MOUSE]	1.25729e+07	2.05698e+07	170.001	60.15	24	58	179.625	64.52	28	67	527	59.7577	7.88428
P97427	Dihydropyrimidinase-related protein 1 OS=Mus musculus GN=Crmp1 PE=1 SV=1 - [DPYL1_MOUSE]	3.58148e+07	5.1983e+07	169.911	48.08	19	59	206.919	58.74	23	73	572	62.1286	7.12256
Q3TFE8	Putative uncharacterized protein OS=Mus musculus GN=Kpnb1 PE=2 SV=1 - [Q3TFE8_MOUSE]	9.84803e+06	1.81803e+07	169.644	38.51	26	74	167.457	39.89	28	64	875	97.051	4.77979
P14869	60S acidic ribosomal protein P0 OS=Mus musculus GN=Rplp0 PE=1 SV=3 - [RLA0_MOUSE]	3.9323e+07	5.83885e+07	168.732	53.31	15	66	181.273	63.72	18	74	317	34.1948	6.25244
Q6PJ18	Tpm2 protein OS=Mus musculus GN=Tpm2 PE=2 SV=1 - [Q6PJ18_MOUSE]	2.74728e+07	4.49604e+07	168.347	51.06	18	65	164.201	54.58	18	59	284	32.9376	4.66553
P47754	F-actin-capping protein subunit alpha-2 OS=Mus musculus GN=Capza2 PE=1 SV=3 - [CAZA2_MOUSE]	1.89982e+07	2.65939e+07	168.186	72.03	14	56	175.672	72.03	14	60	286	32.9466	5.84619
P52196	Thiosulfate sulfurtransferase OS=Mus musculus GN=Tst PE=1 SV=3 - [THTR_MOUSE]	3.9518e+07	9.51754e+07	168.167	49.49	15	72	288.495	49.49	15	122	297	33.4448	7.85498
Q9D0I9	Arginine--tRNA ligase, cytoplasmic OS=Mus musculus GN=Rars PE=1 SV=2 - [SYRC_MOUSE]	6.11636e+06	1.45428e+07	168.046	46.82	29	65	182.587	47.12	28	69	660	75.6251	7.54736
P26043	Radixin OS=Mus musculus GN=Rdx PE=1 SV=3 - [RADI_MOUSE]	9.09659e+07	1.77255e+08	168.039	40.99	29	84	212.107	39.45	30	97	583	68.5003	6.20166
Q76MZ3	Serine/threonine-protein phosphatase 2A 65 kDa regulatory subunit A alpha isoform OS=Mus musculus GN=Ppp2r1a PE=1 SV=3 - [2AAA_MOUSE]	2.423e+07	4.47349e+07	167.562	50.25	25	69	190.649	52.8	25	71	589	65.2809	5.10986
Q3THI5	Putative uncharacterized protein OS=Mus musculus GN=Psmc3 PE=2 SV=1 - [Q3THI5_MOUSE]	7.80583e+06	1.67896e+07	167.31	55.94	19	71	182.547	57.67	20	69	404	45.2075	5.52881
Q9WU78	Programmed cell death 6-interacting protein OS=Mus musculus GN=Pdcd6ip PE=1 SV=3 - [PDC6I_MOUSE]	7.78256e+06	1.8004e+07	166.632	57.19	42	73	178.763	53.74	40	77	869	95.9642	6.52197
B6ZHD0	Erythrocyte protein band 4.1-like 2 OS=Mus musculus GN=Epb41l2 PE=2 SV=1 - [B6ZHD0_MOUSE]	3.79435e+06	2.53608e+07	166.356	34.92	31	105	219.438	40.08	32	110	988	109.829	5.42725
Q91V28	6-phosphogluconate dehydrogenase, decarboxylating OS=Mus musculus GN=Pgd PE=2 SV=1 - [Q91V28_MOUSE]	5.94128e+07	1.16231e+08	166.154	42.24	20	64	268.423	55.49	23	97	483	53.2271	7.2251
Q3UJW9	Putative uncharacterized protein OS=Mus musculus GN=Akr1a1 PE=2 SV=1 - [Q3UJW9_MOUSE]	3.11964e+07	9.1778e+07	165.852	50.77	15	60	244.753	50.77	16	97	325	36.592	7.38623
Q3V117	ATP-citrate synthase OS=Mus musculus GN=Acly PE=1 SV=1 - [Q3V117_MOUSE]	8.97073e+06	1.80069e+07	165.681	41.42	37	74	195.277	42.87	40	86	1101	120.718	7.44482
Q3TXS9	Putative uncharacterized protein OS=Mus musculus GN=Rps2 PE=2 SV=1 - [Q3TXS9_MOUSE]	5.92478e+07	6.48271e+07	165.555	50.51	14	73	204.556	48.81	15	90	293	31.1686	10.1841
Q9CTC7	Putative uncharacterized protein (Fragment) OS=Mus musculus GN=Slc25a11 PE=2 SV=1 - [Q9CTC7_MOUSE]	2.00998e+07	2.42519e+07	165.503	57.94	13	58	144.303	65.87	15	60	252	27.6405	9.72998
Q80XK1	Cyp2a5 protein (Fragment) OS=Mus musculus GN=Cyp2a5 PE=2 SV=1 - [Q80XK1_MOUSE]	1.36015e+07	4.73171e+07	165.426	55.78	31	72	268.491	60.85	35	116	493	56.5452	9.20264
P62270	40S ribosomal protein S18 OS=Mus musculus GN=Rps18 PE=1 SV=3 - [RS18_MOUSE]	3.22677e+07	6.29007e+07	165.238	61.84	15	81	174.475	64.47	16	77	152	17.7079	10.9897
Q3ZAW8	Keratin 16 OS=Mus musculus GN=Krt16 PE=2 SV=1 - [Q3ZAW8_MOUSE]	7.14819e+07	6.4283e+07	164.695	17.87	9	87	180.231	18.94	8	80	470	51.6614	5.19873
Q80Z71	Tenascin-N OS=Mus musculus GN=Tnn PE=1 SV=2 - [TENN_MOUSE]	2.61985e+06	6.3063e+06	164.637	22.31	29	88	124.89	20.13	25	54	1560	172.983	5.41455
Q8VCW8	Acyl-CoA synthetase family member 2, mitochondrial OS=Mus musculus GN=Acsf2 PE=1 SV=1 - [ACSF2_MOUSE]	1.53796e+07	2.38423e+07	164.589	46.83	23	57	168.234	46.83	23	60	615	67.907	8.17725
Q9D6G1	Heterogeneous nuclear ribonucleoprotein A/B, isoform CRA_b OS=Mus musculus GN=Hnrnpab PE=2 SV=1 - [Q9D6G1_MOUSE]	1.40704e+07	1.73075e+07	164.445	36.23	10	62	139.905	34.42	12	53	276	29.9038	6.41748
P61161	Actin-related protein 2 OS=Mus musculus GN=Actr2 PE=1 SV=1 - [ARP2_MOUSE]	6.54682e+08	6.25825e+07	164.102	47.97	20	81	182.211	48.98	19	89	394	44.7322	6.7417
P62137	Serine/threonine-protein phosphatase PP1-alpha catalytic subunit OS=Mus musculus GN=Ppp1ca PE=1 SV=1 - [PP1A_MOUSE]	2.16031e+07	2.54988e+07	164.027	55.15	16	61	156.075	50	15	55	330	37.5158	6.32861
P35980	60S ribosomal protein L18 OS=Mus musculus GN=Rpl18 PE=1 SV=3 - [RL18_MOUSE]	5.03187e+07	4.02805e+07	163.999	34.04	7	72	146.389	36.7	7	56	188	21.6312	11.7808
Q4VAB6	Igh protein OS=Mus musculus GN=Igh PE=2 SV=1 - [Q4VAB6_MOUSE]	8.75161e+07	5.10306e+07	163.872	33.54	13	64	101.291	30.23	10	41	483	52.4028	5.5542
V9GXM4	Unconventional myosin-VI OS=Mus musculus GN=Myo6 PE=1 SV=1 - [V9GXM4_MOUSE]	2.11244e+06	1.99148e+07	163.791	33.85	39	76	355.479	43.58	52	150	1285	148.33	8.47021
P51885	Lumican OS=Mus musculus GN=Lum PE=1 SV=2 - [LUM_MOUSE]	2.47899e+07	3.67674e+07	163.622	39.94	11	69	158.731	39.94	11	62	338	38.2406	6.43018
G3X9T8	Ceruloplasmin OS=Mus musculus GN=Cp PE=1 SV=1 - [G3X9T8_MOUSE]	8.68092e+06	1.69403e+07	163.351	39.53	33	70	220.41	46.23	40	86	1060	121.003	5.84619
Q3UQ44	Ras GTPase-activating-like protein IQGAP2 OS=Mus musculus GN=Iqgap2 PE=1 SV=2 - [IQGA2_MOUSE]	1.67558e+07	1.48077e+07	163.145	24.51	36	96	606.67	38.54	58	247	1575	180.416	5.64307
O35945	Aldehyde dehydrogenase, cytosolic 1 OS=Mus musculus GN=Aldh1a7 PE=1 SV=1 - [AL1A7_MOUSE]	5.81677e+07	1.87615e+08	162.909	47.31	21	68	308.768	50.7	22	115	501	54.553	7.7085
Q3UDS4	Putative uncharacterized protein OS=Mus musculus GN=Sqrdl PE=2 SV=1 - [Q3UDS4_MOUSE]	1.41402e+07	2.44527e+07	162.4	54.89	23	61	175.769	60	27	72	450	50.1779	9.15869
Q60931	Voltage-dependent anion-selective channel protein 3 OS=Mus musculus GN=Vdac3 PE=1 SV=1 - [VDAC3_MOUSE]	3.54572e+07	5.40476e+07	162.164	52.3	10	60	139.958	54.77	12	56	283	30.7334	8.79248
A2AJD1	Protein Bpifb9b OS=Mus musculus GN=Bpifb9b PE=1 SV=1 - [A2AJD1_MOUSE]	2.23873e+07	1.12827e+08	161.799	37.39	20	72	341.135	43.82	22	121	591	62.3067	5.68115
Q9WTQ5	A-kinase anchor protein 12 OS=Mus musculus GN=Akap12 PE=1 SV=1 - [AKA12_MOUSE]	5.12936e+06	1.94729e+07	160.649	17.28	21	71	360.138	34.8	38	137	1684	180.586	4.43701
Q9WVK4	EH domain-containing protein 1 OS=Mus musculus GN=Ehd1 PE=1 SV=1 - [EHD1_MOUSE]	7.70844e+06	1.11773e+07	160.494	60.67	28	62	169.748	66.67	28	66	534	60.5646	6.82959
Q8CFQ9	Fusion, derived from t(1216) malignant liposarcoma (Human) OS=Mus musculus GN=Fus PE=1 SV=1 - [Q8CFQ9_MOUSE]	6.28929e+06	9.67085e+06	160.427	17.21	8	77	119.669	14.51	7	55	517	52.5705	9.36377
P63087	Serine/threonine-protein phosphatase PP1-gamma catalytic subunit OS=Mus musculus GN=Ppp1cc PE=1 SV=1 - [PP1G_MOUSE]	2.16031e+07	2.87625e+07	160.322	45.82	14	60	148.051	40.56	13	54	323	36.9597	6.53662
P23492	Purine nucleoside phosphorylase OS=Mus musculus GN=Pnp PE=1 SV=2 - [PNPH_MOUSE]	2.25233e+07	3.44123e+07	160.207	53.98	12	60	231.376	60.21	16	89	289	32.2561	6.16357
A0A0D5ZY64	IgE L chain kappa OS=Mus musculus PE=2 SV=1 - [A0A0D5ZY64_MOUSE]	5.90548e+07	7.85154e+07	160.187	44.54	11	63	195.912	46.64	11	72	238	26.276	7.73779
P20918	Plasminogen OS=Mus musculus GN=Plg PE=1 SV=3 - [PLMN_MOUSE]	7.09628e+06	1.96008e+07	160.029	51.72	35	82	224.556	61.58	41	96	812	90.7489	6.59521
P51150	Ras-related protein Rab-7a OS=Mus musculus GN=Rab7a PE=1 SV=2 - [RAB7A_MOUSE]	3.08973e+07	2.84689e+07	159.779	79.71	17	55	158.756	77.78	17	59	207	23.4748	6.69775
Q3TJ43	Putative uncharacterized protein OS=Mus musculus GN=Vps35 PE=2 SV=1 - [Q3TJ43_MOUSE]	1.55063e+07	32398029	159.67	38.07	27	61	159.446	39.57	29	57	796	91.6318	5.40186
Q8CC06	Putative uncharacterized protein OS=Mus musculus GN=Itga6 PE=2 SV=1 - [Q8CC06_MOUSE]	3.86687e+06	4.30906e+06	159.62	33.27	29	70	110.564	36.81	33	51	1073	119.531	6.96143
Q3TFQ8	Alpha-1,4 glucan phosphorylase OS=Mus musculus GN=Pygb PE=2 SV=1 - [Q3TFQ8_MOUSE]	1.4538e+07	4.34631e+07	159.297	50.42	35	62	294.022	58.72	42	112	843	96.6404	6.65381
Q6PB66	Leucine-rich PPR motif-containing protein, mitochondrial OS=Mus musculus GN=Lrpprc PE=1 SV=2 - [LPPRC_MOUSE]	4.13093e+06	7.56041e+06	159.283	39.01	49	74	151.378	37	48	64	1392	156.516	6.82959
Q6PJ91	Gstm7 protein OS=Mus musculus GN=Gstm7 PE=2 SV=1 - [Q6PJ91_MOUSE]	2.35614e+08	7.08022e+08	159.271	42.66	12	79	206.96	53.21	14	102	218	25.664	7.32764
Q8BH59	Calcium-binding mitochondrial carrier protein Aralar1 OS=Mus musculus GN=Slc25a12 PE=1 SV=1 - [CMC1_MOUSE]	2.31815e+07	4.09681e+07	159.225	51.7	31	65	168.647	57.46	31	63	677	74.5227	8.25049
P45376	Aldose reductase OS=Mus musculus GN=Akr1b1 PE=1 SV=3 - [ALDR_MOUSE]	3.13694e+07	5.79121e+07	158.897	61.71	18	71	188.415	64.24	20	89	316	35.7095	7.18115
Q5U413	Igh protein OS=Mus musculus GN=Igh PE=2 SV=1 - [Q5U413_MOUSE]	8.75161e+07	5.10306e+07	158.79	28.57	11	62	95.0932	28.57	10	40	483	52.6798	5.05908
Q4V9Z4	Igh protein OS=Mus musculus GN=Igh PE=2 SV=1 - [Q4V9Z4_MOUSE]	8.75161e+07	5.10306e+07	158.79	28.99	11	62	104.44	37.61	13	46	476	51.4345	5.14795
Q3KQK0	Igh protein OS=Mus musculus GN=Igh PE=2 SV=1 - [Q3KQK0_MOUSE]	8.75161e+07	5.10306e+07	158.79	32.85	12	63	95.0932	27.27	9	39	484	52.5458	5.26221
Q5EBQ0	Voltage-dependent anion channel 3 OS=Mus musculus GN=Vdac3 PE=2 SV=1 - [Q5EBQ0_MOUSE]	3.54572e+07	5.40476e+07	158.578	52.46	10	56	142.068	54.93	12	55	284	30.8644	8.79248
G3X8T9	Serine (Or cysteine) peptidase inhibitor, clade A, member 3N, isoform CRA_a OS=Mus musculus GN=Serpina3n PE=1 SV=1 - [G3X8T9_MOUSE]	1.96346e+07	4.67564e+07	158.207	26.08	10	48	336.16	36.6	14	103	418	46.7363	5.8208
Q60668	Heterogeneous nuclear ribonucleoprotein D0 OS=Mus musculus GN=Hnrnpd PE=1 SV=2 - [HNRPD_MOUSE]	1.6885e+07	3.35879e+07	158.11	32.96	12	67	138.554	34.65	13	65	355	38.3303	7.81104
A2NHM3	If kappa light chain (Fragment) OS=Mus musculus GN=Igkc PE=1 SV=1 - [A2NHM3_MOUSE]	5.90548e+07	7.85154e+07	157.78	36.53	10	62	190.894	49.77	11	72	219	24.1498	7.32764
Q9CWJ9	Bifunctional purine biosynthesis protein PURH OS=Mus musculus GN=Atic PE=1 SV=2 - [PUR9_MOUSE]	1.26361e+07	2.03452e+07	157.377	67.57	27	60	208.722	67.57	27	75	592	64.1771	6.75635
P17426	AP-2 complex subunit alpha-1 OS=Mus musculus GN=Ap2a1 PE=1 SV=1 - [AP2A1_MOUSE]	7.3057e+06	1.23821e+07	157.26	37.97	34	72	171.198	44.63	37	72	977	107.596	7.03467
Q9QZE5	Coatomer subunit gamma-1 OS=Mus musculus GN=Copg1 PE=1 SV=1 - [COPG1_MOUSE]	8.48959e+06	2.17218e+07	157.002	43.94	30	65	210.121	55.03	35	79	874	97.4504	5.35107
G5E8G0	Heterogeneous nuclear ribonucleoprotein D, isoform CRA_b OS=Mus musculus GN=Hnrnpd PE=1 SV=1 - [G5E8G0_MOUSE]	1.6885e+07	3.35879e+07	156.976	36.93	12	66	135.245	36.59	12	63	287	30.5891	8.41162
Q8CI51	PDZ and LIM domain protein 5 OS=Mus musculus GN=Pdlim5 PE=1 SV=4 - [PDLI5_MOUSE]	3.05864e+06	5.45062e+06	156.821	39.26	17	78	171.662	40.95	17	78	591	63.2591	8.25049
P50247	Adenosylhomocysteinase OS=Mus musculus GN=Ahcy PE=1 SV=3 - [SAHH_MOUSE]	2.20904e+07	3.82799e+07	156.648	61.57	24	69	209.898	63.43	26	93	432	47.6573	6.53662
P47962	60S ribosomal protein L5 OS=Mus musculus GN=Rpl5 PE=1 SV=3 - [RL5_MOUSE]	1.95319e+07	2.33268e+07	156.377	43.43	15	69	173.956	43.1	14	82	297	34.3787	9.77393
Q3TGW0	Putative uncharacterized protein OS=Mus musculus GN=Actr3 PE=2 SV=1 - [Q3TGW0_MOUSE]	2.62218e+07	3.43886e+07	156.347	62.44	21	66	148.024	57.18	19	65	418	47.346	5.92236
Q91VR5	ATP-dependent RNA helicase DDX1 OS=Mus musculus GN=Ddx1 PE=1 SV=1 - [DDX1_MOUSE]	1.78139e+07	1.40881e+07	156.024	44.32	26	69	150.469	43.92	25	61	740	82.4478	7.21045
P45952	Medium-chain specific acyl-CoA dehydrogenase, mitochondrial OS=Mus musculus GN=Acadm PE=1 SV=1 - [ACADM_MOUSE]	3.24945e+07	5.13227e+07	156.017	42.28	18	61	182.421	42.04	18	72	421	46.4516	8.36768
Q62266	Cornifin-A OS=Mus musculus GN=Sprr1a PE=1 SV=1 - [SPR1A_MOUSE]	3.46547e+07	5.35589e+07	155.924	81.25	8	69	131.257	70.14	6	55	144	15.7546	7.85498
Q64521	Glycerol-3-phosphate dehydrogenase, mitochondrial OS=Mus musculus GN=Gpd2 PE=1 SV=2 - [GPDM_MOUSE]	9.46183e+06	1.47553e+07	155.656	56.4	31	65	175.074	65.75	36	70	727	80.9025	6.60986
Q60710	Deoxynucleoside triphosphate triphosphohydrolase SAMHD1 OS=Mus musculus GN=Samhd1 PE=1 SV=2 - [SAMH1_MOUSE]	1.03636e+07	1.71757e+07	155.647	63.8	35	67	131.724	57.26	30	53	627	72.6042	7.95752
E9Q6R7	Protein Utrn OS=Mus musculus GN=Utrn PE=1 SV=1 - [E9Q6R7_MOUSE]	890332	2.98848e+06	155.604	12.77	39	81	159.798	16.36	51	75	3430	392.461	5.32568
Q8VDM4	26S proteasome non-ATPase regulatory subunit 2 OS=Mus musculus GN=Psmd2 PE=1 SV=1 - [PSMD2_MOUSE]	9.3926e+06	1.91906e+07	155.465	52.75	36	65	196.304	54.52	39	76	908	100.139	5.17334
Q3TGE1	Putative uncharacterized protein OS=Mus musculus GN=Actr3 PE=2 SV=1 - [Q3TGE1_MOUSE]	2.62218e+07	3.43886e+07	155.365	62.44	21	66	147.745	57.18	19	65	418	47.369	5.88428
Q7TPV4	Myb-binding protein 1A OS=Mus musculus GN=Mybbp1a PE=1 SV=2 - [MBB1A_MOUSE]	560105	2.43251e+06	155.27	16.22	18	70	89.1564	18.38	21	37	1344	151.942	8.95361
Q3V1Z5	40S ribosomal protein S4 OS=Mus musculus GN=Rps4l PE=2 SV=1 - [Q3V1Z5_MOUSE]	4.7028e+07	5.14807e+07	155.174	43.51	13	71	169.419	45.8	14	80	262	29.1658	10.272
U5LP42	Anti-H5N1 hemagglutinin monoclonal anitbody H5M9 heavy chain (Fragment) OS=Mus musculus PE=1 SV=1 - [U5LP42_MOUSE]	3.83968e+07	9.49349e+07	154.908	30.89	9	67	267.253	36.5	11	113	463	51.0181	7.25439
Q5RKP0	Vat1 protein (Fragment) OS=Mus musculus GN=Vat1 PE=2 SV=1 - [Q5RKP0_MOUSE]	3.55865e+07	7.03367e+07	154.629	45.64	15	54	158.381	45.64	15	55	401	42.4947	6.3667
G5E8R2	Tropomyosin 1, alpha, isoform CRA_k OS=Mus musculus GN=Tpm1 PE=1 SV=1 - [G5E8R2_MOUSE]	2.53655e+07	3.98151e+07	153.926	46.77	14	67	142.778	46.77	14	55	248	28.6786	4.77979
Q3TNL1	Glucose-6-phosphate 1-dehydrogenase OS=Mus musculus GN=G6pdx PE=2 SV=1 - [Q3TNL1_MOUSE]	2.20472e+07	4.76106e+07	153.895	60.97	29	67	205.938	64.08	32	95	515	59.2258	6.37939
P35486	Pyruvate dehydrogenase E1 component subunit alpha, somatic form, mitochondrial OS=Mus musculus GN=Pdha1 PE=1 SV=1 - [ODPA_MOUSE]	3.33976e+07	5.68537e+07	153.838	54.87	21	66	173.959	52.82	20	75	390	43.2036	8.19189
P21550	Beta-enolase OS=Mus musculus GN=Eno3 PE=1 SV=3 - [ENOB_MOUSE]	9.85192e+07	2.93365e+08	153.709	35.48	13	53	160.374	32.03	10	61	434	46.9953	7.18115
Q9D1D4	Transmembrane emp24 domain-containing protein 10 OS=Mus musculus GN=Tmed10 PE=1 SV=1 - [TMEDA_MOUSE]	2.92424e+07	2.67139e+07	152.902	37.9	9	52	159.893	35.16	7	52	219	24.8949	6.69775
P09528	Ferritin heavy chain OS=Mus musculus GN=Fth1 PE=1 SV=2 - [FRIH_MOUSE]	3.43825e+07	3.79727e+07	152.781	59.89	11	72	190.329	59.89	11	87	182	21.0533	5.88428
Q9QYB1	Chloride intracellular channel protein 4 OS=Mus musculus GN=Clic4 PE=1 SV=3 - [CLIC4_MOUSE]	2.02607e+07	1.6806e+07	152.304	77.08	17	62	193.572	79.45	18	75	253	28.7107	5.59229
Q3UJ44	Putative uncharacterized protein OS=Mus musculus GN=Capg PE=2 SV=1 - [Q3UJ44_MOUSE]	4.05336e+07	2.88905e+07	152.208	43.27	12	58	140.227	31.52	9	54	349	38.6456	6.72705
O70400	PDZ and LIM domain protein 1 OS=Mus musculus GN=Pdlim1 PE=1 SV=4 - [PDLI1_MOUSE]	3.46389e+06	7.33992e+06	152.124	64.83	15	64	123.272	74.01	18	58	327	35.7519	6.84424
Q91WD5	NADH dehydrogenase [ubiquinone] iron-sulfur protein 2, mitochondrial OS=Mus musculus GN=Ndufs2 PE=1 SV=1 - [NDUS2_MOUSE]	1.76482e+07	2.66429e+07	151.737	52.48	18	57	136.094	42.12	15	53	463	52.5917	6.99072
Q9CYT3	Putative uncharacterized protein OS=Mus musculus GN=Hsd17b10 PE=2 SV=1 - [Q9CYT3_MOUSE]	1.19458e+07	2.13116e+07	151.731	72.03	15	51	154.773	73.95	14	52	261	27.2567	9.01221
Q7TS98	Anti-colorectal carcinoma light chain OS=Mus musculus PE=1 SV=1 - [Q7TS98_MOUSE]	5.30581e+07	6.90286e+07	151.284	37.29	11	59	177.359	37.29	10	65	236	26.4378	7.15186
P56399	Ubiquitin carboxyl-terminal hydrolase 5 OS=Mus musculus GN=Usp5 PE=1 SV=1 - [UBP5_MOUSE]	5.46869e+06	1.3216e+07	150.959	40.33	29	69	185.81	47.55	32	69	858	95.7724	5.0083
P62334	26S protease regulatory subunit 10B OS=Mus musculus GN=Psmc6 PE=1 SV=1 - [PRS10_MOUSE]	9.33794e+06	1.67794e+07	150.803	57.33	19	63	169.779	57.33	19	79	389	44.1451	7.48877
P81117	Nucleobindin-2 OS=Mus musculus GN=Nucb2 PE=1 SV=2 - [NUCB2_MOUSE]	9.56043e+06	2.2506e+07	150.746	50	16	62	249.638	50	16	89	420	50.2732	5.14795
Q61033	Lamina-associated polypeptide 2, isoforms alpha/zeta OS=Mus musculus GN=Tmpo PE=1 SV=4 - [LAP2A_MOUSE]	2.33065e+06	3.19373e+06	150.732	25.25	11	61	101.118	26.55	12	39	693	75.1223	8.04541
Q3TAW4	Putative uncharacterized protein OS=Mus musculus GN=Sec23b PE=2 SV=1 - [Q3TAW4_MOUSE]	9.01116e+06	3.31673e+07	150.497	37.55	23	56	196.797	44.72	27	68	767	86.3095	7.07861
Q9D1A2	Cytosolic non-specific dipeptidase OS=Mus musculus GN=Cndp2 PE=1 SV=1 - [CNDP2_MOUSE]	8.93484e+06	2.74613e+07	150.413	44.21	17	57	188.123	51.16	21	70	475	52.7336	5.65576
E9Q586	Dynactin subunit 1 OS=Mus musculus GN=Dctn1 PE=1 SV=1 - [E9Q586_MOUSE]	4.21086e+06	5.9668e+06	150.054	41.57	36	58	193.415	34.54	33	78	1239	136.763	5.45264
Q9Z0X1	Apoptosis-inducing factor 1, mitochondrial OS=Mus musculus GN=Aifm1 PE=1 SV=1 - [AIFM1_MOUSE]	4.72188e+06	1.14793e+07	149.999	40.85	20	50	148.38	47.55	22	54	612	66.7238	9.17334
Q80XI7	Vomeromodulin OS=Mus musculus PE=2 SV=1 - [VOME_MOUSE]	2.23873e+07	1.12827e+08	149.973	37.56	21	69	331.515	43.82	22	116	591	62.4087	5.68115
D9J2Z9	ENH isoform 1b OS=Mus musculus GN=Pdlim5 PE=1 SV=1 - [D9J2Z9_MOUSE]	3.05864e+06	5.45062e+06	149.532	46.47	16	75	164.426	47.1	16	75	482	52.3635	7.86963
P62874	Guanine nucleotide-binding protein G(I)/G(S)/G(T) subunit beta-1 OS=Mus musculus GN=Gnb1 PE=1 SV=3 - [GBB1_MOUSE]	6.8057e+07	6.72578e+07	149.367	56.18	14	71	194.129	56.18	14	86	340	37.353	5.99854
Q8QZY1	Eukaryotic translation initiation factor 3 subunit L OS=Mus musculus GN=Eif3l PE=1 SV=1 - [EIF3L_MOUSE]	7.28655e+06	1.25338e+07	149.276	46.63	24	62	164.339	50	27	71	564	66.5703	6.44287
P19096	Fatty acid synthase OS=Mus musculus GN=Fasn PE=1 SV=2 - [FAS_MOUSE]	1.98091e+07	2.22147e+07	148.828	10.22	25	74	333.851	28.51	64	147	2504	272.257	6.58057
P57722	Poly(rC)-binding protein 3 OS=Mus musculus GN=Pcbp3 PE=1 SV=3 - [PCBP3_MOUSE]	2.01774e+07	3.18334e+07	148.678	21.02	6	51	157.177	27.49	8	51	371	39.2693	7.51807
G5E8R1	Tropomyosin 1, alpha, isoform CRA_j OS=Mus musculus GN=Tpm1 PE=1 SV=1 - [G5E8R1_MOUSE]	2.53655e+07	3.98151e+07	148.676	43.95	13	63	146.162	43.95	13	56	248	28.5395	4.76709
Q8R1B4	Eukaryotic translation initiation factor 3 subunit C OS=Mus musculus GN=Eif3c PE=1 SV=1 - [EIF3C_MOUSE]	7.59055e+06	1.47385e+07	148.508	27.88	26	62	157.55	28.98	28	66	911	105.465	5.78271
D3YVP5	Glutathione S-transferase Mu 7 OS=Mus musculus GN=Gstm7 PE=1 SV=1 - [D3YVP5_MOUSE]	2.32187e+08	6.63964e+08	148.491	49.07	12	70	190.218	59.81	13	80	214	25.0864	6.3667
Q61171	Peroxiredoxin-2 OS=Mus musculus GN=Prdx2 PE=1 SV=3 - [PRDX2_MOUSE]	8.95289e+07	1.46165e+08	148.014	68.69	10	59	194.36	67.68	10	70	198	21.7651	5.41455
K0BWC3	Palladin isoform OS=Mus musculus GN=Palld PE=2 SV=1 - [K0BWC3_MOUSE]	4.32486e+06	7.95766e+06	147.695	21.26	17	61	141.837	28.64	21	53	1002	108.237	6.84424
E9Q3M3	Dynactin subunit 1 OS=Mus musculus GN=Dctn1 PE=1 SV=1 - [E9Q3M3_MOUSE]	4.21086e+06	5.9668e+06	147.622	39.48	36	57	192.202	34.26	34	79	1264	139.675	5.70654
P50516	V-type proton ATPase catalytic subunit A OS=Mus musculus GN=Atp6v1a PE=1 SV=2 - [VATA_MOUSE]	1.87683e+07	5.67412e+07	147.591	47.97	25	54	225.076	54.94	28	79	617	68.2826	5.57959
Q80T06	Elongation factor 1-delta OS=Mus musculus GN=Eef1d PE=1 SV=1 - [Q80T06_MOUSE]	1.16846e+07	2.31932e+07	146.867	55.16	15	59	162.357	51.6	14	62	281	31.2729	5.05908
Q3U9P7	Succinyl-CoA:3-ketoacid-coenzyme A transferase OS=Mus musculus GN=Oxct1 PE=2 SV=1 - [Q3U9P7_MOUSE]	3.02133e+07	3.66555e+07	146.861	49.04	17	63	178.891	51.73	18	67	520	56.013	8.52881
Q8BFZ9	Erlin-2 OS=Mus musculus GN=Erlin2 PE=1 SV=1 - [ERLN2_MOUSE]	1.92559e+07	3.00522e+07	146.794	55	18	54	180.8	55	18	66	340	37.8485	5.50342
Q7TMB8	Cytoplasmic FMR1-interacting protein 1 OS=Mus musculus GN=Cyfip1 PE=1 SV=1 - [CYFP1_MOUSE]	3.79293e+06	6.94469e+06	146.663	38.23	40	66	157.667	37.11	38	68	1253	145.148	6.90283
Q8K3Q4	Actinin alpha 2 OS=Mus musculus GN=Actn2 PE=2 SV=1 - [Q8K3Q4_MOUSE]	2.58008e+07	4.76819e+07	146.532	16	14	56	142.882	19.13	17	55	894	103.867	5.49072
Q99JW5	Epithelial cell adhesion molecule OS=Mus musculus GN=Epcam PE=1 SV=1 - [EPCAM_MOUSE]	7.78091e+06	1.00198e+07	146.465	38.73	7	44	203.3	41.9	9	54	315	34.9964	5.94775
Q07076	Annexin A7 OS=Mus musculus GN=Anxa7 PE=1 SV=2 - [ANXA7_MOUSE]	3.53793e+07	6.10002e+07	146.338	37.15	18	59	187.531	37.8	18	79	463	49.8933	6.17627
Q3TXS7	26S proteasome non-ATPase regulatory subunit 1 OS=Mus musculus GN=Psmd1 PE=1 SV=1 - [PSMD1_MOUSE]	5.80814e+06	1.36343e+07	146.183	44.18	32	59	188.85	47.74	38	69	953	105.663	5.38916
B2RXS4	Plexin-B2 OS=Mus musculus GN=Plxnb2 PE=1 SV=1 - [PLXB2_MOUSE]	5.49921e+06	9.01705e+06	146.066	20.09	31	65	156.909	22.31	35	71	1842	206.099	5.87158
Q9Z1N5	Spliceosome RNA helicase Ddx39b OS=Mus musculus GN=Ddx39b PE=1 SV=1 - [DX39B_MOUSE]	4.08398e+07	4.63199e+07	145.736	45.79	21	67	127.387	45.33	20	56	428	49.004	5.66846
Q99K48	Non-POU domain-containing octamer-binding protein OS=Mus musculus GN=Nono PE=1 SV=3 - [NONO_MOUSE]	2.13469e+07	2.43752e+07	145.651	45.24	20	61	143.093	43.76	19	63	473	54.5064	8.95361
P53994	Ras-related protein Rab-2A OS=Mus musculus GN=Rab2a PE=1 SV=1 - [RAB2A_MOUSE]	2.24567e+07	3.30085e+07	145.63	59.91	12	56	202.192	67.45	13	71	212	23.5328	6.53662
Q3UAZ7	Putative uncharacterized protein (Fragment) OS=Mus musculus GN=Hmgb2 PE=2 SV=1 - [Q3UAZ7_MOUSE]	2.02046e+07	1.60227e+07	145.624	47.51	11	54	101.222	46.96	10	39	181	20.5205	9.81787
P42125	Enoyl-CoA delta isomerase 1, mitochondrial OS=Mus musculus GN=Eci1 PE=1 SV=2 - [ECI1_MOUSE]	6.46916e+06	6.66531e+06	145.38	38.75	10	53	123.144	38.75	10	48	289	32.2298	8.98291
Q9DB05	Alpha-soluble NSF attachment protein OS=Mus musculus GN=Napa PE=1 SV=1 - [SNAA_MOUSE]	7.62483e+06	5.9775e+06	145.259	76.61	18	49	139.387	74.58	18	45	295	33.1682	5.45264
Q3U561	Ribosomal protein OS=Mus musculus GN=Rpl10a PE=2 SV=1 - [Q3U561_MOUSE]	2.16862e+07	3.33674e+07	145.04	39.63	10	68	148.272	39.63	10	80	217	24.7995	9.93506
Q7TMX2	Protein phosphatase 2 (Formerly 2A), regulatory subunit A (PR 65), alpha isoform OS=Mus musculus GN=Ppp2r1a PE=2 SV=1 - [Q7TMX2_MOUSE]	2.423e+07	4.38037e+07	144.913	46.69	23	61	164.88	51.95	24	63	589	65.2248	5.08447
Q3TCS0	Putative uncharacterized protein OS=Mus musculus GN=Prep PE=2 SV=1 - [Q3TCS0_MOUSE]	3.7499e+06	9.76094e+06	144.585	58.45	33	60	177.873	57.32	33	66	710	80.6308	5.66846
Q8K1G6	Muc5b protein OS=Mus musculus GN=Muc5b PE=2 SV=1 - [Q8K1G6_MOUSE]	537001	2.19002e+06	144.496	8.26	22	67	57.3174	10.29	21	25	4782	513.39	5.73193
O70503	Very-long-chain 3-oxoacyl-CoA reductase OS=Mus musculus GN=Hsd17b12 PE=1 SV=1 - [DHB12_MOUSE]	2.29181e+07	2.48345e+07	144.402	64.42	17	56	116.584	59.62	19	57	312	34.7194	9.5249
A0A0J9YTY0	Septin-11 OS=Mus musculus GN=Sept11 PE=1 SV=1 - [A0A0J9YTY0_MOUSE]	2.20228e+07	3.17105e+07	144.287	53.65	22	65	139.489	48.47	20	64	425	48.9481	6.96143
Q11011	Puromycin-sensitive aminopeptidase OS=Mus musculus GN=Npepps PE=1 SV=2 - [PSA_MOUSE]	7.09296e+06	1.47503e+07	144.233	36.41	30	68	212.331	44.02	34	84	920	103.26	5.89697
P46471	26S protease regulatory subunit 7 OS=Mus musculus GN=Psmc2 PE=1 SV=5 - [PRS7_MOUSE]	1.23053e+07	2.06801e+07	143.719	66.51	25	53	163.704	72.52	28	61	433	48.6171	5.94775
A2AMW0	Capping protein (Actin filament) muscle Z-line, beta, isoform CRA_a OS=Mus musculus GN=Capzb PE=1 SV=1 - [A2AMW0_MOUSE]	2.16403e+07	2.33117e+07	143.449	60.38	19	60	192.707	60.38	19	78	260	29.2768	6.91748
P28666	Murinoglobulin-2 OS=Mus musculus GN=Mug2 PE=1 SV=2 - [MUG2_MOUSE]	6.41438e+06	2.92393e+07	142.913	17.71	23	78	365.644	16.95	22	176	1451	162.279	6.7417
Q08093	Calponin-2 OS=Mus musculus GN=Cnn2 PE=1 SV=1 - [CNN2_MOUSE]	8.25449e+06	8.64118e+06	142.726	37.38	9	55	186.755	52.13	12	70	305	33.134	7.62061
Q60997	Deleted in malignant brain tumors 1 protein OS=Mus musculus GN=Dmbt1 PE=1 SV=2 - [DMBT1_MOUSE]	3.27469e+07	3.25599e+07	142.526	13.19	17	75	360.252	16.5	21	147	2085	226.67	4.97021
P39053	Dynamin-1 OS=Mus musculus GN=Dnm1 PE=1 SV=2 - [DYN1_MOUSE]	8.62531e+06	2.0643e+07	142.397	38.52	27	65	157.604	44.75	33	68	867	97.7413	7.73779
Q9CQQ7	ATP synthase F(0) complex subunit B1, mitochondrial OS=Mus musculus GN=Atp5f1 PE=1 SV=1 - [AT5F1_MOUSE]	4.00378e+07	4.50083e+07	142.349	53.13	16	53	156.556	48.83	15	63	256	28.9304	9.05615
Q9JM71	Kallikrein 1-related peptidase b27 OS=Mus musculus GN=Klk1b27 PE=1 SV=1 - [K1B27_MOUSE]	4.74058e+06	1.93288e+07	142.237	40.68	9	68	106.357	40.68	9	57	263	28.7237	8.55811
Q8BUM1	Putative uncharacterized protein OS=Mus musculus GN=Tardbp PE=2 SV=1 - [Q8BUM1_MOUSE]	1.4127e+07	1.8718e+07	142.226	44.52	11	58	123.592	44.85	13	54	301	33.6128	6.99072
Q0QEZ4	Succinate dehydrogenase [ubiquinone] iron-sulfur subunit, mitochondrial (Fragment) OS=Mus musculus GN=Sdhb PE=2 SV=1 - [Q0QEZ4_MOUSE]	1.23351e+07	2.21765e+07	141.402	68.2	17	60	152.233	70.29	18	66	239	27.1903	8.11865
Q3TDE6	Putative uncharacterized protein OS=Mus musculus GN=Pck2 PE=2 SV=1 - [Q3TDE6_MOUSE]	9.89208e+06	2.1386e+07	141.365	43.28	24	54	143.731	42.03	23	52	640	70.3493	7.09326
Q8VCT3	Aminopeptidase B OS=Mus musculus GN=Rnpep PE=1 SV=2 - [AMPB_MOUSE]	1.35322e+07	3.59676e+07	141.299	50.62	29	61	135.016	51.08	27	52	650	72.3701	5.35107
P21614	Vitamin D-binding protein OS=Mus musculus GN=Gc PE=1 SV=2 - [VTDB_MOUSE]	1.39024e+07	4.10589e+07	141.246	52.1	21	49	249.126	56.3	22	79	476	53.565	5.50342
P06728	Apolipoprotein A-IV OS=Mus musculus GN=Apoa4 PE=1 SV=3 - [APOA4_MOUSE]	1.47679e+07	4.36861e+07	140.787	69.11	22	58	268.226	69.87	24	105	395	45.001	5.46533
Q9D6R2	Isocitrate dehydrogenase [NAD] subunit alpha, mitochondrial OS=Mus musculus GN=Idh3a PE=1 SV=1 - [IDH3A_MOUSE]	3.37417e+07	4.80327e+07	140.609	49.18	17	65	155.106	49.45	18	81	366	39.6131	6.72705
P26645	Myristoylated alanine-rich C-kinase substrate OS=Mus musculus GN=Marcks PE=1 SV=2 - [MARCS_MOUSE]	1.58318e+07	4.65555e+07	140.54	67.64	13	41	168.296	69.9	13	46	309	29.6438	4.33545
Q8BH04	Phosphoenolpyruvate carboxykinase [GTP], mitochondrial OS=Mus musculus GN=Pck2 PE=1 SV=1 - [PCKGM_MOUSE]	9.89208e+06	2.1386e+07	140.457	45.94	25	56	152.574	44.69	24	55	640	70.4825	7.28369
P49312	Heterogeneous nuclear ribonucleoprotein A1 OS=Mus musculus GN=Hnrnpa1 PE=1 SV=2 - [ROA1_MOUSE]	3.61485e+07	2.5957e+07	140.376	35	12	77	130.236	40.63	14	69	320	34.1753	9.23193
Q3THE2	Myosin regulatory light chain 12B OS=Mus musculus GN=Myl12b PE=1 SV=2 - [ML12B_MOUSE]	2.10678e+07	5.43989e+07	140.182	62.21	9	57	172.594	62.21	9	62	172	19.7665	4.84326
Q3U7R1	Extended synaptotagmin-1 OS=Mus musculus GN=Esyt1 PE=1 SV=2 - [ESYT1_MOUSE]	8.36665e+06	1.38567e+07	140.07	39.1	33	60	142.678	39.01	36	62	1092	121.478	5.94775
Q3KQQ1	Nsfl1c protein (Fragment) OS=Mus musculus GN=Nsfl1c PE=2 SV=1 - [Q3KQQ1_MOUSE]	5.90809e+06	1.5949e+07	140.057	45.26	12	46	122.382	50.68	14	43	369	40.5703	5.14795
P21981	Protein-glutamine gamma-glutamyltransferase 2 OS=Mus musculus GN=Tgm2 PE=1 SV=4 - [TGM2_MOUSE]	1.29781e+07	3.22087e+07	140.025	43.59	25	54	134.545	43.73	26	51	686	77.0123	5.09717
Q5K4Q9	AAM-B protein OS=Mus musculus GN=Mettl7a1 PE=2 SV=1 - [Q5K4Q9_MOUSE]	9.56375e+06	2.12419e+07	139.996	39.26	8	58	178.103	42.15	9	66	242	27.7801	8.17725
Q9DBG5	Perilipin-3 OS=Mus musculus GN=Plin3 PE=1 SV=1 - [PLIN3_MOUSE]	4.44783e+06	1.41829e+07	139.891	44.16	13	47	202.441	51.72	15	71	437	47.233	5.61768
Q9D1G1	Ras-related protein Rab-1B OS=Mus musculus GN=Rab1b PE=1 SV=1 - [RAB1B_MOUSE]	1.04536e+08	1.13539e+08	139.637	76.12	12	65	207.088	69.15	11	87	201	22.1732	5.73193
E9Q1G8	Septin-7 OS=Mus musculus GN=Sept7 PE=1 SV=2 - [E9Q1G8_MOUSE]	2.73369e+07	3.78356e+07	139.631	51.49	20	54	172.373	52.17	20	62	437	50.617	8.57275
Q8BZF8	Phosphoglucomutase-like protein 5 OS=Mus musculus GN=Pgm5 PE=1 SV=2 - [PGM5_MOUSE]	1.69277e+07	1.95271e+07	139.042	52.03	26	57	129.158	52.03	26	52	567	62.1807	7.18115
Q9WTP7	GTP:AMP phosphotransferase AK3, mitochondrial OS=Mus musculus GN=Ak3 PE=1 SV=3 - [KAD3_MOUSE]	1.23866e+07	2.1195e+07	138.864	62.56	13	56	123.414	66.96	15	55	227	25.4105	8.83643
Q570Z8	MKIAA4114 protein (Fragment) OS=Mus musculus GN=Picalm PE=2 SV=1 - [Q570Z8_MOUSE]	3.068e+06	6.76857e+06	138.617	27	14	52	159.561	30.86	17	60	674	72.8811	8.99756
Q7TMS4	Mpo protein OS=Mus musculus GN=Mpo PE=2 SV=1 - [Q7TMS4_MOUSE]	1.85864e+07	5.70351e+06	138.514	40.39	26	63	49.8914	25.91	16	22	718	81.1158	9.5542
Q58E70	Tpm3 protein OS=Mus musculus GN=Tpm3 PE=2 SV=1 - [Q58E70_MOUSE]	3.37532e+07	3.95912e+07	138.409	38.71	13	59	138.536	44.35	15	53	248	29.0027	4.77979
A0A087WPL5	ATP-dependent RNA helicase A OS=Mus musculus GN=Dhx9 PE=1 SV=1 - [A0A087WPL5_MOUSE]	3.59128e+06	2.76311e+06	138.389	23.93	28	63	96.7028	18.58	23	41	1383	149.525	6.82959
Q9CQ19	Myosin regulatory light polypeptide 9 OS=Mus musculus GN=Myl9 PE=1 SV=3 - [MYL9_MOUSE]	2.01638e+07	4.95963e+07	138.202	62.79	10	60	187.996	62.79	10	68	172	19.8415	4.91943
Q63844	Mitogen-activated protein kinase 3 OS=Mus musculus GN=Mapk3 PE=1 SV=5 - [MK03_MOUSE]	5.34549e+07	1.85683e+07	137.733	57.11	20	64	162.182	59.47	22	70	380	43.0391	6.60986
P19324	Serpin H1 OS=Mus musculus GN=Serpinh1 PE=1 SV=3 - [SERPH_MOUSE]	1.67117e+07	1.78637e+07	137.73	47.72	19	54	124.767	47.72	19	53	417	46.5042	8.82178
Q6A0A9	Constitutive coactivator of PPAR-gamma-like protein 1 OS=Mus musculus GN=FAM120A PE=1 SV=2 - [F120A_MOUSE]	2.27568e+06	4.08135e+06	137.671	27.52	25	69	152.351	31.38	28	66	1112	121.569	8.92432
Q9CS06	Putative uncharacterized protein (Fragment) OS=Mus musculus GN=Cct8 PE=2 SV=1 - [Q9CS06_MOUSE]	1.49224e+07	2.22028e+07	137.656	62.66	26	58	153.788	72.27	27	61	458	49.8545	5.77002
E9PXX7	Thioredoxin domain-containing protein 5 OS=Mus musculus GN=Txndc5 PE=1 SV=1 - [E9PXX7_MOUSE]	2.65566e+07	4.11312e+07	137.318	71.51	18	56	130.707	81.1	21	55	344	38.5078	5.38916
Q91V41	Ras-related protein Rab-14 OS=Mus musculus GN=Rab14 PE=1 SV=3 - [RAB14_MOUSE]	4.79478e+07	6.16493e+07	137.181	82.33	16	51	143.919	82.33	16	58	215	23.8819	6.21436
P15532	Nucleoside diphosphate kinase A OS=Mus musculus GN=Nme1 PE=1 SV=1 - [NDKA_MOUSE]	4.07294e+07	1.55906e+08	137.146	83.55	12	66	183.409	72.37	10	85	152	17.1969	7.37158
P62196	26S protease regulatory subunit 8 OS=Mus musculus GN=Psmc5 PE=1 SV=1 - [PRS8_MOUSE]	1.30886e+07	2.66118e+07	136.786	62.32	22	49	166.396	64.29	24	69	406	45.5971	7.54736
O55131	Septin-7 OS=Mus musculus GN=Sept7 PE=1 SV=1 - [SEPT7_MOUSE]	2.73369e+07	3.78356e+07	136.762	48.85	19	53	169.289	53.67	20	62	436	50.5179	8.57275
Q99PT1	Rho GDP-dissociation inhibitor 1 OS=Mus musculus GN=Arhgdia PE=1 SV=3 - [GDIR1_MOUSE]	5.69837e+07	1.067e+08	136.555	58.33	11	50	156.216	55.39	11	55	204	23.3928	5.19873
O08749	Dihydrolipoyl dehydrogenase, mitochondrial OS=Mus musculus GN=Dld PE=1 SV=2 - [DLDH_MOUSE]	2.05566e+07	2.76897e+07	136.418	45.97	16	57	156.707	43.42	16	56	509	54.2382	7.89893
Q9DB20	ATP synthase subunit O, mitochondrial OS=Mus musculus GN=Atp5o PE=1 SV=1 - [ATPO_MOUSE]	5.53926e+07	9.18178e+07	136.368	61.03	11	52	180.11	61.97	11	70	213	23.3487	9.99365
P17183	Gamma-enolase OS=Mus musculus GN=Eno2 PE=1 SV=2 - [ENOG_MOUSE]	7.72427e+07	2.12646e+08	136.172	47.47	15	50	149.092	49.08	15	63	434	47.267	5.10986
Q8VEK8	Osteocalcin (Fragment) OS=Mus musculus GN=Mgp PE=2 SV=1 - [Q8VEK8_MOUSE]	1.09713e+07	6.11431e+07	136.042	38.71	5	57	131.081	35.48	3	44	93	11.2284	9.48096
Q3THQ5	Putative uncharacterized protein OS=Mus musculus GN=Stip1 PE=2 SV=1 - [Q3THQ5_MOUSE]	1.58004e+07	2.0652e+07	135.954	41.8	23	56	177.834	46.04	24	68	543	62.4613	6.65381
Q9EQ66	Aspartly beta-hydroxylase OS=Mus musculus GN=ASPH PE=4 SV=1 - [Q9EQ66_MOUSE]	6.69671e+06	1.25911e+07	135.935	43.98	24	53	148.964	42.82	25	55	689	77.2721	5.05908
O08529	Calpain-2 catalytic subunit OS=Mus musculus GN=Capn2 PE=1 SV=4 - [CAN2_MOUSE]	1.3263e+07	3.50646e+07	135.547	38.29	23	53	166.82	50.57	28	63	700	79.8218	4.95752
I6L958	Igk protein OS=Mus musculus GN=Igk PE=1 SV=1 - [I6L958_MOUSE]	5.30581e+07	6.90286e+07	135.087	40.17	10	51	154.604	42.31	10	58	234	25.6284	6.31592
Q3TTX0	Putative uncharacterized protein OS=Mus musculus GN=Matr3 PE=2 SV=1 - [Q3TTX0_MOUSE]	2.04919e+06	6.68419e+06	134.937	29.91	20	65	91.2862	36.52	23	44	846	94.5578	6.25244
Q8BJS4	SUN domain-containing protein 2 OS=Mus musculus GN=Sun2 PE=1 SV=3 - [SUN2_MOUSE]	3.04023e+06	2.05103e+06	134.899	39.67	22	51	75.3429	30.78	16	30	731	81.5554	7.02002
Q3TN61	Putative uncharacterized protein OS=Mus musculus GN=Rhoa PE=2 SV=1 - [Q3TN61_MOUSE]	3.16401e+07	2.47932e+07	134.388	60.62	9	52	135.071	55.96	9	50	193	21.7821	6.1001
P23953	Carboxylesterase 1C OS=Mus musculus GN=Ces1c PE=1 SV=4 - [EST1C_MOUSE]	1.76442e+07	1.08676e+08	134.372	35.38	18	59	244.992	47.47	21	103	554	61.017	5.05908
P35979	60S ribosomal protein L12 OS=Mus musculus GN=Rpl12 PE=1 SV=2 - [RL12_MOUSE]	2.00828e+07	3.82593e+07	133.873	61.82	8	47	126.326	67.88	9	42	165	17.7935	9.42236
Q8JZQ9	Eukaryotic translation initiation factor 3 subunit B OS=Mus musculus GN=Eif3b PE=1 SV=1 - [EIF3B_MOUSE]	4.09694e+06	9.10472e+06	133.676	41.59	27	59	172.297	48.32	30	71	803	91.3131	5.021
P58281	Dynamin-like 120 kDa protein, mitochondrial OS=Mus musculus GN=Opa1 PE=1 SV=1 - [OPA1_MOUSE]	3.97532e+06	4.56186e+07	133.596	33.23	30	62	138.129	38.23	34	66	960	111.27	7.54736
O35640	Annexin A8 OS=Mus musculus GN=Anxa8 PE=1 SV=2 - [ANXA8_MOUSE]	5.25181e+06	4.72225e+06	133.22	58.72	16	54	92.7318	63	18	42	327	36.7006	5.93506
A0A0R4J1L2	Elongation factor 1-delta OS=Mus musculus GN=Eef1d PE=1 SV=1 - [A0A0R4J1L2_MOUSE]	1.16846e+07	2.09436e+07	132.762	55.25	14	50	145.804	55.25	14	52	257	28.7105	4.97021
Q80ZP8	Armet protein OS=Mus musculus GN=Manf PE=1 SV=1 - [Q80ZP8_MOUSE]	1.85342e+07	6.53999e+07	132.755	56.97	12	57	183.278	55.76	13	74	165	18.9998	8.1333
P62281	40S ribosomal protein S11 OS=Mus musculus GN=Rps11 PE=1 SV=3 - [RS11_MOUSE]	2.16697e+07	4.97527e+07	132.713	58.23	13	74	122.76	57.59	12	67	158	18.419	10.3013
Q3TN31	Proteasome subunit alpha type OS=Mus musculus GN=Psma7 PE=2 SV=1 - [Q3TN31_MOUSE]	1.00264e+07	1.13233e+07	132.702	60.48	12	52	157.451	61.29	14	61	248	27.8907	8.77783
Q5RJV4	Phosphoglucomutase 2 OS=Mus musculus GN=Pgm2 PE=2 SV=1 - [Q5RJV4_MOUSE]	1.07344e+07	1.97647e+07	132.695	51.6	25	51	160.954	56.76	28	70	562	61.3456	6.56592
Q9D1Q6	Endoplasmic reticulum resident protein 44 OS=Mus musculus GN=Erp44 PE=1 SV=1 - [ERP44_MOUSE]	3.25281e+07	5.38963e+07	132.631	53.45	18	56	171.041	53.45	20	72	406	46.8233	5.2749
Q00PI9	Heterogeneous nuclear ribonucleoprotein U-like protein 2 OS=Mus musculus GN=Hnrnpul2 PE=1 SV=2 - [HNRL2_MOUSE]	9.5941e+06	1.31929e+07	132.607	35.17	29	59	113.035	34.23	27	55	745	84.8878	4.89404
A0A0F7R1B7	MAb 106 light chain OS=Mus musculus GN=LC PE=2 SV=1 - [A0A0F7R1B7_MOUSE]	5.30581e+07	6.90286e+07	132.591	28.15	9	51	151.949	38.24	9	56	238	26.3201	7.32764
Q6P5E5	Structural maintenance of chromosomes protein OS=Mus musculus GN=Smc3 PE=2 SV=1 - [Q6P5E5_MOUSE]	2.36786e+06	5.81589e+06	132.507	37.34	42	59	125.7	34.95	38	52	1216	141.354	7.18115
P24472	Glutathione S-transferase A4 OS=Mus musculus GN=Gsta4 PE=1 SV=3 - [GSTA4_MOUSE]	1.73682e+08	2.14723e+08	132.41	51.8	13	61	138.842	51.8	12	69	222	25.5474	7.38623
Q3UD67	Putative uncharacterized protein OS=Mus musculus GN=Aars PE=2 SV=1 - [Q3UD67_MOUSE]	6.53112e+06	1.66393e+07	132.299	34.92	27	55	208.093	43.8	32	74	968	106.811	5.71924
Q9Z2I0	LETM1 and EF-hand domain-containing protein 1, mitochondrial OS=Mus musculus GN=Letm1 PE=1 SV=1 - [LETM1_MOUSE]	5.00799e+06	7.46493e+06	132.26	40.51	22	56	148.233	46.34	28	63	738	82.9369	6.52197
E9PUD2	Dynamin-1-like protein OS=Mus musculus GN=Dnm1l PE=1 SV=1 - [E9PUD2_MOUSE]	5.40109e+06	1.6068e+07	132.176	50.98	29	51	197.477	58.43	33	66	712	79.4829	7.07861
Q9D819	Inorganic pyrophosphatase OS=Mus musculus GN=Ppa1 PE=1 SV=1 - [IPYR_MOUSE]	1.94283e+07	3.89761e+07	131.828	74.74	18	53	180.64	74.74	20	70	289	32.6462	5.60498
P32067	Lupus La protein homolog OS=Mus musculus GN=Ssb PE=1 SV=1 - [LA_MOUSE]	7.68058e+06	1.65516e+07	131.799	46.27	20	55	130.725	43.37	20	51	415	47.727	9.77393
Q6PDM2	Serine/arginine-rich splicing factor 1 OS=Mus musculus GN=Srsf1 PE=1 SV=3 - [SRSF1_MOUSE]	1.11239e+07	7.1673e+06	131.631	47.18	13	52	98.1461	43.55	13	42	248	27.7278	10.3599
Q9DBF1	Alpha-aminoadipic semialdehyde dehydrogenase OS=Mus musculus GN=Aldh7a1 PE=1 SV=4 - [AL7A1_MOUSE]	1.05373e+07	2.26436e+07	130.914	38.96	17	45	202.987	46.01	18	67	539	58.8243	7.47412
Q3U4P3	Putative uncharacterized protein (Fragment) OS=Mus musculus GN=Dnm1l PE=2 SV=1 - [Q3U4P3_MOUSE]	5.40109e+06	1.6068e+07	130.448	49.72	29	51	194.722	60.36	33	66	714	79.4386	7.04932
P30416	Peptidyl-prolyl cis-trans isomerase FKBP4 OS=Mus musculus GN=Fkbp4 PE=1 SV=5 - [FKBP4_MOUSE]	8.14189e+06	1.52857e+07	130.309	58.52	24	53	164.218	61.57	25	65	458	51.5399	5.71924
P62814	V-type proton ATPase subunit B, brain isoform OS=Mus musculus GN=Atp6v1b2 PE=1 SV=1 - [VATB2_MOUSE]	1.18042e+07	1.81599e+07	130.048	61.45	23	47	196.676	61.45	22	69	511	56.5149	5.80811
Q9Z2I9	Succinyl-CoA ligase [ADP-forming] subunit beta, mitochondrial OS=Mus musculus GN=Sucla2 PE=1 SV=2 - [SUCB1_MOUSE]	3.3531e+07	4.85613e+07	129.251	53.78	22	53	226.952	61.12	26	83	463	50.0821	7.00537
P80316	T-complex protein 1 subunit epsilon OS=Mus musculus GN=Cct5 PE=1 SV=1 - [TCPE_MOUSE]	1.30405e+07	1.95259e+07	129.086	53.6	23	58	133.886	53.6	24	63	541	59.5859	6.02393
P42208	Septin-2 OS=Mus musculus GN=Sept2 PE=1 SV=2 - [SEPT2_MOUSE]	7.34908e+06	1.35182e+07	128.843	54.02	13	45	131.574	58.17	15	50	361	41.4993	6.55127
O89053	Coronin-1A OS=Mus musculus GN=Coro1a PE=1 SV=5 - [COR1A_MOUSE]	2.14797e+07	1.13799e+07	128.642	42.08	17	60	69.9059	34.92	12	32	461	50.9569	6.48096
Q8C7C3	Putative uncharacterized protein OS=Mus musculus GN=Tpm3 PE=2 SV=1 - [Q8C7C3_MOUSE]	3.37532e+07	3.95912e+07	128.556	35.08	11	52	120.997	40.73	13	43	248	28.8787	4.75439
Q8R1F1	Niban-like protein 1 OS=Mus musculus GN=Fam129b PE=1 SV=2 - [NIBL1_MOUSE]	6.17162e+06	1.28329e+07	128.372	39.52	24	55	135.975	51.4	28	54	749	84.765	5.93506
P70296	Phosphatidylethanolamine-binding protein 1 OS=Mus musculus GN=Pebp1 PE=1 SV=3 - [PEBP1_MOUSE]	1.01353e+08	2.44387e+08	127.647	80.21	12	58	215.09	80.21	12	91	187	20.8173	5.40186
J3QMG5	Protein Gm5786 OS=Mus musculus GN=Gm5786 PE=3 SV=1 - [J3QMG5_MOUSE]	5.92478e+07	6.48271e+07	127.578	34.81	10	55	150.607	38.23	12	67	293	31.1957	10.2573
O08795	Glucosidase 2 subunit beta OS=Mus musculus GN=Prkcsh PE=1 SV=1 - [GLU2B_MOUSE]	2.18033e+07	4.49887e+07	127.525	33.59	15	50	192.706	37.81	17	65	521	58.7558	4.4624
P61027	Ras-related protein Rab-10 OS=Mus musculus GN=Rab10 PE=1 SV=1 - [RAB10_MOUSE]	8.37538e+07	9.10655e+07	127.503	60.5	13	57	153.184	60.5	13	72	200	22.5266	8.38232
P47963	60S ribosomal protein L13 OS=Mus musculus GN=Rpl13 PE=1 SV=3 - [RL13_MOUSE]	3.52791e+07	5.06777e+07	127.475	39.81	9	67	111.075	35.07	8	52	211	24.2905	11.5464
A0JNY7	Eukaryotic translation initiation factor 4, gamma 2 OS=Mus musculus GN=Eif4g2 PE=2 SV=1 - [A0JNY7_MOUSE]	2.38956e+06	4.88636e+06	127.051	33.44	26	61	128.382	35.65	26	53	906	102.068	7.13721
Q3UF82	Mitogen-activated protein kinase OS=Mus musculus GN=Mapk1 PE=2 SV=1 - [Q3UF82_MOUSE]	7.78468e+06	1.37869e+07	126.652	51.42	17	55	166.124	42.33	15	67	352	40.6268	6.84424
Q542I8	Integrin beta OS=Mus musculus GN=Itgb2 PE=1 SV=1 - [Q542I8_MOUSE]	6.83816e+06	4.56591e+06	125.839	37.92	24	53	49.8845	25.06	15	21	770	84.8379	7.04932
G5E829	Plasma membrane calcium-transporting ATPase 1 OS=Mus musculus GN=Atp2b1 PE=1 SV=1 - [AT2B1_MOUSE]	270108	9.50395e+06	125.835	11.31	14	64	129.562	22.54	27	57	1220	134.662	5.90967
Q8BML9	Glutaminyl-tRNA synthetase OS=Mus musculus GN=Qars PE=1 SV=1 - [Q8BML9_MOUSE]	5.88836e+06	1.01507e+07	125.716	45.29	31	52	185.912	49.29	35	82	775	87.6209	7.31299
Q64332	Synapsin-2 OS=Mus musculus GN=Syn2 PE=1 SV=2 - [SYN2_MOUSE]	2.77737e+06	5.74021e+06	125.488	32.08	12	40	106.348	31.06	11	31	586	63.3327	8.42627
A0A087WQS0	Protein Tns1 OS=Mus musculus GN=Tns1 PE=1 SV=1 - [A0A087WQS0_MOUSE]	1.60512e+06	3.04563e+06	125.412	12.37	18	63	135.666	19.44	27	68	1867	198.855	7.97217
Q922D8	C-1-tetrahydrofolate synthase, cytoplasmic OS=Mus musculus GN=Mthfd1 PE=1 SV=4 - [C1TC_MOUSE]	4.4795e+06	1.03608e+07	125.22	32.09	29	46	161.083	52.41	44	61	935	101.136	7.13721
O08807	Peroxiredoxin-4 OS=Mus musculus GN=Prdx4 PE=1 SV=1 - [PRDX4_MOUSE]	1.32164e+08	1.68642e+08	125.066	59.85	12	53	93.9246	60.22	13	47	274	31.0331	7.15186
Q3TH84	Putative uncharacterized protein OS=Mus musculus GN=Pgrmc1 PE=2 SV=1 - [Q3TH84_MOUSE]	1.87437e+07	1.95099e+07	124.843	62.05	11	48	109.767	47.69	10	45	195	21.6528	4.70361
Q91Z98	Chitinase-like protein 4 OS=Mus musculus GN=Chil4 PE=1 SV=2 - [CHIL4_MOUSE]	3.82551e+07	7.73708e+07	124.674	30.85	9	53	377.278	61.19	21	151	402	44.9465	6.18896
E9Q3X0	Major vault protein OS=Mus musculus GN=Mvp PE=1 SV=1 - [E9Q3X0_MOUSE]	4.82729e+06	6.26159e+06	124.642	49.31	33	55	130.866	48.39	32	52	870	96.7977	5.64307
A0A0R4J259	Heterogeneous nuclear ribonucleoprotein Q OS=Mus musculus GN=Syncrip PE=1 SV=1 - [A0A0R4J259_MOUSE]	1.28974e+07	1.56731e+07	124.372	32.98	15	63	101.094	37.08	18	54	561	62.5053	7.56201
P50580	Proliferation-associated protein 2G4 OS=Mus musculus GN=Pa2g4 PE=1 SV=3 - [PA2G4_MOUSE]	2.92857e+07	5.65958e+07	124.366	47.46	15	44	168.592	47.46	15	63	394	43.6712	6.85889
P31001	Desmin OS=Mus musculus GN=Des PE=1 SV=3 - [DESM_MOUSE]	1.07534e+08	6.02474e+07	124.34	11.3	7	54	64.0033	9.59	6	29	469	53.465	5.2749
Q8C140	Putative uncharacterized protein OS=Mus musculus GN=Slc25a13 PE=2 SV=1 - [Q8C140_MOUSE]	1.22055e+07	2.67801e+07	124.286	49.78	28	53	111.785	44.3	25	43	675	74.2917	8.60205
Q9D0R2	Threonine--tRNA ligase, cytoplasmic OS=Mus musculus GN=Tars PE=1 SV=2 - [SYTC_MOUSE]	1.05283e+07	2.5584e+07	124.181	46.4	28	56	167.579	53.32	33	67	722	83.3029	7.35693
P26638	Serine--tRNA ligase, cytoplasmic OS=Mus musculus GN=Sars PE=1 SV=3 - [SYSC_MOUSE]	1.13943e+07	2.62596e+07	124.111	43.75	20	47	149.514	43.16	20	51	512	58.3517	6.30322
Q921U8	Smoothelin OS=Mus musculus GN=Smtn PE=1 SV=2 - [SMTN_MOUSE]	3.30055e+06	4.75113e+06	123.953	26.87	21	54	141.463	33.37	23	55	923	100.228	8.95361
P20108	Thioredoxin-dependent peroxide reductase, mitochondrial OS=Mus musculus GN=Prdx3 PE=1 SV=1 - [PRDX3_MOUSE]	2.19353e+07	3.51938e+07	123.885	42.8	8	44	101.439	43.19	9	35	257	28.1094	7.57666
Q3UA53	Putative uncharacterized protein OS=Mus musculus GN=Ppa1 PE=2 SV=1 - [Q3UA53_MOUSE]	1.87322e+07	3.87529e+07	123.755	72.32	17	52	157.887	74.74	19	64	289	32.6452	5.74463
Q91YH5	Atlastin-3 OS=Mus musculus GN=Atl3 PE=1 SV=1 - [ATLA3_MOUSE]	1.16753e+07	1.48743e+07	123.737	50.28	20	47	116.951	53.42	21	47	541	60.5366	6.1001
P67778	Prohibitin OS=Mus musculus GN=Phb PE=1 SV=1 - [PHB_MOUSE]	1.68871e+07	1.55536e+07	123.621	70.59	15	54	98.1784	70.22	15	44	272	29.8019	5.75732
Q9Z130	Heterogeneous nuclear ribonucleoprotein D-like OS=Mus musculus GN=Hnrnpdl PE=1 SV=1 - [HNRDL_MOUSE]	1.38576e+07	1.26629e+07	123.554	36.88	12	51	88.4373	29.24	7	37	301	33.5381	7.31299
Q9QUM9	Proteasome subunit alpha type-6 OS=Mus musculus GN=Psma6 PE=1 SV=1 - [PSA6_MOUSE]	1.73967e+07	3.08277e+07	123.522	52.85	13	48	106.9	52.85	13	48	246	27.3548	6.75635
Q8C1Y3	Putative uncharacterized protein OS=Mus musculus GN=H1f0 PE=2 SV=1 - [Q8C1Y3_MOUSE]	5.01422e+06	8.38e+06	123.353	22.35	4	44	134.98	22.35	4	49	179	19.2412	10.228
Q9QXY6	EH domain-containing protein 3 OS=Mus musculus GN=Ehd3 PE=1 SV=2 - [EHD3_MOUSE]	7.62511e+06	1.39634e+07	123.311	42.99	22	47	124.376	49.72	22	50	535	60.7827	6.45557
D3YWF6	Ubiquitin thioesterase OTUB1 OS=Mus musculus GN=Otub1 PE=1 SV=1 - [D3YWF6_MOUSE]	7.33673e+06	1.45531e+07	123.274	46.47	9	45	126.792	53.11	11	47	241	28.019	5.2876
A0A0R4IZY0	Thimet oligopeptidase OS=Mus musculus GN=Thop1 PE=1 SV=1 - [A0A0R4IZY0_MOUSE]	8.61421e+06	2.99189e+07	123.222	49.34	28	52	204.67	56.33	33	79	687	77.9772	5.98584
O35286	Pre-mRNA-splicing factor ATP-dependent RNA helicase DHX15 OS=Mus musculus GN=Dhx15 PE=1 SV=2 - [DHX15_MOUSE]	3.5591e+06	6.13139e+06	123.212	32.2	24	58	149.468	32.96	24	69	795	90.9492	7.45947
Q8BP67	60S ribosomal protein L24 OS=Mus musculus GN=Rpl24 PE=1 SV=2 - [RL24_MOUSE]	1.24264e+07	2.12732e+07	123.194	31.85	6	51	114.5	31.85	6	47	157	17.7679	11.2534
Q6ZWQ9	MCG5400 OS=Mus musculus GN=Myl12a PE=1 SV=1 - [Q6ZWQ9_MOUSE]	2.10678e+07	5.43989e+07	123.142	62.21	9	50	150.582	62.21	8	56	172	19.8825	4.80518
P06909	Complement factor H OS=Mus musculus GN=Cfh PE=1 SV=2 - [CFAH_MOUSE]	2.25515e+06	1.81437e+07	123.001	25.53	29	77	347.323	39.79	37	156	1234	139.047	6.99072
Q9CR57	60S ribosomal protein L14 OS=Mus musculus GN=Rpl14 PE=1 SV=3 - [RL14_MOUSE]	2.65757e+07	2.83371e+07	122.962	25.81	5	46	108.761	25.81	5	40	217	23.5492	11.019
P09055	Integrin beta-1 OS=Mus musculus GN=Itgb1 PE=1 SV=1 - [ITB1_MOUSE]	1.43481e+07	2.25116e+07	122.883	28.07	20	52	135.979	31.58	23	56	798	88.1733	5.93506
O35488	Very long-chain acyl-CoA synthetase OS=Mus musculus GN=Slc27a2 PE=1 SV=2 - [S27A2_MOUSE]	9.23034e+06	2.19076e+07	122.831	42.42	27	51	149.807	43.23	27	62	620	70.3775	8.89502
Q9ERK4	Exportin-2 OS=Mus musculus GN=Cse1l PE=1 SV=1 - [XPO2_MOUSE]	1.81881e+07	2.18078e+07	122.532	36.97	31	57	125.454	43.05	38	57	971	110.384	5.77002
Q9D0M3	Cytochrome c1, heme protein, mitochondrial OS=Mus musculus GN=Cyc1 PE=1 SV=1 - [CY1_MOUSE]	2.33957e+07	1.87058e+07	122.233	44	9	51	134.47	49.85	13	57	325	35.3049	9.15869
Q8BKC5	Importin-5 OS=Mus musculus GN=Ipo5 PE=1 SV=3 - [IPO5_MOUSE]	3.37371e+06	8.53073e+06	121.977	34.64	31	54	215.55	42.11	36	73	1097	123.511	4.93213
P14094	Sodium/potassium-transporting ATPase subunit beta-1 OS=Mus musculus GN=Atp1b1 PE=1 SV=1 - [AT1B1_MOUSE]	3.10522e+07	7.45627e+07	121.753	32.89	11	59	169.653	49.34	14	81	304	35.172	8.646
Q9R0P3	S-formylglutathione hydrolase OS=Mus musculus GN=Esd PE=1 SV=1 - [ESTD_MOUSE]	1.63245e+07	1.99333e+07	121.53	75.18	14	43	119.165	70.21	14	42	282	31.2993	7.12256
Q8BMA6	Signal recognition particle subunit SRP68 OS=Mus musculus GN=Srp68 PE=1 SV=2 - [SRP68_MOUSE]	4.34288e+06	1.28342e+07	120.828	40.16	23	49	168.989	53.92	29	58	625	70.5303	8.57275
Q91YW3	DnaJ homolog subfamily C member 3 OS=Mus musculus GN=Dnajc3 PE=1 SV=1 - [DNJC3_MOUSE]	1.17391e+07	2.75206e+07	120.395	57.54	26	49	150.677	57.34	26	56	504	57.4281	5.84619
O54734	Dolichyl-diphosphooligosaccharide--protein glycosyltransferase 48 kDa subunit OS=Mus musculus GN=Ddost PE=1 SV=2 - [OST48_MOUSE]	4.13707e+07	6.96979e+07	120.057	50.34	15	53	120.414	51.7	16	56	441	48.997	5.8335
P18872	Guanine nucleotide-binding protein G(o) subunit alpha OS=Mus musculus GN=Gnao1 PE=1 SV=3 - [GNAO_MOUSE]	3.7568e+07	4.93056e+07	120.037	48.87	15	48	163.206	52.82	16	64	354	40.0589	5.52881
Q9Z1F9	SUMO-activating enzyme subunit 2 OS=Mus musculus GN=Uba2 PE=1 SV=1 - [SAE2_MOUSE]	4.91678e+06	9.9465e+06	119.956	39.81	20	47	156.661	54.86	25	56	638	70.5247	5.23682
P35278	Ras-related protein Rab-5C OS=Mus musculus GN=Rab5c PE=1 SV=2 - [RAB5C_MOUSE]	3.09331e+07	4.94053e+07	119.872	71.76	10	46	117.953	71.76	10	45	216	23.3978	8.41162
Q810I7	Apoa4 protein OS=Mus musculus GN=Apoa4 PE=2 SV=1 - [Q810I7_MOUSE]	1.47679e+07	4.27474e+07	119.785	61.97	20	50	222.095	56.12	20	89	376	42.8889	5.75732
P70670	Nascent polypeptide-associated complex subunit alpha, muscle-specific form OS=Mus musculus GN=Naca PE=1 SV=2 - [NACAM_MOUSE]	1.31434e+07	1.47244e+07	119.719	3.06	5	34	102.678	3.84	7	32	2187	220.364	9.34912
Q91WS0	CDGSH iron-sulfur domain-containing protein 1 OS=Mus musculus GN=Cisd1 PE=1 SV=1 - [CISD1_MOUSE]	3.56049e+06	2.65641e+07	119.428	44.44	5	44	138.194	44.44	5	43	108	12.0892	9.05615
Q62159	Rho-related GTP-binding protein RhoC OS=Mus musculus GN=Rhoc PE=1 SV=2 - [RHOC_MOUSE]	3.16401e+07	2.47932e+07	119.246	52.85	8	44	128.45	55.96	9	47	193	21.9923	6.58057
A0JLV3	Histone H2B (Fragment) OS=Mus musculus GN=Hist1h2bj PE=2 SV=1 - [A0JLV3_MOUSE]	1.81134e+07	1.98287e+07	119.134	27.64	4	48	95.1642	27.64	4	39	123	13.5704	10.3892
Q7M6Y3	Phosphatidylinositol-binding clathrin assembly protein OS=Mus musculus GN=Picalm PE=1 SV=1 - [PICAL_MOUSE]	3.068e+06	6.76857e+06	119.063	23.33	13	48	135.933	32.27	17	56	660	71.4983	7.91357
P97351	40S ribosomal protein S3a OS=Mus musculus GN=Rps3a PE=1 SV=3 - [RS3A_MOUSE]	8.32545e+07	8.96316e+07	118.938	44.32	15	66	120.672	51.89	17	70	264	29.8657	9.72998
P50543	Protein S100-A11 OS=Mus musculus GN=S100a11 PE=1 SV=1 - [S10AB_MOUSE]	3.06333e+07	1.72436e+08	118.889	46.94	5	53	177.402	46.94	5	64	98	11.0755	5.45264
Q3U8W9	Putative uncharacterized protein OS=Mus musculus GN=Hnrnpr PE=2 SV=1 - [Q3U8W9_MOUSE]	12337258	1.56731e+07	118.845	25.32	16	54	98.8508	29.75	16	45	632	70.8342	8.1333
A0A0G2JFF1	Serine/threonine-protein phosphatase (Fragment) OS=Mus musculus GN=Ppp1cc PE=1 SV=1 - [A0A0G2JFF1_MOUSE]	2.08031e+07	2.87625e+07	118.805	35.27	10	45	105.496	31.16	10	42	292	33.2898	5.73193
Q8JZN5	Acyl-CoA dehydrogenase family member 9, mitochondrial OS=Mus musculus GN=Acad9 PE=1 SV=2 - [ACAD9_MOUSE]	9.16831e+06	1.416e+07	118.736	48.48	26	46	110.023	47.68	25	42	625	68.6787	7.45947
Q00623	Apolipoprotein A-I OS=Mus musculus GN=Apoa1 PE=1 SV=2 - [APOA1_MOUSE]	7.34442e+07	1.16267e+08	118.718	52.65	17	58	151.996	52.65	19	77	264	30.5966	5.73193
P62830	60S ribosomal protein L23 OS=Mus musculus GN=Rpl23 PE=1 SV=1 - [RL23_MOUSE]	3.77123e+07	3.57012e+07	118.715	60	10	50	122.127	49.29	6	46	140	14.8561	10.5063
H3BKR2	Guanine nucleotide-binding protein G(I)/G(S)/G(T) subunit beta-1 (Fragment) OS=Mus musculus GN=Gnb1 PE=1 SV=7 - [H3BKR2_MOUSE]	6.8057e+07	6.72578e+07	118.699	52.55	12	62	154.803	45.99	11	76	274	30.2806	6.21436
Q99JY0	Trifunctional enzyme subunit beta, mitochondrial OS=Mus musculus GN=Hadhb PE=1 SV=1 - [ECHB_MOUSE]	3.98864e+07	5.53983e+07	118.654	48.63	20	51	151.046	53.26	21	62	475	51.3534	9.37842
Q3UX10	Tubulin alpha chain-like 3 OS=Mus musculus GN=Tubal3 PE=2 SV=2 - [TBAL3_MOUSE]	6.27469e+07	1.35556e+08	118.425	8.3	4	62	148.404	8.3	4	69	446	49.956	5.57959
Q8BMF4	Dihydrolipoyllysine-residue acetyltransferase component of pyruvate dehydrogenase complex, mitochondrial OS=Mus musculus GN=Dlat PE=1 SV=2 - [ODP2_MOUSE]	1.97929e+07	2.24922e+07	118.348	40.34	18	49	167.969	40.34	18	64	642	67.8987	8.57275
Q60598	Src substrate cortactin OS=Mus musculus GN=Cttn PE=1 SV=2 - [SRC8_MOUSE]	4.59339e+06	1.54391e+07	118.231	32.6	16	56	80.2912	30.04	14	35	546	61.2124	5.40186
Q8BL66	Early endosome antigen 1 OS=Mus musculus GN=Eea1 PE=1 SV=2 - [EEA1_MOUSE]	154178	7.35592e+06	118.13	10.56	15	56	131.705	27.29	37	58	1411	160.817	5.77002
O35350	Calpain-1 catalytic subunit OS=Mus musculus GN=Capn1 PE=1 SV=1 - [CAN1_MOUSE]	8.04921e+06	1.67945e+07	118.123	47.69	31	51	144.293	49.65	35	60	713	82.0543	5.87158
Q91ZA3	Propionyl-CoA carboxylase alpha chain, mitochondrial OS=Mus musculus GN=Pcca PE=1 SV=2 - [PCCA_MOUSE]	1.08223e+07	2.58964e+07	117.762	53.45	33	57	176.883	54.56	35	86	724	79.8711	7.25439
O78207	H-2D cell surface glycoprotein (Fragment) OS=Mus musculus GN=H2-D1 PE=2 SV=1 - [O78207_MOUSE]	1.51574e+07	1.64684e+07	117.746	45.7	14	44	98.1001	42.73	13	37	337	38.3209	6.3667
Q792Z1	MCG140784 OS=Mus musculus GN=Try10 PE=1 SV=1 - [Q792Z1_MOUSE]	3.06594e+07	5.52971e+07	117.723	20.33	3	68	186.552	8.13	2	93	246	26.2039	5.8335
Q8VED5	Keratin, type II cytoskeletal 79 OS=Mus musculus GN=Krt79 PE=1 SV=2 - [K2C79_MOUSE]	2.79422e+07	3.97934e+07	117.635	8.47	6	61	127.729	9.79	6	64	531	57.5168	7.69385
Q3UDD5	Putative uncharacterized protein OS=Mus musculus GN=Dpp3 PE=2 SV=1 - [Q3UDD5_MOUSE]	1.26334e+07	4.00798e+07	117.574	41.6	23	43	157.366	51.76	28	59	738	82.9061	5.37646
B7XGA6	Alkaline phosphatase OS=Mus musculus GN=Alpl PE=2 SV=1 - [B7XGA6_MOUSE]	9.07234e+06	1.46996e+07	117.57	46.18	18	41	118.534	48.85	19	44	524	57.4337	6.91748
Q3TW11	Signal transducer and activator of transcription OS=Mus musculus GN=Stat1 PE=2 SV=1 - [Q3TW11_MOUSE]	2.01619e+06	4.46186e+06	117.309	35.38	23	44	129.773	37.92	24	47	749	87.2583	5.84619
Q7TMI0	Psmd11 protein (Fragment) OS=Mus musculus GN=Psmd11 PE=2 SV=1 - [Q7TMI0_MOUSE]	6.1742e+07	1.66384e+08	117.299	60.58	24	45	141.55	59.38	25	54	416	46.8928	6.48096
P08228	Superoxide dismutase [Cu-Zn] OS=Mus musculus GN=Sod1 PE=1 SV=2 - [SODC_MOUSE]	5.87128e+07	3.04026e+08	117.274	47.4	8	55	199.841	49.35	9	81	154	15.9328	6.50732
P62880	Guanine nucleotide-binding protein G(I)/G(S)/G(T) subunit beta-2 OS=Mus musculus GN=Gnb2 PE=1 SV=3 - [GBB2_MOUSE]	5.82258e+07	5.91233e+07	117.176	46.47	12	65	172.61	56.18	14	90	340	37.3071	5.99854
O08599	Syntaxin-binding protein 1 OS=Mus musculus GN=Stxbp1 PE=1 SV=2 - [STXB1_MOUSE]	2.32404e+06	6.65164e+06	116.578	36.2	18	44	106.35	37.37	20	39	594	67.5259	6.96143
Q9WVH9	Fibulin-5 OS=Mus musculus GN=Fbln5 PE=1 SV=1 - [FBLN5_MOUSE]	1.82472e+06	1.27894e+07	116.558	16.07	6	44	98.1184	20.31	8	36	448	50.1596	4.70361
G3X9L6	MCG55033 OS=Mus musculus GN=Gm10250 PE=4 SV=1 - [G3X9L6_MOUSE]	3.59831e+07	2.95255e+07	116.352	77.5	12	46	104.868	64.38	11	36	160	18.6095	5.43994
Q9CPV4	Glyoxalase domain-containing protein 4 OS=Mus musculus GN=Glod4 PE=1 SV=1 - [GLOD4_MOUSE]	1.34102e+07	2.0578e+07	116.041	54.7	14	40	150.146	55.03	16	52	298	33.2955	5.46533
A0A0A0MQM0	Eukaryotic translation initiation factor 5A (Fragment) OS=Mus musculus GN=Eif5a PE=1 SV=1 - [A0A0A0MQM0_MOUSE]	2.65615e+07	8.45629e+07	115.983	49.66	9	49	134.194	61.74	11	47	149	16.2921	4.99561
D3YUT3	40S ribosomal protein S19 (Fragment) OS=Mus musculus GN=Rps19 PE=1 SV=2 - [D3YUT3_MOUSE]	2.25812e+07	6.74726e+07	115.927	39.1	8	49	130.368	39.1	8	53	133	14.8869	10.3452
Q6ZWN5	40S ribosomal protein S9 OS=Mus musculus GN=Rps9 PE=1 SV=3 - [RS9_MOUSE]	5.76549e+07	8.13487e+07	115.896	45.36	14	56	99.9095	47.42	14	47	194	22.5776	10.6528
Q0P6B2	Far upstream element (FUSE) binding protein 1 OS=Mus musculus GN=Fubp1 PE=2 SV=1 - [Q0P6B2_MOUSE]	8.09432e+06	1.66097e+07	115.868	41.88	21	43	127.562	42.34	21	46	640	67.1544	7.60596
Q91YK6	Rpl23a protein (Fragment) OS=Mus musculus GN=Rpl23a PE=2 SV=1 - [Q91YK6_MOUSE]	1.22057e+07	1.60096e+07	115.857	48.99	11	57	116.622	46.31	10	59	149	16.9297	10.3892
Q921H8	3-ketoacyl-CoA thiolase A, peroxisomal OS=Mus musculus GN=Acaa1a PE=1 SV=1 - [THIKA_MOUSE]	5.68857e+06	8.11326e+06	115.71	49.53	15	38	122.556	55.66	16	46	424	43.9257	8.44092
Q7M739	Nuclear pore complex-associated intranuclear coiled-coil protein TPR OS=Mus musculus GN=Tpr PE=1 SV=1 - [Q7M739_MOUSE]	1.16864e+06	2.04967e+06	115.485	9.89	24	59	100.279	16.38	36	49	2357	266.764	5.0083
G5E846	Peripherin OS=Mus musculus GN=Prph PE=1 SV=1 - [G5E846_MOUSE]	5.71357e+07	3.83493e+07	115.217	36	17	49	80.9464	31.79	15	35	475	54.2646	5.51611
A0A087WRU0	Protein Tns1 (Fragment) OS=Mus musculus GN=Tns1 PE=1 SV=1 - [A0A087WRU0_MOUSE]	1.60512e+06	3.04563e+06	115.151	11.85	16	58	128.728	20	26	64	1705	181.787	7.89893
P13634	Carbonic anhydrase 1 OS=Mus musculus GN=Ca1 PE=1 SV=4 - [CAH1_MOUSE]	4.4481e+06	1.2374e+07	115.141	63.22	11	44	185.166	72.41	12	64	261	28.3132	6.96143
E9PZ00	Prosaposin OS=Mus musculus GN=Psap PE=1 SV=1 - [E9PZ00_MOUSE]	2.2118e+07	8.42063e+07	114.968	32.12	15	54	134.96	40.29	20	67	551	60.6319	5.23682
Q91VZ1	Snx2 protein OS=Mus musculus GN=Snx2 PE=2 SV=1 - [Q91VZ1_MOUSE]	7.60377e+06	2.20335e+07	114.871	41.43	19	45	110.745	44.12	20	46	519	58.4168	5.12256
A0A0R4J038	Kininogen-1 OS=Mus musculus GN=Kng1 PE=1 SV=1 - [A0A0R4J038_MOUSE]	1.01569e+07	2.94851e+07	114.85	27.99	15	46	194.292	33.28	18	76	661	73.0554	6.59521
P14685	26S proteasome non-ATPase regulatory subunit 3 OS=Mus musculus GN=Psmd3 PE=1 SV=3 - [PSMD3_MOUSE]	9.20249e+06	1.13066e+07	114.541	50.94	27	50	156.694	52.26	25	76	530	60.6803	8.44092
Q5SQ27	MCG140354 OS=Mus musculus GN=Sec14l3 PE=1 SV=1 - [Q5SQ27_MOUSE]	2.78589e+07	1.94618e+08	114.413	61.1	18	52	391.121	69.08	22	154	401	46.0543	5.92236
A0A0M3HEQ7	Coatomer subunit gamma OS=Mus musculus GN=Copg2 PE=1 SV=2 - [A0A0M3HEQ7_MOUSE]	3.18004e+06	8.59558e+06	114.373	34.48	23	51	115.088	42.07	30	47	870	97.4884	5.85889
P97807	Fumarate hydratase, mitochondrial OS=Mus musculus GN=Fh PE=1 SV=3 - [FUMH_MOUSE]	2.26406e+07	3.35155e+07	114.348	52.47	19	44	142.855	51.68	19	55	507	54.3221	9.0415
Q8CEJ4	Putative uncharacterized protein OS=Mus musculus GN=Vil1 PE=2 SV=1 - [Q8CEJ4_MOUSE]	1.27394e+07	2.87002e+07	114.307	40.87	32	50	231.301	55.26	38	99	827	92.7757	6.11279
P70441	Na(+)/H(+) exchange regulatory cofactor NHE-RF1 OS=Mus musculus GN=Slc9a3r1 PE=1 SV=3 - [NHRF1_MOUSE]	7.98531e+06	5.61517e+07	114.178	56.62	18	56	161.588	58.87	18	76	355	38.5765	5.89697
O08756	3-hydroxyacyl-CoA dehydrogenase type-2 OS=Mus musculus GN=Hsd17b10 PE=1 SV=4 - [HCD2_MOUSE]	1.62655e+07	3.52676e+07	113.99	55.56	12	40	131.827	60.15	12	45	261	27.4016	8.41162
Q9JKS4	LIM domain-binding protein 3 OS=Mus musculus GN=Ldb3 PE=1 SV=1 - [LDB3_MOUSE]	3.89278e+06	8.86722e+06	113.713	30.15	16	47	117.528	34.58	18	43	723	76.3833	7.75244
Q497D7	Rpl30 protein OS=Mus musculus GN=Rpl30 PE=2 SV=1 - [Q497D7_MOUSE]	1.03639e+07	2.62724e+07	113.638	64.04	7	44	157.659	64.04	7	55	114	12.6476	9.5542
Q8R5I6	Glutathione S-transferase mu 4 OS=Mus musculus GN=Gstm4 PE=1 SV=1 - [Q8R5I6_MOUSE]	1.38209e+08	4.18348e+08	113.557	33.49	7	48	134.052	33.49	7	55	218	25.5031	6.93213
P60122	RuvB-like 1 OS=Mus musculus GN=Ruvbl1 PE=1 SV=1 - [RUVB1_MOUSE]	5.48288e+06	1.35186e+07	113.406	49.12	17	46	104.462	47.59	16	41	456	50.1823	6.41748
F6Q609	T-complex protein 1 subunit gamma (Fragment) OS=Mus musculus GN=Cct3 PE=1 SV=7 - [F6Q609_MOUSE]	1.08388e+07	1.19849e+07	113.398	63.52	19	52	157.604	59.61	19	72	307	34.4068	5.63037
Q3TJ01	tRNA-splicing ligase RtcB homolog OS=Mus musculus GN=Rtcb PE=2 SV=1 - [Q3TJ01_MOUSE]	1.17101e+07	1.44336e+07	112.981	52.28	22	47	106.834	49.31	21	44	505	55.2179	7.2251
Q8BGH2	Sorting and assembly machinery component 50 homolog OS=Mus musculus GN=Samm50 PE=1 SV=1 - [SAM50_MOUSE]	6.68811e+06	1.1914e+07	112.966	56.5	24	59	109.028	61.19	24	54	469	51.8313	6.80029
Q6ZWX6	Eukaryotic translation initiation factor 2 subunit 1 OS=Mus musculus GN=Eif2s1 PE=1 SV=3 - [IF2A_MOUSE]	9.05733e+06	1.29712e+07	112.704	67.94	21	44	161.635	65.4	20	67	315	36.0854	5.08447
Q6P5E4	UDP-glucose:glycoprotein glucosyltransferase 1 OS=Mus musculus GN=Uggt1 PE=1 SV=4 - [UGGG1_MOUSE]	1.23585e+06	1.82562e+07	112.532	20.31	29	65	397.788	30.17	42	208	1551	176.323	5.61768
Q3TR40	Putative uncharacterized protein OS=Mus musculus GN=Thbs1 PE=2 SV=1 - [Q3TR40_MOUSE]	1.94046e+06	4.78695e+06	112.435	20.51	20	49	170.704	22.65	25	81	1170	129.536	4.94482
Q64105	Sepiapterin reductase OS=Mus musculus GN=Spr PE=1 SV=1 - [SPRE_MOUSE]	9.92204e+06	1.65033e+07	112.42	63.98	14	40	121.481	68.97	16	43	261	27.8654	5.74463
Q99LD8	N(G),N(G)-dimethylarginine dimethylaminohydrolase 2 OS=Mus musculus GN=Ddah2 PE=1 SV=1 - [DDAH2_MOUSE]	7.42112e+06	8.54184e+06	112.412	47.37	10	39	90.4702	47.37	10	30	285	29.6273	6.01123
Q61543	Golgi apparatus protein 1 OS=Mus musculus GN=Glg1 PE=1 SV=1 - [GSLG1_MOUSE]	2.26785e+06	5.06456e+06	112.377	26.47	31	70	147.021	27.57	31	72	1175	133.646	6.84424
Q91ZJ5	UTP--glucose-1-phosphate uridylyltransferase OS=Mus musculus GN=Ugp2 PE=1 SV=3 - [UGPA_MOUSE]	7.27989e+06	1.34884e+07	112.141	49.61	21	53	156.599	50.59	22	71	508	56.9437	7.60596
Q3UUU4	Putative uncharacterized protein OS=Mus musculus GN=Sept6 PE=2 SV=1 - [Q3UUU4_MOUSE]	8.14946e+06	1.33169e+07	112.051	38.64	15	42	94.6853	39.34	14	36	427	48.7558	6.60986
O70252	Heme oxygenase 2 OS=Mus musculus GN=Hmox2 PE=1 SV=1 - [HMOX2_MOUSE]	4.7062e+06	7.52808e+06	111.852	58.1	14	45	139.603	58.1	13	53	315	35.7159	5.87158
P11983	T-complex protein 1 subunit alpha OS=Mus musculus GN=Tcp1 PE=1 SV=3 - [TCPA_MOUSE]	1.50403e+07	2.33705e+07	111.797	54.5	25	48	133.712	57.01	26	55	556	60.4107	6.16357
Q9CVB6	Actin-related protein 2/3 complex subunit 2 OS=Mus musculus GN=Arpc2 PE=1 SV=3 - [ARPC2_MOUSE]	3.00188e+07	3.01398e+07	111.466	52.33	14	48	140.18	54.67	15	68	300	34.3355	7.35693
Q3TLX1	Putative uncharacterized protein OS=Mus musculus GN=Nampt PE=2 SV=1 - [Q3TLX1_MOUSE]	5.92523e+06	1.23569e+07	111.225	56.62	23	48	151.97	59.27	24	66	491	55.4285	7.15186
Q9QY23	Plakophilin-3 OS=Mus musculus GN=Pkp3 PE=1 SV=2 - [PKP3_MOUSE]	2.04183e+06	6.12882e+06	111.156	37.64	25	47	58.0762	25.35	17	29	797	87.2788	9.31982
Q91XH5	Sepiapterin reductase OS=Mus musculus GN=Spr PE=1 SV=1 - [Q91XH5_MOUSE]	9.92204e+06	1.65033e+07	111.102	62.21	14	38	118.007	67.18	16	42	262	27.9104	6.21436
P63001	Ras-related C3 botulinum toxin substrate 1 OS=Mus musculus GN=Rac1 PE=1 SV=1 - [RAC1_MOUSE]	4.65378e+07	5.32472e+07	110.713	38.02	8	56	105.393	38.02	8	49	192	21.4362	8.49951
Q61792	LIM and SH3 domain protein 1 OS=Mus musculus GN=Lasp1 PE=1 SV=1 - [LASP1_MOUSE]	9.88812e+06	2.47513e+07	110.691	35.74	10	46	132.502	35.74	10	53	263	29.9753	7.04932
P16460	Argininosuccinate synthase OS=Mus musculus GN=Ass1 PE=1 SV=1 - [ASSY_MOUSE]	2.9458e+07	3.85083e+07	110.624	48.54	18	47	116.563	49.03	19	55	412	46.555	8.22119
Q5SUT0	RNA-binding protein EWS OS=Mus musculus GN=Ewsr1 PE=1 SV=1 - [Q5SUT0_MOUSE]	3.98652e+06	8.03291e+06	110.302	12.94	6	36	133.647	16.02	7	39	618	64.9481	9.37842
Q921F4	Heterogeneous nuclear ribonucleoprotein L-like OS=Mus musculus GN=Hnrnpll PE=1 SV=3 - [HNRLL_MOUSE]	1.59428e+06	5.28211e+06	110.223	32.99	16	38	126.868	42.81	18	48	591	64.0843	5.84619
P31725	Protein S100-A9 OS=Mus musculus GN=S100a9 PE=1 SV=3 - [S10A9_MOUSE]	2.49722e+07	1.57133e+08	110.116	37.17	5	64	121.81	58.41	5	74	113	13.0403	7.1665
E9PVD2	Inter alpha-trypsin inhibitor, heavy chain 4 OS=Mus musculus GN=Itih4 PE=1 SV=1 - [E9PVD2_MOUSE]	1.67543e+06	7.00388e+06	109.916	19.87	16	41	151.122	36.45	25	55	941	104.523	6.40479
P80313	T-complex protein 1 subunit eta OS=Mus musculus GN=Cct7 PE=1 SV=1 - [TCPH_MOUSE]	1.40775e+07	2.72285e+07	109.874	50.18	22	44	115.003	53.86	24	47	544	59.6141	7.84033
P46412	Glutathione peroxidase 3 OS=Mus musculus GN=Gpx3 PE=1 SV=2 - [GPX3_MOUSE]	4.33067e+07	3.81424e+07	109.622	34.96	7	49	101.985	37.17	8	44	226	25.4088	8.22119
Q9R0X4	Acyl-coenzyme A thioesterase 9, mitochondrial OS=Mus musculus GN=Acot9 PE=1 SV=1 - [ACOT9_MOUSE]	9.99231e+06	9.31791e+06	109.59	54.21	23	44	95.1805	41.91	19	40	439	50.528	8.5874
P46638	Ras-related protein Rab-11B OS=Mus musculus GN=Rab11b PE=1 SV=3 - [RB11B_MOUSE]	3.80465e+07	4.20426e+07	109.375	68.81	12	47	122.684	68.81	12	48	218	24.4745	5.93506
P46935	E3 ubiquitin-protein ligase NEDD4 OS=Mus musculus GN=Nedd4 PE=1 SV=3 - [NEDD4_MOUSE]	3.84193e+06	7.05103e+06	109.302	34.72	26	45	144.904	42.73	31	58	887	102.642	5.26221
A0A0R3P9C8	NADH dehydrogenase [ubiquinone] 1 alpha subcomplex subunit 9, mitochondrial OS=Mus musculus GN=Ndufa9 PE=1 SV=1 - [A0A0R3P9C8_MOUSE]	8.74889e+06	9.94659e+06	109.224	59.52	18	60	118.293	59.52	18	62	373	42.0948	9.08545
A7VL18	Gamma-aminobutyraldehyde dehydrogenase OS=Mus musculus GN=Aldh9a1 PE=2 SV=1 - [A7VL18_MOUSE]	1.89725e+07	3.84845e+07	109.188	51.42	20	43	140.416	47.57	19	54	494	53.498	6.82959
Q99KE1	NAD-dependent malic enzyme, mitochondrial OS=Mus musculus GN=Me2 PE=1 SV=1 - [MAOM_MOUSE]	9.19112e+06	1.44016e+07	109.049	42.61	20	40	121.999	44.82	20	45	589	65.7569	7.60596
Q3TXK9	Putative uncharacterized protein (Fragment) OS=Mus musculus GN=Gsr PE=2 SV=1 - [Q3TXK9_MOUSE]	1.00584e+07	1.60755e+07	108.922	41.61	12	43	155.275	47.62	14	63	483	52.5331	8.60205
Q3TEA8	Heterochromatin protein 1-binding protein 3 OS=Mus musculus GN=Hp1bp3 PE=1 SV=1 - [HP1B3_MOUSE]	8.33256e+06	1.95346e+07	108.877	27.8	13	55	112.857	38.99	17	56	554	60.8291	9.70068
Q9CQ65	S-methyl-5'-thioadenosine phosphorylase OS=Mus musculus GN=Mtap PE=1 SV=1 - [MTAP_MOUSE]	7.4137e+06	1.03305e+07	108.8	73.85	15	40	121.903	74.2	17	52	283	31.0417	7.13721
P57759	Endoplasmic reticulum resident protein 29 OS=Mus musculus GN=Erp29 PE=1 SV=2 - [ERP29_MOUSE]	1.27706e+07	9.29535e+06	108.783	45.8	11	45	122.059	46.95	11	44	262	28.8051	6.15088
Q6IRU2	Tropomyosin alpha-4 chain OS=Mus musculus GN=Tpm4 PE=1 SV=3 - [TPM4_MOUSE]	1.44658e+07	1.26427e+07	108.525	51.21	14	39	96.0329	51.21	14	36	248	28.4504	4.67822
P14131	40S ribosomal protein S16 OS=Mus musculus GN=Rps16 PE=1 SV=4 - [RS16_MOUSE]	3.56933e+07	8.86982e+07	108.516	54.11	9	54	129.902	54.11	9	64	146	16.435	10.2134
Q3U646	Putative uncharacterized protein OS=Mus musculus GN=Asah1 PE=2 SV=1 - [Q3U646_MOUSE]	9.06203e+06	1.54859e+07	108.433	45.94	18	66	215.276	52.28	18	107	394	44.5688	8.5874
Q922Z3	Trap1 protein (Fragment) OS=Mus musculus GN=Trap1 PE=2 SV=1 - [Q922Z3_MOUSE]	3.1703e+07	1.19802e+08	108.382	45.25	26	44	109.585	42.84	24	46	705	80.0275	6.68311
Q3UAS2	Putative uncharacterized protein OS=Mus musculus GN=Capza1 PE=2 SV=1 - [Q3UAS2_MOUSE]	1.29201e+07	2.02575e+07	108.121	59.44	12	37	104.147	61.19	13	36	286	32.9193	5.5542
Q9WTI7	Unconventional myosin-Ic OS=Mus musculus GN=Myo1c PE=1 SV=2 - [MYO1C_MOUSE]	2.87917e+06	4.78414e+06	107.929	36.5	32	43	96.3791	36.59	31	39	1063	121.868	9.34912
P63094	Guanine nucleotide-binding protein G(s) subunit alpha isoforms short OS=Mus musculus GN=Gnas PE=1 SV=1 - [GNAS2_MOUSE]	2.80284e+07	3.53515e+07	107.911	43.4	16	45	130.345	43.4	16	52	394	45.6349	5.96045
E9Q1S3	Protein transport protein Sec23A OS=Mus musculus GN=Sec23a PE=1 SV=1 - [E9Q1S3_MOUSE]	7.47253e+06	1.32072e+07	107.861	36.01	22	47	147.023	37.64	23	54	736	82.9027	7.45947
A2BE93	Protein SET (Fragment) OS=Mus musculus GN=Set PE=1 SV=1 - [A2BE93_MOUSE]	1.0541e+07	1.88235e+07	107.781	37.67	7	44	79.5679	37.67	7	32	215	24.9085	5.5542
A0A0R4J1P2	Tropomyosin alpha-3 chain OS=Mus musculus GN=Tpm3 PE=1 SV=1 - [A0A0R4J1P2_MOUSE]	3.37532e+07	3.95912e+07	107.723	30.63	10	46	91.2152	30.63	10	34	284	32.8428	4.71631
O35129	Prohibitin-2 OS=Mus musculus GN=Phb2 PE=1 SV=1 - [PHB2_MOUSE]	2.27619e+07	1.75984e+07	107.462	57.53	15	45	91.8185	57.53	15	34	299	33.2759	9.83252
Q9WV55	Vesicle-associated membrane protein-associated protein A OS=Mus musculus GN=Vapa PE=1 SV=2 - [VAPA_MOUSE]	1.44119e+07	1.5295e+07	107.423	45.38	9	42	106.999	48.19	10	40	249	27.8373	8.39697
P97447	Four and a half LIM domains protein 1 OS=Mus musculus GN=Fhl1 PE=1 SV=3 - [FHL1_MOUSE]	6.55239e+06	7.29264e+06	107.421	56.79	12	44	111.908	50.36	12	46	280	31.8668	8.36768
Q91V61	Sideroflexin-3 OS=Mus musculus GN=Sfxn3 PE=1 SV=1 - [SFXN3_MOUSE]	1.8104e+07	1.19097e+07	107.255	54.21	13	41	83.4991	54.21	13	40	321	35.3835	9.51025
Q9R0P9	Ubiquitin carboxyl-terminal hydrolase isozyme L1 OS=Mus musculus GN=Uchl1 PE=1 SV=1 - [UCHL1_MOUSE]	5.13889e+07	9.33468e+07	107.239	55.16	10	32	187.638	55.16	10	57	223	24.8224	5.23682
B7ZNR0	Ecm1 protein OS=Mus musculus GN=Ecm1 PE=2 SV=1 - [B7ZNR0_MOUSE]	2.09017e+06	316242	107.098	39.43	18	48	6.50947	5.38	3	3	558	62.6788	6.80029
W8R375	Lipocalin 16 OS=Mus musculus GN=Gm39773 PE=2 SV=1 - [W8R375_MOUSE]	6.01919e+07	2.60781e+08	107.091	29.83	6	51	286.099	59.12	12	131	181	20.6993	8.06006
Q8CGK3	Lon protease homolog, mitochondrial OS=Mus musculus GN=Lonp1 PE=1 SV=2 - [LONM_MOUSE]	3.425e+06	8.33303e+06	106.904	34.88	31	46	128.723	42.26	34	48	949	105.776	6.56592
Q9EPU0	Regulator of nonsense transcripts 1 OS=Mus musculus GN=Upf1 PE=1 SV=2 - [RENT1_MOUSE]	3.54641e+06	7.14863e+06	106.751	37.01	35	53	133.407	44.93	42	59	1124	123.889	6.60986
Q3U6U7	Putative uncharacterized protein OS=Mus musculus GN=Wars PE=2 SV=1 - [Q3U6U7_MOUSE]	6.16307e+06	1.27493e+07	106.297	41.26	15	40	134.936	54.11	19	49	475	53.6068	7.07861
A0A0A6YXL6	Lipopolysaccharide-responsive and beige-like anchor protein OS=Mus musculus GN=Lrba PE=1 SV=1 - [A0A0A6YXL6_MOUSE]	1.04003e+06	4.05219e+06	106.198	5.05	13	58	150.329	14.73	36	72	2790	309.179	5.51611
Q8BTF0	Coatomer subunit alpha OS=Mus musculus GN=Copa PE=2 SV=1 - [Q8BTF0_MOUSE]	8.18509e+06	2.23566e+07	106.168	15.44	20	56	354.243	40.52	46	154	1224	138.434	7.66455
Q3UBN8	Putative uncharacterized protein OS=Mus musculus GN=Bpnt1 PE=2 SV=1 - [Q3UBN8_MOUSE]	1.24846e+07	3.70583e+07	106.11	55.52	13	37	132.102	59.09	15	46	308	33.1911	5.8208
P62192	26S protease regulatory subunit 4 OS=Mus musculus GN=Psmc1 PE=1 SV=1 - [PRS4_MOUSE]	1.40648e+07	2.43399e+07	106.076	49.55	18	42	110.941	55.91	20	44	440	49.1537	6.21436
Q921G7	Electron transfer flavoprotein-ubiquinone oxidoreductase, mitochondrial OS=Mus musculus GN=Etfdh PE=1 SV=1 - [ETFD_MOUSE]	9.99425e+06	1.18211e+07	106.075	41.56	23	52	129.191	41.56	23	57	616	68.0476	7.57666
Q99KV1	DnaJ homolog subfamily B member 11 OS=Mus musculus GN=Dnajb11 PE=1 SV=1 - [DJB11_MOUSE]	8.41147e+06	1.48009e+07	106.061	32.96	12	39	126.594	36.87	14	49	358	40.5297	6.31592
Q3V2D0	Lon protease homolog OS=Mus musculus GN=Lonp1 PE=2 SV=1 - [Q3V2D0_MOUSE]	3.32973e+06	8.33303e+06	106.042	34.73	31	46	123.047	41.03	33	46	953	106.41	6.7124
P62245	40S ribosomal protein S15a OS=Mus musculus GN=Rps15a PE=1 SV=2 - [RS15A_MOUSE]	1.73738e+07	7.43466e+07	106.028	68.46	10	48	133.778	66.15	9	49	130	14.83	10.1255
P97449	Aminopeptidase N OS=Mus musculus GN=Anpep PE=1 SV=4 - [AMPN_MOUSE]	763203	8.13608e+06	105.88	15.11	12	42	153.162	24.02	19	60	966	109.582	5.89697
P99027	60S acidic ribosomal protein P2 OS=Mus musculus GN=Rplp2 PE=1 SV=3 - [RLA2_MOUSE]	2.73807e+07	6.1814e+07	105.856	79.13	8	46	103.181	80	9	41	115	11.6438	4.53857
C5H0E8	Rap1A-retro1 OS=Mus musculus GN=Gm9392 PE=2 SV=1 - [C5H0E8_MOUSE]	3.03062e+07	2.86161e+07	105.671	48.91	12	42	79.6394	45.65	10	30	184	21.0017	6.66846
Q3TFD0	Serine hydroxymethyltransferase OS=Mus musculus GN=Shmt2 PE=2 SV=1 - [Q3TFD0_MOUSE]	5.88885e+06	7.40998e+06	105.42	46.11	21	47	77.0129	42.91	19	34	501	55.3854	8.47021
O70569	Ribosomal protein S14 OS=Mus musculus GN=rps14 PE=3 SV=1 - [O70569_MOUSE]	2.22632e+07	4.05663e+07	105.354	38.41	7	36	134.766	37.75	6	46	151	16.2905	10.1255
P05201	Aspartate aminotransferase, cytoplasmic OS=Mus musculus GN=Got1 PE=1 SV=3 - [AATC_MOUSE]	1.04654e+07	2.4467e+07	105.352	53.27	19	44	143.876	62.23	22	62	413	46.2185	7.13721
O35074	Prostacyclin synthase OS=Mus musculus GN=Ptgis PE=1 SV=1 - [PTGIS_MOUSE]	6.68409e+06	1.02542e+07	105.347	48.7	22	42	125.971	52.5	23	49	501	57.0106	6.72705
A2AKI5	Integrin alpha-V OS=Mus musculus GN=Itgav PE=1 SV=1 - [A2AKI5_MOUSE]	3.42742e+06	3.80918e+06	104.757	37	31	48	65.5578	31.94	27	38	1008	111.441	5.66846
Q8VDM6	Heterogeneous nuclear ribonucleoprotein U-like protein 1 OS=Mus musculus GN=Hnrnpul1 PE=1 SV=1 - [HNRL1_MOUSE]	3.04028e+06	5.77571e+06	104.727	27.82	20	41	66.3053	29.92	22	32	859	95.9425	6.58057
Q7TSV4	Phosphoglucomutase-2 OS=Mus musculus GN=Pgm2 PE=1 SV=1 - [PGM2_MOUSE]	1.18394e+07	2.39107e+07	104.608	37.1	21	46	126.833	37.74	21	51	620	68.7043	6.13818
P20060	Beta-hexosaminidase subunit beta OS=Mus musculus GN=Hexb PE=1 SV=2 - [HEXB_MOUSE]	5.66091e+06	1.22935e+07	104.561	27.43	15	55	102.43	29.85	18	50	536	61.0771	8.11865
Q9EP69	Phosphatidylinositide phosphatase SAC1 OS=Mus musculus GN=Sacm1l PE=1 SV=1 - [SAC1_MOUSE]	2.50904e+06	1.04451e+07	104.327	33.22	19	55	119.609	34.92	20	61	587	66.9009	7.29834
Q5SUH7	Clathrin interactor 1 OS=Mus musculus GN=Clint1 PE=1 SV=1 - [Q5SUH7_MOUSE]	2.35232e+06	3.90037e+06	104.325	20.22	12	48	90.7664	22.31	13	42	623	67.6876	6.41748
Q9WUM5	Succinyl-CoA ligase [ADP/GDP-forming] subunit alpha, mitochondrial OS=Mus musculus GN=Suclg1 PE=1 SV=4 - [SUCA_MOUSE]	3.37244e+07	5.95983e+07	104.276	31.21	8	46	150.778	31.21	8	65	346	36.132	9.39307
Q8BP47	Asparagine--tRNA ligase, cytoplasmic OS=Mus musculus GN=Nars PE=1 SV=2 - [SYNC_MOUSE]	7.61141e+06	1.78317e+07	104.247	40.25	20	49	212.698	50.09	26	89	559	64.238	5.85889
P59481	VIP36-like protein OS=Mus musculus GN=Lman2l PE=1 SV=1 - [LMA2L_MOUSE]	8.35226e+06	1.7236e+07	104.21	40.06	12	45	106.242	42.65	13	50	347	39.8555	9.40771
P62827	GTP-binding nuclear protein Ran OS=Mus musculus GN=Ran PE=1 SV=3 - [RAN_MOUSE]	5.64776e+07	7.40477e+07	104.113	43.06	9	47	97.5646	43.06	9	50	216	24.4076	7.48877
Q9WVJ2	26S proteasome non-ATPase regulatory subunit 13 OS=Mus musculus GN=Psmd13 PE=1 SV=1 - [PSD13_MOUSE]	8.01333e+06	1.38165e+07	104.094	50.8	16	45	102.867	57.71	18	45	376	42.7821	5.70654
G3X982	Aldehyde oxidase 3 OS=Mus musculus GN=Aox3 PE=1 SV=1 - [AOXC_MOUSE]	4.1598e+06	1.0959e+07	103.981	25.54	27	43	217.797	33.11	36	99	1335	146.807	6.45557
P11087	Collagen alpha-1(I) chain OS=Mus musculus GN=Col1a1 PE=1 SV=4 - [CO1A1_MOUSE]	1.25793e+06	3.5681e+06	103.669	10.12	12	46	81.833	11.22	13	36	1453	137.948	5.84619
P06801	NADP-dependent malic enzyme OS=Mus musculus GN=Me1 PE=1 SV=2 - [MAOX_MOUSE]	5.64262e+06	1.29811e+07	103.556	40.91	19	38	128.744	48.25	22	49	572	63.9131	7.44482
O88544	COP9 signalosome complex subunit 4 OS=Mus musculus GN=Cops4 PE=1 SV=1 - [CSN4_MOUSE]	3.07938e+06	5.34904e+06	103.409	62.56	21	47	103.621	71.18	23	48	406	46.2557	5.8335
Q99L13	3-hydroxyisobutyrate dehydrogenase, mitochondrial OS=Mus musculus GN=Hibadh PE=1 SV=1 - [3HIDH_MOUSE]	6.2567e+06	6.08861e+06	103.322	42.99	10	33	144.089	45.67	12	43	335	35.4166	8.1333
Q6ZQI3	Malectin OS=Mus musculus GN=Mlec PE=1 SV=2 - [MLEC_MOUSE]	1.02674e+07	9.04624e+06	102.971	44.33	12	39	142.513	46.05	14	56	291	32.3218	6.04932
Q8K4Z5	Splicing factor 3A subunit 1 OS=Mus musculus GN=Sf3a1 PE=1 SV=1 - [SF3A1_MOUSE]	4.50529e+06	7.59137e+06	102.945	34.77	24	44	92.2027	30.97	22	39	791	88.4894	5.22412
Q3V0K9	Plastin-1 OS=Mus musculus GN=Pls1 PE=1 SV=1 - [PLSI_MOUSE]	2.38396e+07	5.87741e+07	102.905	28.41	16	42	119.143	39.21	21	45	630	70.3634	5.37646
G3X972	Protein Sec24c OS=Mus musculus GN=Sec24c PE=1 SV=1 - [G3X972_MOUSE]	4.56467e+06	9.62147e+06	102.827	30.38	25	49	146.805	33.58	30	65	1096	118.505	6.84424
Q9QZD9	Eukaryotic translation initiation factor 3 subunit I OS=Mus musculus GN=Eif3i PE=1 SV=1 - [EIF3I_MOUSE]	9.69621e+06	1.71663e+07	102.813	63.38	15	35	106.024	64.31	15	41	325	36.4376	5.64307
P14576	Signal recognition particle 54 kDa protein OS=Mus musculus GN=Srp54 PE=1 SV=2 - [SRP54_MOUSE]	5.20946e+06	1.05502e+07	102.686	45.44	18	36	109.404	52.38	22	36	504	55.6843	8.74854
Q9DC51	Guanine nucleotide-binding protein G(k) subunit alpha OS=Mus musculus GN=Gnai3 PE=1 SV=3 - [GNAI3_MOUSE]	3.59544e+07	3.77386e+07	102.546	40.68	13	44	107.826	40.11	12	45	354	40.5122	5.69385
Q9D8W5	26S proteasome non-ATPase regulatory subunit 12 OS=Mus musculus GN=Psmd12 PE=1 SV=4 - [PSD12_MOUSE]	6.55272e+06	1.45168e+07	102.305	47.37	18	36	134.503	51.75	23	50	456	52.8615	7.06396
P97855	Ras GTPase-activating protein-binding protein 1 OS=Mus musculus GN=G3bp1 PE=1 SV=1 - [G3BP1_MOUSE]	3.32075e+06	3.67964e+06	102.3	34.84	11	51	65.1954	30.75	10	27	465	51.7969	5.59229
Q640N1	Adipocyte enhancer-binding protein 1 OS=Mus musculus GN=Aebp1 PE=1 SV=1 - [AEBP1_MOUSE]	6.12835e+06	4.48484e+06	102.102	22.34	19	44	79.1807	19.41	17	37	1128	128.284	5.08447
Q9JMA1	Ubiquitin carboxyl-terminal hydrolase 14 OS=Mus musculus GN=Usp14 PE=1 SV=3 - [UBP14_MOUSE]	5.5347e+06	8.71621e+06	101.967	45.03	21	36	132.419	47.87	23	43	493	55.966	5.23682
Q99JI4	26S proteasome non-ATPase regulatory subunit 6 OS=Mus musculus GN=Psmd6 PE=1 SV=1 - [PSMD6_MOUSE]	7.82704e+06	1.35246e+07	101.953	44.22	18	41	137.243	52.44	21	58	389	45.5072	5.51611
Q6GU23	Signal transducer and activator of transcription 3 OS=Mus musculus GN=Stat3 PE=2 SV=1 - [Q6GU23_MOUSE]	4.63278e+06	8.11989e+06	101.914	38.5	21	38	159.142	46.68	24	58	722	83.0733	7.12256
Q9DBC7	cAMP-dependent protein kinase type I-alpha regulatory subunit OS=Mus musculus GN=Prkar1a PE=1 SV=3 - [KAP0_MOUSE]	6.59021e+06	1.26573e+07	101.738	39.63	16	47	92.8328	39.9	18	51	381	43.158	5.35107
P48774	Glutathione S-transferase Mu 5 OS=Mus musculus GN=Gstm5 PE=1 SV=1 - [GSTM5_MOUSE]	1.29801e+08	3.82385e+08	101.624	61.16	14	40	141.169	63.39	16	53	224	26.6172	7.21045
D3YUM1	NADH dehydrogenase [ubiquinone] flavoprotein 1, mitochondrial OS=Mus musculus GN=Ndufv1 PE=1 SV=1 - [D3YUM1_MOUSE]	1.7397e+07	2.7018e+07	101.505	58.02	19	41	95.5837	53.41	17	38	455	49.8812	8.07471
Q8BRF7	Sec1 family domain-containing protein 1 OS=Mus musculus GN=Scfd1 PE=1 SV=1 - [SCFD1_MOUSE]	2.6677e+06	7.83728e+06	101.421	38.97	18	39	136.45	42.41	21	49	639	72.2771	6.37939
F6SVV1	Protein Gm9493 OS=Mus musculus GN=Gm9493 PE=4 SV=1 - [F6SVV1_MOUSE]	5.29323e+07	5.82332e+07	101.332	57.81	10	42	88.0914	47.4	8	35	192	21.8692	10.0229
Q60604	Adseverin OS=Mus musculus GN=Scin PE=1 SV=3 - [ADSV_MOUSE]	1.46005e+07	3.49309e+07	101.061	35.66	22	42	147.436	52.03	30	57	715	80.2033	5.88428
P62492	Ras-related protein Rab-11A OS=Mus musculus GN=Rab11a PE=1 SV=3 - [RB11A_MOUSE]	3.80465e+07	4.20426e+07	100.798	54.63	10	41	109.851	54.63	10	41	216	24.3784	6.56592
Q9Z110	Delta-1-pyrroline-5-carboxylate synthase OS=Mus musculus GN=Aldh18a1 PE=1 SV=2 - [P5CS_MOUSE]	7.72782e+06	1.43509e+07	100.762	36.86	24	41	127.892	38.87	26	50	795	87.2119	7.54736
J3QMM7	ATP-dependent (S)-NAD(P)H-hydrate dehydratase OS=Mus musculus GN=Carkd PE=1 SV=1 - [J3QMM7_MOUSE]	5.95648e+06	9.23833e+06	100.634	57.49	12	37	157.787	65.44	13	55	327	35.1472	8.1333
P48722	Heat shock 70 kDa protein 4L OS=Mus musculus GN=Hspa4l PE=1 SV=2 - [HS74L_MOUSE]	4.96102e+06	1.26999e+07	100.627	45.23	28	36	147.47	49.4	32	50	838	94.3225	5.74463
Q91W50	Cold shock domain-containing protein E1 OS=Mus musculus GN=Csde1 PE=1 SV=1 - [CSDE1_MOUSE]	2.23438e+06	2.66656e+06	100.548	35.84	25	44	114.209	32.08	23	48	798	88.7348	6.3667
Q8K010	5-oxoprolinase OS=Mus musculus GN=Oplah PE=1 SV=1 - [OPLA_MOUSE]	2.57319e+06	6.57914e+06	100.41	33.31	33	43	154.428	39.75	40	67	1288	137.525	6.27783
O19455	Major histocompatibility complex class II beta chain (Fragment) OS=Mus musculus PE=4 SV=1 - [O19455_MOUSE]	7.11591e+06	6.56479e+06	100.366	54.51	12	36	77.6676	54.51	11	25	233	26.8875	7.84033
P70372	ELAV-like protein 1 OS=Mus musculus GN=Elavl1 PE=1 SV=2 - [ELAV1_MOUSE]	1.01261e+07	7.87149e+06	100.08	39.26	10	40	66.3998	39.26	10	25	326	36.1461	9.0415
Q9R1P0	Proteasome subunit alpha type-4 OS=Mus musculus GN=Psma4 PE=1 SV=1 - [PSA4_MOUSE]	2.29971e+07	2.84659e+07	99.9969	60.92	13	41	137.254	53.64	12	49	261	29.4522	7.72314
A0A075DC90	Cytochrome c oxidase subunit 2 OS=Mus musculus GN=COX2 PE=3 SV=1 - [A0A075DC90_MOUSE]	5.50833e+07	5.56239e+07	99.719	44.93	6	33	108.924	44.93	6	37	227	25.986	4.729
Q8K0C9	GDP-mannose 4,6 dehydratase OS=Mus musculus GN=Gmds PE=1 SV=1 - [GMDS_MOUSE]	6.97509e+06	2.26415e+07	99.7054	49.46	14	46	156.702	60.75	19	69	372	41.9582	7.03467
Q91YI0	Argininosuccinate lyase OS=Mus musculus GN=Asl PE=1 SV=1 - [ARLY_MOUSE]	9.17013e+06	2.58169e+07	99.5366	45.91	19	39	137.767	51.08	22	54	464	51.7066	6.96143
P29351	Tyrosine-protein phosphatase non-receptor type 6 OS=Mus musculus GN=Ptpn6 PE=1 SV=2 - [PTN6_MOUSE]	6.96855e+06	7.15038e+06	99.417	51.76	25	38	89.1604	42.52	22	35	595	67.5172	7.81104
Q3U4M7	Putative uncharacterized protein OS=Mus musculus GN=Tpp2 PE=2 SV=1 - [Q3U4M7_MOUSE]	2.3548e+06	4.91995e+06	99.3695	25.78	28	39	131.623	37.71	39	55	1249	138.309	6.39209
Q8C2Q8	ATP synthase subunit gamma OS=Mus musculus GN=Atp5c1 PE=1 SV=1 - [Q8C2Q8_MOUSE]	5.1376e+07	5.21449e+07	99.1429	32.85	10	46	111.423	37.96	13	54	274	30.2368	8.83643
P84096	Rho-related GTP-binding protein RhoG OS=Mus musculus GN=Rhog PE=1 SV=1 - [RHOG_MOUSE]	2.34104e+07	2.87774e+07	99.0425	68.59	11	38	84.339	67.54	10	30	191	21.2949	8.11865
A0A0A6YX73	cAMP-dependent protein kinase type II-alpha regulatory subunit OS=Mus musculus GN=Prkar2a PE=1 SV=1 - [A0A0A6YX73_MOUSE]	5.42313e+06	1.54907e+07	98.9859	45.53	14	33	113.698	49.21	17	43	380	43.1384	4.93213
Q80X68	Citrate synthase OS=Mus musculus GN=Csl PE=1 SV=1 - [Q80X68_MOUSE]	6.25537e+07	8.78059e+07	98.9579	24.25	9	47	122.984	26.61	10	53	466	52.2918	8.79248
Q9EPC1	Alpha-parvin OS=Mus musculus GN=Parva PE=1 SV=1 - [PARVA_MOUSE]	8.06035e+06	1.72555e+07	98.9322	27.15	10	38	98.0052	28.76	11	36	372	42.3035	5.94775
Q04857	Collagen alpha-1(VI) chain OS=Mus musculus GN=Col6a1 PE=1 SV=1 - [CO6A1_MOUSE]	1.70481e+06	7.38168e+06	98.8625	15.9	14	38	39.3962	6.83	7	22	1025	108.422	5.36377
O89079	Coatomer subunit epsilon OS=Mus musculus GN=Cope PE=1 SV=3 - [COPE_MOUSE]	9.3559e+06	9.64593e+06	98.5583	47.4	11	36	75.0805	45.45	10	24	308	34.5454	5.05908
F6RPJ9	Insulin-degrading enzyme (Fragment) OS=Mus musculus GN=Ide PE=1 SV=1 - [F6RPJ9_MOUSE]	5.22163e+06	1.52804e+07	98.5489	31.1	30	39	143.751	40.02	38	57	987	114.188	6.26514
Q9CY64	Biliverdin reductase A OS=Mus musculus GN=Blvra PE=1 SV=1 - [BIEA_MOUSE]	6.41974e+06	8.80413e+06	98.4977	51.53	14	38	78.2148	54.92	15	29	295	33.5035	7.02002
Q61235	Beta-2-syntrophin OS=Mus musculus GN=Sntb2 PE=1 SV=2 - [SNTB2_MOUSE]	7.18084e+06	6.78018e+06	98.4378	48.08	22	48	76.089	46.73	21	44	520	56.3462	8.68994
A2AKN8	Major urinary protein 5 OS=Mus musculus GN=Mup8 PE=3 SV=1 - [A2AKN8_MOUSE]	4.29526e+06	1.7451e+08	98.3771	73.33	13	42	153.598	76.11	14	70	180	20.5932	4.94482
Q9D0F3	Protein ERGIC-53 OS=Mus musculus GN=Lman1 PE=1 SV=1 - [LMAN1_MOUSE]	2.34294e+07	3.81242e+07	98.2557	37.14	14	34	116.82	39.07	17	43	517	57.7529	6.34131
Q9QUK9	MCG15083 OS=Mus musculus GN=Try5 PE=1 SV=1 - [Q9QUK9_MOUSE]	2.301e+07	5.35942e+07	98.0386	8.13	1	30	119.585	8.13	1	38	246	26.2599	5.30029
Q07417	Short-chain specific acyl-CoA dehydrogenase, mitochondrial OS=Mus musculus GN=Acads PE=1 SV=2 - [ACADS_MOUSE]	9.51374e+06	1.18518e+07	98.034	52.43	17	43	89.8204	59.47	18	44	412	44.8611	8.47021
P01872	Ig mu chain C region OS=Mus musculus GN=Ighm PE=1 SV=2 - [IGHM_MOUSE]	1.2355e+07	3.66221e+07	97.9294	39.21	14	39	124.49	40.53	15	54	454	49.9403	7.00537
Q8BTZ7	Mannose-1-phosphate guanyltransferase beta OS=Mus musculus GN=Gmppb PE=1 SV=1 - [GMPPB_MOUSE]	7.16119e+06	1.68329e+07	97.8772	40.83	11	34	113.404	58.06	15	42	360	39.8906	6.7417
Q8BIJ6	Isoleucine--tRNA ligase, mitochondrial OS=Mus musculus GN=Iars2 PE=1 SV=1 - [SYIM_MOUSE]	6.77587e+06	1.04142e+07	97.6998	37.15	30	49	137.744	42.39	33	64	1012	112.732	6.81494
Q3UXP2	RuvB-like helicase OS=Mus musculus GN=Ruvbl2 PE=2 SV=1 - [Q3UXP2_MOUSE]	1.02106e+07	1.67725e+07	97.5542	44.71	17	33	111.805	45.36	19	38	463	51.1115	5.64307
Q9CZD3	Glycine--tRNA ligase OS=Mus musculus GN=Gars PE=1 SV=1 - [SYG_MOUSE]	9.84834e+06	3.70698e+07	97.4266	32.78	21	40	129.936	35.94	23	56	729	81.8257	6.65381
P35276	Ras-related protein Rab-3D OS=Mus musculus GN=Rab3d PE=1 SV=1 - [RAB3D_MOUSE]	5.03263e+07	6.67604e+07	97.3735	58.45	11	43	147.9	58.45	11	67	219	24.4009	4.93213
Q9DCT2	NADH dehydrogenase [ubiquinone] iron-sulfur protein 3, mitochondrial OS=Mus musculus GN=Ndufs3 PE=1 SV=2 - [NDUS3_MOUSE]	8.77541e+06	1.0273e+07	97.2804	36.12	10	34	94.3427	36.12	10	31	263	30.1305	7.1665
P19221	Prothrombin OS=Mus musculus GN=F2 PE=1 SV=1 - [THRB_MOUSE]	3.26576e+06	1.15468e+07	97.2246	34.63	20	58	126.08	45.31	28	63	618	70.2237	6.43018
F8VQC7	Kinectin OS=Mus musculus GN=Ktn1 PE=1 SV=1 - [F8VQC7_MOUSE]	2.63069e+06	2.64968e+06	97.1421	29.54	32	40	138.22	29.62	31	57	1327	152.449	5.89697
Q8C306	Putative uncharacterized protein (Fragment) OS=Mus musculus PE=2 SV=1 - [Q8C306_MOUSE]	4.14414e+06	7.95766e+06	97.1152	33.94	12	39	99.4494	47.74	14	35	442	48.9806	8.22119
Q8K009	Mitochondrial 10-formyltetrahydrofolate dehydrogenase OS=Mus musculus GN=Aldh1l2 PE=1 SV=2 - [AL1L2_MOUSE]	4.23734e+06	9.35753e+06	97.0744	34.34	29	45	99.6859	36.29	28	37	923	101.526	6.29053
Q99MR8	Methylcrotonoyl-CoA carboxylase subunit alpha, mitochondrial OS=Mus musculus GN=Mccc1 PE=1 SV=2 - [MCCA_MOUSE]	3.62688e+06	1.10117e+07	97.0096	45.47	23	37	134.571	58.86	30	47	717	79.2934	7.82568
P12265	Beta-glucuronidase OS=Mus musculus GN=Gusb PE=1 SV=2 - [BGLR_MOUSE]	3.72185e+06	9.05285e+06	96.7404	37.5	20	48	157.782	35.65	19	76	648	74.1483	6.69775
Q99MN9	Propionyl-CoA carboxylase beta chain, mitochondrial OS=Mus musculus GN=Pccb PE=1 SV=2 - [PCCB_MOUSE]	7.21885e+06	1.40695e+07	96.6067	51.02	20	34	115.189	56.19	22	39	541	58.3719	7.66455
P00329	Alcohol dehydrogenase 1 OS=Mus musculus GN=Adh1 PE=1 SV=2 - [ADH1_MOUSE]	8.88236e+06	4.08607e+07	96.5769	40.27	14	49	240.51	50.4	16	120	375	39.7456	8.104
Q8CCJ3	E3 UFM1-protein ligase 1 OS=Mus musculus GN=Ufl1 PE=1 SV=2 - [UFL1_MOUSE]	4.24788e+06	1.13864e+07	96.5524	36.32	25	46	105.136	37.83	25	48	793	89.4645	6.66846
O55222	Integrin-linked protein kinase OS=Mus musculus GN=Ilk PE=1 SV=2 - [ILK_MOUSE]	8.15046e+06	1.22511e+07	96.5053	37.39	16	49	121.801	44.69	17	55	452	51.3399	8.07471
Q8CHH9	Septin-8 OS=Mus musculus GN=Sept8 PE=1 SV=4 - [SEPT8_MOUSE]	1.99796e+07	2.92917e+07	96.307	48.95	17	46	90.4641	43.12	16	44	429	49.7812	5.99854
G5E866	Splicing factor 3B subunit 1 OS=Mus musculus GN=Sf3b1 PE=1 SV=1 - [G5E866_MOUSE]	4.97348e+06	3.63052e+06	96.1115	23.24	25	42	90.3232	18.1	20	35	1304	145.738	7.09326
Q8BMJ2	Leucine--tRNA ligase, cytoplasmic OS=Mus musculus GN=Lars PE=1 SV=2 - [SYLC_MOUSE]	2.6088e+06	7.99141e+06	96.025	32.34	33	44	135.996	43.63	42	59	1178	134.106	7.04932
B5X0G0	Major urinary protein 13 OS=Mus musculus GN=Mup13 PE=3 SV=1 - [B5X0G0_MOUSE]	4.29526e+06	1.7451e+08	95.8253	71.35	12	38	151.478	74.16	13	68	178	20.3752	5.08447
O08547	Vesicle-trafficking protein SEC22b OS=Mus musculus GN=Sec22b PE=1 SV=3 - [SC22B_MOUSE]	1.99721e+07	2.51738e+07	95.7209	53.49	11	35	117.046	55.81	12	40	215	24.7248	8.51416
F8VQC1	Signal recognition particle subunit SRP72 OS=Mus musculus GN=Srp72 PE=1 SV=1 - [F8VQC1_MOUSE]	1.09104e+07	1.78892e+07	95.6919	32.79	20	40	98.5396	34.13	21	42	671	74.6109	9.23193
Q9Z2M7	Phosphomannomutase 2 OS=Mus musculus GN=Pmm2 PE=1 SV=1 - [PMM2_MOUSE]	6.39452e+06	1.10353e+07	95.4754	48.35	12	42	124.104	48.76	14	55	242	27.639	6.41748
Q99KJ8	Dynactin subunit 2 OS=Mus musculus GN=Dctn2 PE=1 SV=3 - [DCTN2_MOUSE]	9.73466e+06	1.65123e+07	95.474	42.54	14	32	115.347	42.54	14	35	402	44.0897	5.26221
Q8BHD7	Polypyrimidine tract-binding protein 3 OS=Mus musculus GN=Ptbp3 PE=1 SV=1 - [PTBP3_MOUSE]	2.61156e+07	3.06077e+07	95.4421	39.01	15	56	105.88	33.08	13	60	523	56.6653	9.12939
Q4FE56	Probable ubiquitin carboxyl-terminal hydrolase FAF-X OS=Mus musculus GN=Usp9x PE=1 SV=1 - [Q4FE56_MOUSE]	1.5951e+06	1.45431e+07	95.3319	6.03	14	41	100.238	15.43	40	60	2554	290.031	5.8335
Q8BVI4	Dihydropteridine reductase OS=Mus musculus GN=Qdpr PE=1 SV=2 - [DHPR_MOUSE]	8.04362e+06	1.15428e+07	95.1835	59.34	10	32	150.735	63.49	11	52	241	25.5538	7.81104
Q9Z204	Heterogeneous nuclear ribonucleoproteins C1/C2 OS=Mus musculus GN=Hnrnpc PE=1 SV=1 - [HNRPC_MOUSE]	3.5444e+06	1.61228e+07	95.1824	32.59	12	36	94.1623	31.95	11	40	313	34.3639	5.04639
Q7M0F4	Glutathione transferase class mu chain Yb2 (Fragments) OS=Mus musculus PE=1 SV=1 - [Q7M0F4_MOUSE]	1.00687e+08	3.11826e+08	94.9148	49.3	10	43	127.589	49.3	10	62	142	16.7702	5.35107
Q50HX0	RAB14 protein OS=Mus musculus GN=Rab14 PE=2 SV=1 - [Q50HX0_MOUSE]	4.7077e+07	6.16493e+07	94.776	64.19	13	34	118.427	78.14	14	48	215	23.8949	5.89697
Q8BW75	Amine oxidase [flavin-containing] B OS=Mus musculus GN=Maob PE=1 SV=4 - [AOFB_MOUSE]	1.46178e+07	1.3983e+07	94.6751	51.15	22	42	73.752	44.81	20	37	520	58.5204	8.29443
Q8VC94	Rpl11 protein OS=Mus musculus GN=Rpl11 PE=2 SV=1 - [Q8VC94_MOUSE]	1.14331e+07	2.85499e+07	94.6649	35.33	7	33	82.0283	35.33	7	28	167	19.0121	9.80322
Q921T2	Torsin-1A-interacting protein 1 OS=Mus musculus GN=Tor1aip1 PE=1 SV=3 - [TOIP1_MOUSE]	1.44058e+06	3.38812e+06	94.2864	18.49	9	36	56.8116	20.34	10	23	595	66.7405	7.04932
B7ZWC0	N-myc downstream regulated gene 1 OS=Mus musculus GN=Ndrg1 PE=2 SV=1 - [B7ZWC0_MOUSE]	8.433e+06	1.77154e+07	94.2188	36.55	9	34	125.904	43.65	11	45	394	42.9709	6.1001
Q8R2S8	CD177 antigen OS=Mus musculus GN=Cd177 PE=2 SV=1 - [CD177_MOUSE]	4.99004e+06	4.44299e+06	94.1446	31.21	19	40	54.9858	31.33	18	23	817	87.0333	5.66846
Q99J77	N-acetylneuraminic acid synthase (Sialic acid synthase) OS=Mus musculus GN=Nans PE=1 SV=1 - [Q99J77_MOUSE]	3.02305e+07	5.799e+07	94.1445	49.86	14	37	146.545	58.5	14	58	359	39.9984	7.06396
Q91WP9	Alpha-1,4 glucan phosphorylase OS=Mus musculus GN=Pygl PE=2 SV=1 - [Q91WP9_MOUSE]	1.4538e+07	3.76181e+07	94.0727	38.12	31	45	108.954	43.18	33	54	850	97.369	7.09326
Q91V76	Ester hydrolase C11orf54 homolog OS=Mus musculus PE=1 SV=1 - [CK054_MOUSE]	5.60639e+06	1.19081e+07	94.0368	43.17	11	41	123.121	44.13	11	53	315	34.9733	6.29053
P97372	Proteasome activator complex subunit 2 OS=Mus musculus GN=Psme2 PE=1 SV=4 - [PSME2_MOUSE]	1.17927e+07	1.1454e+07	94.0249	58.16	12	35	105.127	64.85	14	45	239	27.0401	5.75732
P55258	Ras-related protein Rab-8A OS=Mus musculus GN=Rab8a PE=1 SV=2 - [RAB8A_MOUSE]	8.54353e+07	9.49321e+07	93.8358	47.34	10	47	134.683	50.72	11	66	207	23.6532	9.0708
E9PVC5	Eukaryotic translation initiation factor 4 gamma 1 OS=Mus musculus GN=Eif4g1 PE=1 SV=1 - [E9PVC5_MOUSE]	1.62089e+07	5.4178e+07	93.736	16.06	24	50	195.292	25.22	36	96	1594	175.35	5.37646
Q922Q4	Pyrroline-5-carboxylate reductase 2 OS=Mus musculus GN=Pycr2 PE=1 SV=1 - [P5CR2_MOUSE]	7.44121e+06	9.43233e+06	93.5907	52.81	14	32	119.926	55.94	15	46	320	33.6376	7.76709
A2A7S7	Tyrosine--tRNA ligase OS=Mus musculus GN=Yars PE=1 SV=1 - [A2A7S7_MOUSE]	5.0232e+06	1.1568e+07	93.4566	51.95	26	41	131.087	64.72	35	61	564	62.9621	8.44092
A3KG36	Glucose-6-phosphate 1-dehydrogenase (Fragment) OS=Mus musculus GN=G6pdx PE=1 SV=1 - [A3KG36_MOUSE]	1.99221e+07	4.64469e+07	93.4549	56.31	20	43	141.627	58.84	23	67	396	45.1737	6.26514
Q64369	Y-box binding protein (Fragment) OS=Mus musculus GN=Igf2bp3 PE=2 SV=1 - [Q64369_MOUSE]	3.65143e+06	6.10427e+06	93.3107	21.53	5	31	73.4298	21.53	5	26	274	29.296	10.0815
Q5FWK3	Rho GTPase-activating protein 1 OS=Mus musculus GN=Arhgap1 PE=1 SV=1 - [RHG01_MOUSE]	3.57859e+07	5.79574e+07	93.2762	46.24	18	52	124.323	46.47	19	60	439	50.3791	6.44287
P80317	T-complex protein 1 subunit zeta OS=Mus musculus GN=Cct6a PE=1 SV=3 - [TCPZ_MOUSE]	1.40926e+07	2.12338e+07	93.2547	33.15	15	45	104.858	35.78	17	45	531	57.9677	7.07861
Q61301	Catenin alpha-2 OS=Mus musculus GN=Ctnna2 PE=1 SV=3 - [CTNA2_MOUSE]	1.2403e+07	1.48833e+07	93.1526	19.1	15	46	66.6827	17.42	15	28	953	105.22	5.70654
Q6A026	Sister chromatid cohesion protein PDS5 homolog A OS=Mus musculus GN=Pds5a PE=1 SV=3 - [PDS5A_MOUSE]	2.07876e+06	7.47531e+06	92.9947	25.45	29	42	90.2154	27.18	32	41	1332	150.232	7.85498
Q3TVT6	Putative uncharacterized protein OS=Mus musculus GN=Pcyox1 PE=2 SV=1 - [Q3TVT6_MOUSE]	7.8776e+06	1.13788e+07	92.7869	43.17	15	34	125.926	44.95	16	42	505	56.4247	6.91748
P31938	Dual specificity mitogen-activated protein kinase kinase 1 OS=Mus musculus GN=Map2k1 PE=1 SV=2 - [MP2K1_MOUSE]	7.7224e+06	1.59971e+07	92.7296	38.93	15	36	70.9227	44.27	15	32	393	43.4464	6.69775
P52825	Carnitine O-palmitoyltransferase 2, mitochondrial OS=Mus musculus GN=Cpt2 PE=1 SV=2 - [CPT2_MOUSE]	6.17576e+06	1.53574e+07	92.6566	41.34	21	40	113.733	48.63	25	46	658	73.9336	8.36768
A2BIN1	Major urinary protein 8 OS=Mus musculus GN=Mup10 PE=2 SV=1 - [A2BIN1_MOUSE]	4.49916e+06	1.75032e+08	92.5961	70.56	12	41	152.852	73.33	13	73	180	20.6682	5.021
P60229	Eukaryotic translation initiation factor 3 subunit E OS=Mus musculus GN=Eif3e PE=1 SV=1 - [EIF3E_MOUSE]	1.59912e+07	2.13305e+07	92.5794	49.21	20	33	124.941	51.46	21	45	445	52.1874	6.03662
D3Z5M2	Polyadenylate-binding protein OS=Mus musculus GN=Gm10110 PE=3 SV=1 - [D3Z5M2_MOUSE]	4.85768e+06	1.26977e+07	92.459	28.62	15	36	98.2087	33.33	18	42	615	67.7156	9.49561
Q9R0Y5	Adenylate kinase isoenzyme 1 OS=Mus musculus GN=Ak1 PE=1 SV=1 - [KAD1_MOUSE]	2.35385e+07	6.01348e+07	92.4042	52.06	10	32	112.862	56.7	11	36	194	21.5261	5.80811
Q80VQ0	Aldehyde dehydrogenase family 3 member B1 OS=Mus musculus GN=Aldh3b1 PE=1 SV=1 - [AL3B1_MOUSE]	4.88298e+06	2.42295e+07	92.392	39.96	17	43	246.666	58.55	22	94	468	52.2587	7.54736
Q3UXI9	Putative uncharacterized protein OS=Mus musculus GN=Ilf2 PE=2 SV=1 - [Q3UXI9_MOUSE]	1.02138e+07	1.52055e+07	92.3698	36.92	11	31	83.5029	31.03	10	29	390	42.9832	5.13525
Q68FL6	Methionine--tRNA ligase, cytoplasmic OS=Mus musculus GN=Mars PE=1 SV=1 - [SYMC_MOUSE]	3.09479e+06	8.05037e+06	92.3424	32.26	24	43	114.075	39.91	30	50	902	101.366	7.13721
B7ZNH7	Collagen alpha-1(XIV) chain OS=Mus musculus GN=Col14a1 PE=1 SV=1 - [B7ZNH7_MOUSE]	453483	5.05372e+06	92.3402	10.2	16	50	168.821	18.06	28	79	1794	192.635	5.09717
B2RSH2	Guanine nucleotide-binding protein G(i) subunit alpha-1 OS=Mus musculus GN=Gnai1 PE=1 SV=1 - [GNAI1_MOUSE]	3.59544e+07	3.77386e+07	92.3087	38.98	12	42	96.0586	40.96	12	45	354	40.3352	5.97314
Q99L04	Dehydrogenase/reductase SDR family member 1 OS=Mus musculus GN=Dhrs1 PE=1 SV=1 - [DHRS1_MOUSE]	5.45448e+06	4.7733e+06	92.2159	54.95	15	40	87.8352	62.3	16	36	313	33.9834	8.35303
Q8C3Z4	Putative uncharacterized protein OS=Mus musculus GN=Prkar1a PE=2 SV=1 - [Q8C3Z4_MOUSE]	6.59021e+06	1.26573e+07	92.0993	31.76	14	43	86.416	34.24	16	48	403	45.4983	5.87158
Q9R069	Basal cell adhesion molecule OS=Mus musculus GN=Bcam PE=1 SV=1 - [BCAM_MOUSE]	3.41443e+06	4.30187e+06	92.074	36.01	16	39	80.1849	35.05	15	36	622	67.6276	6.25244
Q8VEH3	ADP-ribosylation factor-like protein 8A OS=Mus musculus GN=Arl8a PE=1 SV=1 - [ARL8A_MOUSE]	4.25446e+06	5.0489e+06	91.9682	63.98	11	38	93.6783	63.98	10	37	186	21.376	7.76709
O35855	Branched-chain-amino-acid aminotransferase, mitochondrial OS=Mus musculus GN=Bcat2 PE=1 SV=2 - [BCAT2_MOUSE]	1.44664e+07	2.7137e+07	91.9306	40.2	14	38	121.562	40.2	14	50	393	44.0988	8.29443
Q3T9L0	Putative uncharacterized protein OS=Mus musculus GN=Ddx39 PE=2 SV=1 - [Q3T9L0_MOUSE]	4.08398e+07	4.63199e+07	91.8447	29.98	14	50	82.357	29.74	13	40	427	49.0539	5.68115
P52194	Calmegin OS=Mus musculus GN=Clgn PE=1 SV=2 - [CLGN_MOUSE]	2.91724e+06	7.39621e+06	91.8178	28.97	15	35	111.518	38.46	19	37	611	69.3872	4.67822
V9GXQ2	Protein Gm17087 OS=Mus musculus GN=Gm17087 PE=1 SV=1 - [V9GXQ2_MOUSE]	6.00784e+08	9.79773e+08	91.733	21.79	4	39	91.6817	14.74	3	34	156	17.5847	7.37158
Q8BXZ1	Protein disulfide-isomerase TMX3 OS=Mus musculus GN=Tmx3 PE=1 SV=2 - [TMX3_MOUSE]	1.07546e+07	1.57691e+07	91.6873	34.43	15	40	140.213	39.04	16	51	456	51.815	5.16064
P62918	60S ribosomal protein L8 OS=Mus musculus GN=Rpl8 PE=1 SV=2 - [RL8_MOUSE]	2.33347e+07	3.68987e+07	91.6607	42.02	11	49	78.2553	42.02	10	42	257	28.0073	11.0337
O70435	Proteasome subunit alpha type-3 OS=Mus musculus GN=Psma3 PE=1 SV=3 - [PSA3_MOUSE]	1.59121e+07	1.99069e+07	91.5777	29.02	9	43	109.461	31.76	10	50	255	28.3871	5.43994
G3UZ34	116 kDa U5 small nuclear ribonucleoprotein component OS=Mus musculus GN=Eftud2 PE=1 SV=1 - [G3UZ34_MOUSE]	1.71873e+07	3.32027e+07	91.473	29.83	26	45	86.6791	33.06	27	46	962	108.271	5.021
P28654	Decorin OS=Mus musculus GN=Dcn PE=1 SV=1 - [PGS2_MOUSE]	7.25033e+06	8.24617e+06	91.3663	27.4	8	43	58.5602	21.75	7	27	354	39.7839	8.67529
A0A0N4SVU1	Uncharacterized protein OS=Mus musculus GN=Gm7298 PE=4 SV=1 - [A0A0N4SVU1_MOUSE]	4.741e+06	2.11777e+07	91.3641	11.04	15	53	160.524	9.69	13	87	1476	165.182	6.3667
Q6ZWZ6	40S ribosomal protein S12 OS=Mus musculus GN=Rps12 PE=1 SV=1 - [Q6ZWZ6_MOUSE]	9.83048e+06	3.62555e+07	91.2814	53.79	6	31	81.544	54.55	8	39	132	14.5055	7.21045
Q792Y0	Polyadenylate-binding protein OS=Mus musculus PE=3 SV=1 - [Q792Y0_MOUSE]	9.38844e+06	2.32825e+07	91.2616	19.24	11	36	86.7622	17.74	10	37	603	66.4307	9.14404
P00493	Hypoxanthine-guanine phosphoribosyltransferase OS=Mus musculus GN=Hprt1 PE=1 SV=3 - [HPRT_MOUSE]	1.29048e+07	1.92685e+07	91.2191	79.36	13	36	75.486	65.6	12	32	218	24.5546	6.68311
P10923	Osteopontin OS=Mus musculus GN=Spp1 PE=1 SV=1 - [OSTP_MOUSE]	6.1035e+06	6.10612e+06	91.2159	35.71	8	49	85.2991	29.25	7	40	294	32.44	4.52588
Q3V132	ADP/ATP translocase 4 OS=Mus musculus GN=Slc25a31 PE=1 SV=1 - [ADT4_MOUSE]	1.02534e+08	1.66374e+08	91.187	11.56	4	50	81.8644	12.19	5	38	320	35.2354	9.5835
P11438	Lysosome-associated membrane glycoprotein 1 OS=Mus musculus GN=Lamp1 PE=1 SV=2 - [LAMP1_MOUSE]	6.84182e+06	1.12935e+07	91.1705	15.52	5	31	84.3956	15.52	5	27	406	43.8373	8.39697
O88312	Anterior gradient protein 2 homolog OS=Mus musculus GN=Agr2 PE=1 SV=1 - [AGR2_MOUSE]	2.98276e+07	5.44254e+07	91.1144	59.43	8	42	93.094	49.71	7	37	175	19.9075	9.01221
P15948	Kallikrein 1-related peptidase b22 OS=Mus musculus GN=Klk1b22 PE=1 SV=1 - [K1B22_MOUSE]	1.18467e+07	2.55835e+07	90.957	31.66	7	44	141.859	47.88	9	70	259	28.3653	6.65381
Q99JI6	Ras-related protein Rap-1b OS=Mus musculus GN=Rap1b PE=1 SV=2 - [RAP1B_MOUSE]	3.03062e+07	2.86161e+07	90.9388	48.91	12	37	77.0346	45.65	10	31	184	20.8116	5.78271
Q9WTP6	Adenylate kinase 2, mitochondrial OS=Mus musculus GN=Ak2 PE=1 SV=5 - [KAD2_MOUSE]	6.1382e+06	5.74118e+06	90.8184	43.93	9	35	87.0028	38.08	8	34	239	26.4517	7.38623
P09041	Phosphoglycerate kinase 2 OS=Mus musculus GN=Pgk2 PE=1 SV=4 - [PGK2_MOUSE]	6.26404e+07	1.71279e+08	90.7222	12.47	5	42	143.4	18.47	7	58	417	44.8242	6.80029
Q9JLV5	Cullin-3 OS=Mus musculus GN=Cul3 PE=1 SV=1 - [CUL3_MOUSE]	3.07111e+06	5.13636e+06	90.6542	37.37	26	36	133.038	39.06	28	49	768	88.8914	8.45557
Q9Z1T1	AP-3 complex subunit beta-1 OS=Mus musculus GN=Ap3b1 PE=1 SV=2 - [AP3B1_MOUSE]	1.68539e+06	5.04649e+06	90.5009	20.72	22	39	107.058	28.05	28	43	1105	122.664	5.65576
Q08642	Protein-arginine deiminase type-2 OS=Mus musculus GN=Padi2 PE=1 SV=2 - [PADI2_MOUSE]	1.46626e+06	4.45621e+06	89.9036	19.76	12	37	177.841	30.91	20	77	673	76.2005	5.52881
Q8CE80	Calpastatin OS=Mus musculus GN=Cast PE=1 SV=1 - [Q8CE80_MOUSE]	1.26147e+06	2.12498e+06	89.7695	27.72	12	39	107.344	36.07	14	38	754	81.3918	5.36377
Q3U3I6	Putative uncharacterized protein OS=Mus musculus PE=2 SV=1 - [Q3U3I6_MOUSE]	2.01691e+07	4.24836e+07	89.7504	52.01	17	40	127.026	57.08	19	51	473	52.1748	7.00537
Q8BGY2	Eukaryotic translation initiation factor 5A-2 OS=Mus musculus GN=Eif5a2 PE=1 SV=3 - [IF5A2_MOUSE]	1.3671e+07	2.97218e+07	89.7346	30.07	7	39	105.463	41.18	9	37	153	16.7822	5.57959
P63024	Vesicle-associated membrane protein 3 OS=Mus musculus GN=Vamp3 PE=1 SV=1 - [VAMP3_MOUSE]	6.90611e+06	2.05368e+07	89.5168	39.81	5	24	76.6519	39.81	5	19	103	11.473	8.49951
I7HLV2	60S ribosomal protein L10 (Fragment) OS=Mus musculus GN=Rpl10 PE=1 SV=1 - [I7HLV2_MOUSE]	2.1434e+07	3.81724e+07	89.1906	50.75	11	49	95.8291	53.73	12	54	201	23.0571	10.0083
Q3U890	Putative uncharacterized protein OS=Mus musculus GN=Hars PE=2 SV=1 - [Q3U890_MOUSE]	6.04473e+06	1.30942e+07	89.1087	36.35	18	37	138.065	39.49	20	56	509	57.3821	5.99854
D3Z7V3	Sarcolemmal membrane-associated protein OS=Mus musculus GN=Slmap PE=1 SV=1 - [D3Z7V3_MOUSE]	3.57305e+06	4.79727e+06	89.1011	23.42	19	40	73.9417	24.81	18	30	790	90.6652	5.24951
P97370	Sodium/potassium-transporting ATPase subunit beta-3 OS=Mus musculus GN=Atp1b3 PE=1 SV=1 - [AT1B3_MOUSE]	1.66333e+07	1.35115e+07	89.0796	32.37	9	46	67.6748	34.53	9	34	278	31.7552	8.51416
Q99LC3	NADH dehydrogenase [ubiquinone] 1 alpha subcomplex subunit 10, mitochondrial OS=Mus musculus GN=Ndufa10 PE=1 SV=1 - [NDUAA_MOUSE]	5.83228e+06	1.01047e+07	89.0651	43.1	16	38	101.77	40	15	41	355	40.5777	7.78174
P54823	Probable ATP-dependent RNA helicase DDX6 OS=Mus musculus GN=Ddx6 PE=1 SV=1 - [DDX6_MOUSE]	4.15054e+06	4.28412e+06	88.983	38.51	14	42	101.23	38.3	15	39	483	54.1573	8.66064
Q99LX0	Protein deglycase DJ-1 OS=Mus musculus GN=Park7 PE=1 SV=1 - [PARK7_MOUSE]	3.66551e+07	8.6004e+07	88.9713	74.07	15	46	138.93	74.07	15	65	189	20.0084	6.771
D3Z7P3	Glutaminase kidney isoform, mitochondrial OS=Mus musculus GN=Gls PE=1 SV=1 - [GLSK_MOUSE]	1.04576e+07	9.60807e+06	88.8797	37.98	18	39	102.293	35.91	17	40	674	73.9162	7.98682
Q3UHH0	Calcium-transporting ATPase OS=Mus musculus GN=Atp2b2 PE=1 SV=1 - [Q3UHH0_MOUSE]	253173	5.56957e+06	88.6072	8.04	10	42	95.5679	17.84	19	42	1194	132.022	5.96045
Q07797	Galectin-3-binding protein OS=Mus musculus GN=Lgals3bp PE=1 SV=1 - [LG3BP_MOUSE]	2.29339e+06	3.39012e+06	88.4884	26.86	12	34	78.1646	25.3	13	36	577	64.4496	5.13525
Q3U4W5	RAB6, member RAS oncogene family, isoform CRA_c OS=Mus musculus GN=Rab6a PE=2 SV=1 - [Q3U4W5_MOUSE]	5.18036e+07	6.01073e+07	88.446	59.13	12	35	93.6793	52.4	10	41	208	23.5309	5.5415
Q8K4Z3	NAD(P)H-hydrate epimerase OS=Mus musculus GN=Apoa1bp PE=1 SV=1 - [NNRE_MOUSE]	5.31667e+06	2.26944e+07	88.4313	30.5	6	27	76.29	33.33	7	28	282	30.9528	7.69385
P42669	Transcriptional activator protein Pur-alpha OS=Mus musculus GN=Pura PE=1 SV=1 - [PURA_MOUSE]	1.30116e+07	2.39243e+07	88.4249	58.57	12	38	95.5793	58.57	13	53	321	34.8624	6.44287
P61028	Ras-related protein Rab-8B OS=Mus musculus GN=Rab8b PE=1 SV=1 - [RAB8B_MOUSE]	8.54353e+07	9.49321e+07	88.396	44.44	9	38	113.403	44.93	9	53	207	23.5881	9.0708
P62897	Cytochrome c, somatic OS=Mus musculus GN=Cycs PE=1 SV=2 - [CYC_MOUSE]	1.94906e+07	2.57461e+08	88.2678	59.05	10	46	170.841	60	10	69	105	11.598	9.5835
Q3U5R8	Putative uncharacterized protein OS=Mus musculus GN=Impa1 PE=2 SV=1 - [Q3U5R8_MOUSE]	1.03293e+07	1.26741e+07	88.2647	51.26	13	34	109.472	53.43	13	48	277	30.3932	5.18604
Q61635	GTP-binding protein OS=Mus musculus GN=Ifi47 PE=1 SV=1 - [Q61635_MOUSE]	4.97265e+06	8.05924e+06	88.2559	60.71	21	33	72.2484	47.14	18	27	420	46.7553	6.7417
A2A863	Integrin beta-4 OS=Mus musculus GN=Itgb4 PE=1 SV=1 - [ITB4_MOUSE]	798267	2.96441e+06	88.2027	17.6	24	44	117.644	16.89	26	49	1818	201.522	5.88428
Q3UDJ2	Putative uncharacterized protein OS=Mus musculus GN=Sgpl1 PE=2 SV=1 - [Q3UDJ2_MOUSE]	6.65899e+06	9.97942e+06	88.176	38.91	19	40	116.14	36.97	21	53	568	63.6077	9.1001
Q9CS42	Ribose-phosphate pyrophosphokinase 2 OS=Mus musculus GN=Prps2 PE=1 SV=4 - [PRPS2_MOUSE]	3.27946e+06	6.83141e+06	88.1611	45.91	11	34	66.8653	42.77	10	27	318	34.764	6.60986
Q64288	Olfactory marker protein OS=Mus musculus GN=Omp PE=1 SV=3 - [OMP_MOUSE]	1.09877e+07	5.9165e+07	88.131	66.87	9	29	218.426	83.44	12	67	163	18.8547	5.13525
P43275	Histone H1.1 OS=Mus musculus GN=Hist1h1a PE=1 SV=2 - [H11_MOUSE]	8.73414e+06	1.34046e+07	87.9741	18.78	4	34	78.0708	18.78	4	29	213	21.7719	10.9312
Q3ULD5	Methylcrotonoyl-CoA carboxylase beta chain, mitochondrial OS=Mus musculus GN=Mccc2 PE=1 SV=1 - [MCCB_MOUSE]	3.96099e+06	6.73922e+06	87.8998	39.79	16	30	129.265	48.31	20	43	563	61.3402	8.00146
Q06890	Clusterin OS=Mus musculus GN=Clu PE=1 SV=1 - [CLUS_MOUSE]	4.5374e+06	1.24026e+07	87.8723	32.59	14	40	125.253	38.17	17	52	448	51.6226	5.66846
Q61782	Type I epidermal keratin mRNA, 3'end (Fragment) OS=Mus musculus PE=2 SV=1 - [Q61782_MOUSE]	2.43995e+07	1.20958e+07	87.8249	52.69	5	36	103.909	64.52	6	43	93	10.6554	6.30322
P63325	40S ribosomal protein S10 OS=Mus musculus GN=Rps10 PE=1 SV=1 - [RS10_MOUSE]	9.70389e+06	2.23839e+07	87.7606	41.82	7	42	92.1709	41.82	7	51	165	18.9038	10.1548
P60766	Cell division control protein 42 homolog OS=Mus musculus GN=Cdc42 PE=1 SV=2 - [CDC42_MOUSE]	2.7852e+07	3.46355e+07	87.76	48.17	8	39	92.6396	47.12	6	34	191	21.245	6.55127
Q6P069	Sorcin OS=Mus musculus GN=Sri PE=1 SV=1 - [SORCN_MOUSE]	2.49807e+07	2.66725e+07	87.4517	55.05	10	47	120.217	55.05	10	63	198	21.6133	5.59229
Q9CYH2	Redox-regulatory protein FAM213A OS=Mus musculus GN=Fam213a PE=1 SV=2 - [F213A_MOUSE]	1.60864e+07	3.03812e+07	87.4481	50.92	14	39	96.8947	50.46	13	47	218	24.3789	9.17334
Q9R190	Metastasis-associated protein MTA2 OS=Mus musculus GN=Mta2 PE=1 SV=1 - [MTA2_MOUSE]	3.1512e+06	6.59592e+06	87.3512	34.28	19	40	51.0002	38.02	23	34	668	74.9827	9.67139
O54752	Naglu OS=Mus musculus GN=Naglu PE=2 SV=1 - [O54752_MOUSE]	2.18267e+06	3.84092e+06	87.1664	23.14	13	32	81.8988	24.09	14	31	739	82.5579	6.60986
Q8BG37	MCG48959 OS=Mus musculus GN=Prdx6b PE=1 SV=1 - [Q8BG37_MOUSE]	4.53629e+08	1.20675e+09	87.0975	16.96	6	46	136.628	18.3	6	65	224	24.9799	6.3667
Q544V1	Putative uncharacterized protein OS=Mus musculus GN=Dsc2 PE=2 SV=1 - [Q544V1_MOUSE]	2.98168e+06	2.41995e+06	86.8577	29.01	18	33	53.1192	22.88	14	19	848	93.898	5.0083
Q9D2G2	Dihydrolipoyllysine-residue succinyltransferase component of 2-oxoglutarate dehydrogenase complex, mitochondrial OS=Mus musculus GN=Dlst PE=1 SV=1 - [ODO2_MOUSE]	2.21289e+07	3.32131e+07	86.6972	26.65	9	32	101.652	25.55	9	35	454	48.9635	8.95361
P62806	Histone H4 OS=Mus musculus GN=Hist1h4a PE=1 SV=2 - [H4_MOUSE]	1.3364e+07	2.92672e+07	86.4358	56.31	8	38	54.75	51.46	6	25	103	11.3604	11.356
P35279	Ras-related protein Rab-6A OS=Mus musculus GN=Rab6a PE=1 SV=4 - [RAB6A_MOUSE]	5.18036e+07	6.01073e+07	86.3855	59.13	12	34	84.5304	52.4	10	38	208	23.5749	5.5415
Q9WUB3	Glycogen phosphorylase, muscle form OS=Mus musculus GN=Pygm PE=1 SV=3 - [PYGM_MOUSE]	1.4538e+07	4.20676e+07	86.2849	38	28	39	127.258	43.59	32	54	842	97.2247	7.10791
B8JJN0	Protein Gm20547 OS=Mus musculus GN=Gm20547 PE=4 SV=1 - [B8JJN0_MOUSE]	6.76037e+06	1.4804e+07	86.2113	20.3	26	48	126.133	25.39	29	58	1276	142.235	7.35693
Q00915	Retinol-binding protein 1 OS=Mus musculus GN=Rbp1 PE=1 SV=2 - [RET1_MOUSE]	6.30157e+06	4.92786e+07	86.1847	73.33	11	50	234.827	77.78	15	96	135	15.8358	5.24951
P32233	Developmentally-regulated GTP-binding protein 1 OS=Mus musculus GN=Drg1 PE=1 SV=1 - [DRG1_MOUSE]	2.04804e+06	3.33715e+06	86.1586	45.78	14	31	76.5211	53.13	17	30	367	40.4868	8.89502
Q62087	Serum paraoxonase/lactonase 3 OS=Mus musculus GN=Pon3 PE=1 SV=2 - [PON3_MOUSE]	9.47233e+06	1.53425e+07	86.1138	46.05	11	34	128.919	46.33	12	49	354	39.3263	5.74463
P62331	ADP-ribosylation factor 6 OS=Mus musculus GN=Arf6 PE=1 SV=2 - [ARF6_MOUSE]	1.12443e+07	1.26696e+08	86.1078	54.86	9	35	98.0318	53.71	8	41	175	20.0694	8.95361
P61089	Ubiquitin-conjugating enzyme E2 N OS=Mus musculus GN=Ube2n PE=1 SV=1 - [UBE2N_MOUSE]	2.12061e+07	5.3477e+07	86.0628	57.89	10	35	82.5943	57.89	9	35	152	17.127	6.56592
P28271	Cytoplasmic aconitate hydratase OS=Mus musculus GN=Aco1 PE=1 SV=3 - [ACOC_MOUSE]	5.81065e+06	1.63985e+07	86.0464	33.86	27	45	117.824	46.12	34	53	889	98.0635	7.50342
G3UXL2	Protein Prps1l3 OS=Mus musculus GN=Prps1l3 PE=3 SV=1 - [G3UXL2_MOUSE]	3.72892e+06	6.89527e+06	86.0397	47.8	11	33	73.5724	47.8	11	29	318	34.8019	6.97607
Q9DAR7	m7GpppX diphosphatase OS=Mus musculus GN=Dcps PE=1 SV=1 - [DCPS_MOUSE]	5.32725e+06	1.03206e+07	85.9877	51.18	14	31	81.172	53.55	14	31	338	38.9643	6.48096
Q9CQW2	ADP-ribosylation factor-like protein 8B OS=Mus musculus GN=Arl8b PE=1 SV=1 - [ARL8B_MOUSE]	4.90622e+06	5.08823e+06	85.827	63.98	11	41	92.8232	61.29	10	43	186	21.5251	8.42627
Q8BH80	Vesicle-associated membrane protein, associated protein B and C OS=Mus musculus GN=Vapb PE=1 SV=1 - [Q8BH80_MOUSE]	1.18693e+07	1.18927e+07	85.7663	39.51	9	37	87.0363	47.74	10	39	243	26.901	7.78174
P62717	60S ribosomal protein L18a OS=Mus musculus GN=Rpl18a PE=1 SV=1 - [RL18A_MOUSE]	1.89445e+07	2.5409e+07	85.6858	40.34	9	54	98.5158	46.02	11	54	176	20.7189	10.7114
Q91Z53	Glyoxylate reductase/hydroxypyruvate reductase OS=Mus musculus GN=Grhpr PE=1 SV=1 - [GRHPR_MOUSE]	5.6541e+06	2.04497e+07	85.6796	47.26	16	32	129.335	46.65	15	49	328	35.3065	7.6499
Q3UW32	Putative uncharacterized protein (Fragment) OS=Mus musculus GN=Anp32b PE=2 SV=1 - [Q3UW32_MOUSE]	1.30867e+07	1.96695e+07	85.647	30.65	9	45	67.6037	33.87	11	37	248	28.2679	3.99268
Q99MQ4	Asporin OS=Mus musculus GN=Aspn PE=1 SV=1 - [ASPN_MOUSE]	7.75051e+06	4.34017e+06	85.6232	32.71	10	35	53.8286	31.1	9	23	373	42.5452	8.57275
Q3UW53	Protein Niban OS=Mus musculus GN=Fam129a PE=1 SV=2 - [NIBAN_MOUSE]	2.23792e+06	5.05147e+06	85.6096	23.65	21	54	134.54	28.73	24	71	926	102.585	4.77979
Q8CIN4	Serine/threonine-protein kinase PAK 2 OS=Mus musculus GN=Pak2 PE=1 SV=1 - [PAK2_MOUSE]	7.17087e+06	8.63322e+06	85.6027	48.09	19	32	101.855	47.33	19	40	524	57.8938	5.77002
P16015	Carbonic anhydrase 3 OS=Mus musculus GN=Ca3 PE=1 SV=3 - [CAH3_MOUSE]	6.39048e+06	5.57128e+06	85.5077	66.54	13	41	97.4264	61.54	12	39	260	29.3476	7.37158
Q3TUI9	Proteasome subunit alpha type OS=Mus musculus GN=Psma5 PE=2 SV=1 - [Q3TUI9_MOUSE]	8.88239e+06	1.07852e+07	85.4677	46.47	8	36	122.993	46.47	9	44	241	26.3942	4.85596
Q3U6T2	Putative uncharacterized protein OS=Mus musculus GN=Naga PE=2 SV=1 - [Q3U6T2_MOUSE]	1.23815e+07	2.20647e+07	85.38	32.29	12	34	103.933	36.14	14	45	415	47.2197	6.44287
Q921M7	Protein FAM49B OS=Mus musculus GN=Fam49b PE=1 SV=1 - [FA49B_MOUSE]	5.61713e+06	5.31857e+06	85.3257	57.41	16	35	87.1211	53.7	14	33	324	36.7527	6.06201
F8VPX1	Ubiquitin carboxyl-terminal hydrolase 7 OS=Mus musculus GN=Usp7 PE=1 SV=1 - [F8VPX1_MOUSE]	1.85742e+06	2.25324e+06	85.1759	30.55	28	42	76.874	29.92	27	33	1103	128.392	5.5542
P10852	4F2 cell-surface antigen heavy chain OS=Mus musculus GN=Slc3a2 PE=1 SV=1 - [4F2_MOUSE]	7.75558e+06	2.16048e+07	85.0282	34.22	16	34	101.863	38.21	18	37	526	58.3003	5.90967
P36369	Kallikrein 1-related peptidase b26 OS=Mus musculus GN=Klk1b26 PE=2 SV=1 - [K1B26_MOUSE]	8.76333e+06	1.22939e+07	85.0191	47.89	10	44	60.9086	47.13	9	28	261	28.4442	6.85889
P27601	Guanine nucleotide-binding protein subunit alpha-13 OS=Mus musculus GN=Gna13 PE=1 SV=1 - [GNA13_MOUSE]	2.25683e+07	2.74229e+07	85.0141	47.75	16	40	94.0586	44.3	15	42	377	44.0268	8.20654
Q9CQ60	6-phosphogluconolactonase OS=Mus musculus GN=Pgls PE=1 SV=1 - [6PGL_MOUSE]	1.36434e+07	2.28477e+07	84.9036	49.42	9	42	89.4632	47.47	8	45	257	27.2374	5.84619
Q9DBP5	UMP-CMP kinase OS=Mus musculus GN=Cmpk1 PE=1 SV=1 - [KCY_MOUSE]	2.19687e+07	3.2812e+07	84.8118	52.55	9	33	100.384	58.67	10	39	196	22.1513	5.8335
P16045	Galectin-1 OS=Mus musculus GN=Lgals1 PE=1 SV=3 - [LEG1_MOUSE]	1.44448e+07	6.30604e+07	84.7375	48.15	7	41	106.305	48.15	7	43	135	14.8562	5.49072
P97336	Odorant binding protein Ia (Fragment) OS=Mus musculus PE=4 SV=1 - [P97336_MOUSE]	1.35513e+07	1.48749e+09	84.4925	49.66	9	37	691.622	75.51	16	300	147	16.7593	5.26221
F6T2Z7	Protein Cald1 (Fragment) OS=Mus musculus GN=Cald1 PE=1 SV=7 - [F6T2Z7_MOUSE]	3.28e+06	8.09676e+06	84.4847	24.51	10	36	73.0444	21.69	8	31	355	41.395	5.19873
Q64442	Sorbitol dehydrogenase OS=Mus musculus GN=Sord PE=1 SV=3 - [DHSO_MOUSE]	1.18272e+07	2.91971e+07	84.4771	45.1	13	34	143.332	57.42	16	59	357	38.2247	7.02002
Q8C605	ATP-dependent 6-phosphofructokinase OS=Mus musculus GN=Pfkp PE=1 SV=1 - [Q8C605_MOUSE]	3.81448e+06	1.3399e+07	84.3804	33.42	21	35	232.212	51.53	31	88	784	85.4923	6.88818
Q80XN0	D-beta-hydroxybutyrate dehydrogenase, mitochondrial OS=Mus musculus GN=Bdh1 PE=1 SV=2 - [BDH_MOUSE]	8.19451e+06	8.70549e+06	84.2196	41.69	13	35	86.1399	41.69	13	43	343	38.2744	9.01221
P59279	Ras-related protein Rab-2B OS=Mus musculus GN=Rab2b PE=1 SV=1 - [RAB2B_MOUSE]	2.24567e+07	3.25119e+07	84.1486	40.74	8	35	74.2318	48.15	9	25	216	24.1831	6.68311
P09671	Superoxide dismutase [Mn], mitochondrial OS=Mus musculus GN=Sod2 PE=1 SV=3 - [SODM_MOUSE]	3.60729e+07	5.08577e+07	84.1419	38.74	8	40	105.083	51.35	9	42	222	24.5875	8.6167
D3YVR7	L-lactate dehydrogenase (Fragment) OS=Mus musculus GN=Ldhc PE=1 SV=1 - [D3YVR7_MOUSE]	6.3503e+07	1.01913e+08	84.0644	11.49	3	34	76.2447	11.49	3	31	235	25.1624	8.32373
Q3UGL7	Poly [ADP-ribose] polymerase OS=Mus musculus GN=Parp3 PE=2 SV=1 - [Q3UGL7_MOUSE]	2.16071e+06	2.80383e+06	83.9004	35.42	15	32	73.1295	32.2	13	28	528	59.4149	7.12256
Q923D2	Flavin reductase (NADPH) OS=Mus musculus GN=Blvrb PE=1 SV=3 - [BLVRB_MOUSE]	2.52364e+07	4.68921e+07	83.8995	68.45	9	30	99.7475	71.84	10	37	206	22.1834	7.00537
Q5SWT3	Solute carrier family 25 member 35 OS=Mus musculus GN=Slc25a35 PE=1 SV=2 - [S2535_MOUSE]	3.4912e+06	4.57381e+06	83.8793	53.67	14	32	121.254	60	15	49	300	32.6097	9.5249
Q8CHP8	Glycerol-3-phosphate phosphatase OS=Mus musculus GN=Pgp PE=1 SV=1 - [PGP_MOUSE]	5.31521e+06	8.3625e+06	83.4992	37.38	10	37	96.413	40.5	11	44	321	34.5187	5.35107
Q64524	Histone H2B type 2-E OS=Mus musculus GN=Hist2h2be PE=1 SV=3 - [H2B2E_MOUSE]	1.53526e+07	1.69394e+07	83.4675	26.98	4	33	71.6542	26.98	3	24	126	13.9846	10.3159
Q7TQE2	Zyx protein OS=Mus musculus GN=Zyx PE=1 SV=1 - [Q7TQE2_MOUSE]	6.33055e+06	1.04998e+07	83.3865	27.2	10	33	56.9826	34.71	13	26	533	56.99	6.63916
D3Z061	Ubiquitin-like modifier-activating enzyme 6 OS=Mus musculus GN=Uba6 PE=1 SV=1 - [D3Z061_MOUSE]	1.3396e+06	2.0525e+06	83.1692	33.56	28	33	86.3134	33.37	26	33	1022	114.696	6.21436
Q01730	Ras suppressor protein 1 OS=Mus musculus GN=Rsu1 PE=1 SV=3 - [RSU1_MOUSE]	1.18061e+07	1.22016e+07	83.1603	41.16	9	43	96.6708	38.27	10	48	277	31.5307	8.88037
Q3TG12	Putative uncharacterized protein (Fragment) OS=Mus musculus GN=Farsb PE=2 SV=1 - [Q3TG12_MOUSE]	1.05787e+07	2.20347e+07	83.0387	37.07	21	36	109.32	40.82	24	47	588	65.5243	7.12256
G5E8K2	Ankyrin 3, epithelial, isoform CRA_l OS=Mus musculus GN=Ank3 PE=1 SV=1 - [G5E8K2_MOUSE]	1.16337e+06	7.14816e+06	82.8552	10.72	20	40	170.624	21.55	34	76	1940	211.668	6.771
Q3UA17	Putative uncharacterized protein OS=Mus musculus GN=Mtch2 PE=2 SV=1 - [Q3UA17_MOUSE]	1.03181e+07	1.0233e+07	82.8308	40.59	10	30	79.9717	45.87	11	34	303	33.467	8.25049
Q9D8C9	Purine nucleoside phosphorylase OS=Mus musculus GN=Pnp2 PE=1 SV=1 - [Q9D8C9_MOUSE]	1.4066e+07	1.92755e+07	82.789	36.72	7	26	118.488	39.67	10	41	305	33.8659	5.80811
Q8BFY9	Transportin-1 OS=Mus musculus GN=Tnpo1 PE=1 SV=2 - [TNPO1_MOUSE]	3.54548e+06	5.76126e+06	82.7355	25.5	19	45	80.481	27.95	20	41	898	102.291	4.98291
Q8R0Y6	Cytosolic 10-formyltetrahydrofolate dehydrogenase OS=Mus musculus GN=Aldh1l1 PE=1 SV=1 - [AL1L1_MOUSE]	4.21615e+06	1.00795e+07	82.7106	31.15	25	36	136.008	45.12	35	52	902	98.6465	5.90967
Q5U438	Nucleophosmin 1 OS=Mus musculus GN=Npm1 PE=2 SV=1 - [Q5U438_MOUSE]	1.13103e+07	2.69248e+07	82.6578	30.82	7	35	79.9058	33.22	8	37	292	32.5678	4.76709
Q14AA6	MCG49183 OS=Mus musculus GN=1700009N14Rik PE=1 SV=1 - [Q14AA6_MOUSE]	5.64776e+07	7.40477e+07	82.6502	27.78	6	39	82.0892	47.22	8	44	216	24.3416	7.97217
Q3TF02	Putative uncharacterized protein OS=Mus musculus GN=Etf1 PE=2 SV=1 - [Q3TF02_MOUSE]	4.54978e+06	1.01415e+07	82.592	27.92	12	37	99.5368	42.56	16	42	437	48.9992	5.8335
Q9CQI6	Coactosin-like protein OS=Mus musculus GN=Cotl1 PE=1 SV=3 - [COTL1_MOUSE]	1.3875e+07	3.38317e+07	82.562	78.87	12	45	89.1282	80.28	13	45	142	15.934	5.40186
Q9EQF6	Dihydropyrimidinase-related protein 5 OS=Mus musculus GN=Dpysl5 PE=1 SV=1 - [DPYL5_MOUSE]	7.20625e+06	1.35526e+07	82.4802	51.06	20	36	109.807	59.4	24	46	564	61.4773	7.09326
E9QA63	Microtubule-actin cross-linking factor 1 OS=Mus musculus GN=Macf1 PE=1 SV=2 - [E9QA63_MOUSE]	915365	2.2123e+06	82.4534	4.39	32	52	88.1837	5.55	36	42	7351	831.422	5.43994
Q8R164	Valacyclovir hydrolase OS=Mus musculus GN=Bphl PE=1 SV=1 - [BPHL_MOUSE]	1.50637e+07	2.59934e+07	82.3673	51.2	15	40	139.387	63.92	18	56	291	32.8301	8.93896
Q6PHZ2	Calcium/calmodulin-dependent protein kinase type II subunit delta OS=Mus musculus GN=Camk2d PE=1 SV=1 - [KCC2D_MOUSE]	9.35993e+06	1.37027e+07	82.3342	34.67	15	37	94.3289	42.08	17	39	499	56.3336	7.25439
P53810	Phosphatidylinositol transfer protein alpha isoform OS=Mus musculus GN=Pitpna PE=1 SV=2 - [PIPNA_MOUSE]	6.77054e+06	8.69084e+06	82.313	61.62	16	40	47.7942	62.73	16	26	271	31.873	6.3667
A0A0R4J079	Acyl-Coenzyme A binding domain containing 3, isoform CRA_b OS=Mus musculus GN=Acbd3 PE=1 SV=1 - [A0A0R4J079_MOUSE]	4.96385e+06	1.20737e+07	82.294	39.24	15	29	99.0287	37.9	15	33	525	60.1448	5.04639
Q3B7Z2	Oxysterol-binding protein 1 OS=Mus musculus GN=Osbp PE=1 SV=3 - [OSBP1_MOUSE]	2.80412e+06	9.57004e+06	82.0503	31.43	19	34	109.996	44.72	26	49	805	88.7411	7.1958
Q8BHB9	Chloride intracellular channel protein 6 OS=Mus musculus GN=Clic6 PE=1 SV=1 - [CLIC6_MOUSE]	1.66896e+06	1.12596e+07	82.0108	33.39	13	37	207.375	54.7	25	78	596	62.8478	4.32275
Q8C1V4	Lysine--tRNA ligase OS=Mus musculus GN=Kars PE=2 SV=1 - [Q8C1V4_MOUSE]	9.29492e+06	1.65686e+07	81.9007	37.98	20	37	108.206	41.51	23	49	595	67.7545	5.93506
P11352	Glutathione peroxidase 1 OS=Mus musculus GN=Gpx1 PE=1 SV=2 - [GPX1_MOUSE]	2.15308e+07	3.368e+07	81.6733	70.15	11	36	82.2777	70.15	11	37	201	22.3162	7.21045
Q9D8S3	ADP-ribosylation factor GTPase-activating protein 3 OS=Mus musculus GN=Arfgap3 PE=1 SV=2 - [ARFG3_MOUSE]	2.12526e+06	6.40066e+06	81.4811	24.09	11	38	151.89	31.93	14	58	523	57.4202	8.47021
P31230	Aminoacyl tRNA synthase complex-interacting multifunctional protein 1 OS=Mus musculus GN=Aimp1 PE=1 SV=2 - [AIMP1_MOUSE]	3.92949e+06	8.70582e+06	81.4686	58.71	12	29	94.746	69.68	16	33	310	33.9759	8.35303
Q60953	Protein PML OS=Mus musculus GN=Pml PE=1 SV=3 - [PML_MOUSE]	1.06403e+06	1.78783e+06	81.1968	18.19	13	41	77.8132	20	14	35	885	98.1796	5.63037
O09167	60S ribosomal protein L21 OS=Mus musculus GN=Rpl21 PE=1 SV=3 - [RL21_MOUSE]	1.20188e+07	2.36341e+07	81.1958	37.5	7	38	65.9527	33.13	6	29	160	18.5501	10.4917
A0A0R4J0P1	Acyl-Coenzyme A dehydrogenase family, member 8 OS=Mus musculus GN=Acad8 PE=1 SV=1 - [A0A0R4J0P1_MOUSE]	4.0871e+06	7.21109e+06	81.0192	43.1	15	29	107.242	53.51	21	46	413	45.0624	8.01611
Q9D6J6	NADH dehydrogenase [ubiquinone] flavoprotein 2, mitochondrial OS=Mus musculus GN=Ndufv2 PE=1 SV=2 - [NDUV2_MOUSE]	7.29056e+06	8.24203e+06	80.9857	55.65	11	30	79.9891	50	10	29	248	27.2679	7.40088
P46460	Vesicle-fusing ATPase OS=Mus musculus GN=Nsf PE=1 SV=2 - [NSF_MOUSE]	1.02726e+07	2.1181e+07	80.9207	39.65	26	36	109.065	44.49	30	53	744	82.561	6.94678
O35381	Acidic leucine-rich nuclear phosphoprotein 32 family member A OS=Mus musculus GN=Anp32a PE=1 SV=1 - [AN32A_MOUSE]	1.49903e+07	1.9718e+07	80.8759	26.72	8	44	98.1227	29.96	10	46	247	28.5202	4.06885
O09061	Proteasome subunit beta type-1 OS=Mus musculus GN=Psmb1 PE=1 SV=1 - [PSB1_MOUSE]	1.8359e+07	2.69638e+07	80.8254	58.75	11	31	89.7031	58.75	10	32	240	26.3553	7.81104
Q3UIJ2	Putative uncharacterized protein OS=Mus musculus GN=Eif2s3x PE=2 SV=1 - [Q3UIJ2_MOUSE]	7.45911e+06	1.35688e+07	80.6929	44.7	17	36	79.9021	41.74	16	36	472	51.0732	8.39697
P63330	Serine/threonine-protein phosphatase 2A catalytic subunit alpha isoform OS=Mus musculus GN=Ppp2ca PE=1 SV=1 - [PP2AA_MOUSE]	1.05586e+07	1.69044e+07	80.6743	55.34	13	26	124.284	56.63	13	41	309	35.5854	5.5415
Q505Q1	U2af2 protein (Fragment) OS=Mus musculus GN=U2af2 PE=2 SV=1 - [Q505Q1_MOUSE]	8.07349e+06	1.15306e+07	80.4631	44.91	10	31	74.1863	39.95	10	28	403	44.4435	6.07471
Q8C2Q3	RNA-binding protein 14 OS=Mus musculus GN=Rbm14 PE=1 SV=1 - [RBM14_MOUSE]	953020	3.79367e+06	80.4556	26.46	16	46	90.7046	26.76	16	50	669	69.406	9.67139
Q3TB11	Putative uncharacterized protein (Fragment) OS=Mus musculus GN=Tpp2 PE=2 SV=1 - [Q3TB11_MOUSE]	2.40313e+06	4.91995e+06	80.4079	25.82	22	30	106.907	40.16	32	43	1011	111.041	6.55127
P62754	40S ribosomal protein S6 OS=Mus musculus GN=Rps6 PE=1 SV=1 - [RS6_MOUSE]	4.47174e+07	4.67224e+07	80.4031	28.92	7	30	79.2982	33.33	11	30	249	28.663	10.8433
Q3ULJ0	Glycerol-3-phosphate dehydrogenase 1-like protein OS=Mus musculus GN=Gpd1l PE=1 SV=2 - [GPD1L_MOUSE]	1.43661e+07	4.59813e+07	80.3933	55.84	19	37	142.473	62.96	20	66	351	38.2009	6.771
O70194	Eukaryotic translation initiation factor 3 subunit D OS=Mus musculus GN=Eif3d PE=1 SV=2 - [EIF3D_MOUSE]	3.25752e+06	1.07263e+07	80.2491	39.05	15	34	119.049	44.71	18	50	548	63.9484	6.04932
Q5SQX6	Cytoplasmic FMR1-interacting protein 2 OS=Mus musculus GN=Cyfip2 PE=1 SV=2 - [CYFP2_MOUSE]	3.79293e+06	6.55788e+06	80.2054	21.79	24	36	91.5539	22.67	24	42	1253	145.565	7.04932
Q9ERU9	E3 SUMO-protein ligase RanBP2 OS=Mus musculus GN=Ranbp2 PE=1 SV=2 - [RBP2_MOUSE]	1.1825e+07	8.04248e+07	80.1932	10.15	26	46	62.7546	8.25	25	39	3053	340.907	6.17627
Q9CZ30	Obg-like ATPase 1 OS=Mus musculus GN=Ola1 PE=1 SV=1 - [OLA1_MOUSE]	1.32151e+07	2.93181e+07	80.1199	47.73	17	32	122.218	54.04	19	45	396	44.7013	7.81104
Q8K3H0	DCC-interacting protein 13-alpha OS=Mus musculus GN=Appl1 PE=1 SV=1 - [DP13A_MOUSE]	3.31541e+06	2.80247e+07	80.0448	37.48	18	30	124.081	41.3	22	52	707	79.2784	5.41455
Q61176	Arginase-1 OS=Mus musculus GN=Arg1 PE=1 SV=1 - [ARGI1_MOUSE]	4.1554e+06	194445	80.0115	59.13	14	33	9.63361	17.96	4	5	323	34.7862	7.00537
P62911	60S ribosomal protein L32 OS=Mus musculus GN=Rpl32 PE=1 SV=2 - [RL32_MOUSE]	6.27236e+06	1.69435e+07	79.9969	45.93	8	36	79.6455	52.59	10	36	135	15.8498	11.3267
Q9DBE8	Alpha-1,3/1,6-mannosyltransferase ALG2 OS=Mus musculus GN=Alg2 PE=1 SV=2 - [ALG2_MOUSE]	5.60984e+06	1.13119e+07	79.9827	47.47	18	36	99.1575	50.12	19	51	415	47.3743	7.97217
P60764	Ras-related C3 botulinum toxin substrate 3 OS=Mus musculus GN=Rac3 PE=1 SV=1 - [RAC3_MOUSE]	4.62599e+07	5.04202e+07	79.9408	30.21	6	41	70.5314	30.21	6	35	192	21.3651	8.14795
P97494	Glutamate--cysteine ligase catalytic subunit OS=Mus musculus GN=Gclc PE=1 SV=4 - [GSH1_MOUSE]	8.61719e+06	2.99988e+07	79.8304	41.44	22	34	178.665	56.04	26	65	637	72.5251	5.89697
P62204	Calmodulin OS=Mus musculus GN=Calm1 PE=1 SV=2 - [CALM_MOUSE]	7.15952e+06	1.06935e+07	79.6312	45.64	7	34	72.4507	45.64	7	29	149	16.8268	4.22119
Q9CZY3	Ubiquitin-conjugating enzyme E2 variant 1 OS=Mus musculus GN=Ube2v1 PE=1 SV=1 - [UB2V1_MOUSE]	1.18879e+07	4.36858e+07	79.6067	60.54	8	34	107.931	60.54	8	41	147	16.3442	7.95752
Q3UW66	Sulfurtransferase OS=Mus musculus GN=Mpst PE=1 SV=1 - [Q3UW66_MOUSE]	7.25984e+06	7.1276e+06	79.6066	57.24	14	30	89.4027	57.24	14	34	297	33.0765	6.46826
Q8VDP4	Cell cycle and apoptosis regulator protein 2 OS=Mus musculus GN=Ccar2 PE=1 SV=2 - [CCAR2_MOUSE]	2.14237e+06	5.14839e+06	79.2806	27.87	18	34	74.2336	33.73	20	30	922	102.938	5.24951
Q9CYN2	Signal peptidase complex subunit 2 OS=Mus musculus GN=Spcs2 PE=1 SV=1 - [SPCS2_MOUSE]	2.19925e+07	5.14477e+07	79.2415	46.9	11	36	116.022	39.82	10	43	226	24.9617	8.57275
Q9R111	Guanine deaminase OS=Mus musculus GN=Gda PE=1 SV=1 - [GUAD_MOUSE]	1.10206e+07	1.65892e+07	79.2076	59.69	20	34	84.7399	49.56	18	32	454	50.9807	5.52881
O35887	Calumenin OS=Mus musculus GN=Calu PE=1 SV=1 - [CALU_MOUSE]	4.72219e+06	1.56312e+07	79.1964	41.9	10	36	81.1594	51.43	12	36	315	37.0405	4.66553
G5E8V9	MCG18094 OS=Mus musculus GN=Arfip1 PE=1 SV=1 - [G5E8V9_MOUSE]	4.8383e+06	1.04095e+07	79.1718	57.37	18	34	72.0072	59.25	19	33	373	41.4925	6.75635
D3YW48	Calpain small subunit 1 (Fragment) OS=Mus musculus GN=Capns1 PE=1 SV=1 - [D3YW48_MOUSE]	9.76113e+06	1.39797e+07	79.0845	44.4	9	29	123.125	44.4	9	46	241	25.2944	5.60498
P70460	Vasodilator-stimulated phosphoprotein OS=Mus musculus GN=Vasp PE=1 SV=4 - [VASP_MOUSE]	7.33163e+06	8.98261e+06	78.8955	41.6	14	35	48.4298	41.6	13	24	375	39.6419	8.52881
O08797	Protein Serpinb9 OS=Mus musculus GN=Serpinb9 PE=1 SV=1 - [O08797_MOUSE]	6.18044e+06	7.15621e+06	78.7481	36.9	14	28	84.3756	37.97	14	29	374	42.232	5.40186
P16675	Lysosomal protective protein OS=Mus musculus GN=Ctsa PE=1 SV=1 - [PPGB_MOUSE]	7.16855e+06	9.98812e+06	78.4743	25.32	12	35	123.762	28.06	13	47	474	53.8095	5.85889
Q810B6	Rabankyrin-5 OS=Mus musculus GN=Ankfy1 PE=1 SV=2 - [ANFY1_MOUSE]	2.00305e+06	7.2291e+06	78.2507	29.26	25	36	96.5113	30.03	26	37	1169	128.571	5.90967
Q8K354	Carbonyl reductase [NADPH] 3 OS=Mus musculus GN=Cbr3 PE=1 SV=1 - [CBR3_MOUSE]	1.01746e+07	1.87619e+07	78.1825	68.23	15	34	88.7996	74.73	17	34	277	30.9339	6.56592
Q61753	D-3-phosphoglycerate dehydrogenase OS=Mus musculus GN=Phgdh PE=1 SV=3 - [SERA_MOUSE]	1.0857e+07	2.01833e+07	78.1501	38.46	16	28	101.588	34.33	16	36	533	56.5491	6.53662
E9Q1D5	Transforming growth factor beta-1-induced transcript 1 protein OS=Mus musculus GN=Tgfb1i1 PE=1 SV=1 - [E9Q1D5_MOUSE]	1.88403e+06	3.30763e+06	78.0031	35.31	10	29	89.9061	35.55	11	34	422	45.9758	6.88818
Q3TKM5	Isocitrate dehydrogenase [NAD] subunit, mitochondrial OS=Mus musculus GN=Idh3g PE=2 SV=1 - [Q3TKM5_MOUSE]	1.25084e+07	2.11181e+07	77.9984	50.39	14	32	93.9634	50.39	14	39	389	42.2879	9.01221
Q3UGW4	ATP-dependent Clp protease proteolytic subunit (Fragment) OS=Mus musculus GN=Clpp PE=2 SV=1 - [Q3UGW4_MOUSE]	6.04865e+06	6.28145e+06	77.955	32.71	8	26	66.3988	32.71	8	21	269	29.3671	7.47412
P63011	Ras-related protein Rab-3A OS=Mus musculus GN=Rab3a PE=1 SV=1 - [RAB3A_MOUSE]	5.03263e+07	6.67604e+07	77.9456	50	9	35	122.406	55.45	10	57	220	24.9541	5.03369
Q3TU36	Protein Rap1gds1 OS=Mus musculus GN=Rap1gds1 PE=1 SV=1 - [Q3TU36_MOUSE]	5.40215e+06	9.45933e+06	77.9367	31.02	16	32	110.769	33.5	16	40	606	65.9633	5.35107
P15946	Kallikrein 1-related peptidase b11 OS=Mus musculus GN=Klk1b11 PE=2 SV=1 - [K1B11_MOUSE]	4.73007e+06	1.60129e+07	77.7045	32.95	7	41	57.2192	36.4	8	29	261	28.7084	7.13721
E0CXN5	Glycerol-3-phosphate dehydrogenase [NAD(+)] OS=Mus musculus GN=Gpd1 PE=1 SV=1 - [E0CXN5_MOUSE]	9.0681e+06	3.02016e+07	77.6616	55.21	17	34	110.412	57.67	19	47	326	35.2081	7.59131
Q9Z1Z2	Serine-threonine kinase receptor-associated protein OS=Mus musculus GN=Strap PE=1 SV=2 - [STRAP_MOUSE]	4.66431e+06	7.67617e+06	77.5172	57.71	16	31	86.596	63.14	18	35	350	38.418	5.12256
Q02819	Nucleobindin-1 OS=Mus musculus GN=Nucb1 PE=1 SV=2 - [NUCB1_MOUSE]	6.97528e+06	1.22291e+07	77.4051	54.03	21	34	118.594	57.95	25	57	459	53.3759	5.07178
P51859	Hepatoma-derived growth factor OS=Mus musculus GN=Hdgf PE=1 SV=2 - [HDGF_MOUSE]	6.13694e+06	1.54523e+07	77.4047	69.2	13	38	88.9933	73	14	42	237	26.2526	4.83057
Q9D0H8	Putative uncharacterized protein OS=Mus musculus PE=2 SV=1 - [Q9D0H8_MOUSE]	4.20317e+06	1.7451e+08	77.3143	63.06	8	33	126.049	66.24	9	59	157	18.3132	6.56592
Q9CQ62	2,4-dienoyl-CoA reductase, mitochondrial OS=Mus musculus GN=Decr1 PE=1 SV=1 - [DECR_MOUSE]	1.08629e+07	1.17625e+07	77.2866	40.9	12	28	79.2097	43.28	13	33	335	36.1907	8.95361
Q3TZ45	Acetyl-coenzyme A synthetase OS=Mus musculus GN=Acss1 PE=2 SV=1 - [Q3TZ45_MOUSE]	8.28231e+06	2.57249e+07	77.2271	35.19	17	28	136.562	45.89	21	52	682	74.6058	6.97607
Q6NZD2	Sorting nexin 1 OS=Mus musculus GN=Snx1 PE=1 SV=1 - [Q6NZD2_MOUSE]	5.20812e+06	1.36108e+07	77.1562	38.58	18	35	81.4641	38	18	36	521	58.8426	5.26221
Q9JLI8	Squamous cell carcinoma antigen recognized by T-cells 3 OS=Mus musculus GN=Sart3 PE=1 SV=1 - [SART3_MOUSE]	2.05776e+06	4.48644e+06	77.0858	27.13	25	38	79.0097	29.21	26	35	962	109.55	5.23682
A2RSX9	Arfip1 protein OS=Mus musculus GN=Arfip1 PE=1 SV=1 - [A2RSX9_MOUSE]	4.8383e+06	1.04095e+07	77.0205	62.17	18	33	68.7493	64.22	19	32	341	38.3929	6.60986
Q6NXL1	Protein Sec24d OS=Mus musculus GN=Sec24d PE=1 SV=1 - [Q6NXL1_MOUSE]	3.38596e+06	8.51635e+06	76.7999	28	21	42	88.2427	27.52	23	46	1032	112.603	7.18115
Q62186	Translocon-associated protein subunit delta OS=Mus musculus GN=Ssr4 PE=1 SV=1 - [SSRD_MOUSE]	7.87294e+06	2.28614e+07	76.7105	34.3	5	34	95.9204	30.81	4	33	172	18.9245	5.78271
Q3THK7	GMP synthase [glutamine-hydrolyzing] OS=Mus musculus GN=Gmps PE=1 SV=2 - [GUAA_MOUSE]	4.64863e+06	1.09895e+07	76.6438	38.96	21	30	99.4198	39.68	22	39	693	76.6749	6.72705
Q8K183	Pyridoxal kinase OS=Mus musculus GN=Pdxk PE=1 SV=1 - [PDXK_MOUSE]	1.15565e+07	2.81024e+07	76.6372	40.38	11	28	145.027	46.79	13	49	312	34.9927	6.29053
D3YYM6	40S ribosomal protein S5 (Fragment) OS=Mus musculus GN=Rps5 PE=1 SV=1 - [D3YYM6_MOUSE]	3.42569e+07	3.52303e+07	76.6004	36.26	6	25	81.5751	36.26	6	25	182	20.4007	9.5542
Q9DCV4	Regulator of microtubule dynamics protein 1 OS=Mus musculus GN=Rmdn1 PE=1 SV=2 - [RMD1_MOUSE]	1.98462e+06	3.2133e+06	76.5785	33.11	9	28	61.1873	41.64	11	26	305	34.9782	8.70459
P28658	Ataxin-10 OS=Mus musculus GN=Atxn10 PE=1 SV=2 - [ATX10_MOUSE]	4.67187e+06	8.31924e+06	76.5282	49.26	20	30	66.1567	46.32	19	26	475	53.6725	5.24951
Q9D2M8	Ubiquitin-conjugating enzyme E2 variant 2 OS=Mus musculus GN=Ube2v2 PE=1 SV=4 - [UB2V2_MOUSE]	1.18879e+07	4.36858e+07	76.5104	65.52	9	33	108.508	65.52	9	43	145	16.3562	8.08936
P19783	Cytochrome c oxidase subunit 4 isoform 1, mitochondrial OS=Mus musculus GN=Cox4i1 PE=1 SV=2 - [COX41_MOUSE]	1.89892e+07	5.19211e+07	76.4349	59.17	11	42	114.988	59.17	11	58	169	19.5179	9.23193
P50608	Fibromodulin OS=Mus musculus GN=Fmod PE=2 SV=1 - [FMOD_MOUSE]	5.51307e+06	6.29451e+06	76.2763	26.33	8	30	53.564	24.73	8	26	376	43.0275	6.03662
Q91VS7	Microsomal glutathione S-transferase 1 OS=Mus musculus GN=Mgst1 PE=1 SV=3 - [MGST1_MOUSE]	1.0919e+07	2.85764e+07	76.132	33.55	5	31	103.586	30.32	4	40	155	17.5401	9.65674
Q80TQ3	MKIAA0845 protein (Fragment) OS=Mus musculus GN=Nefh PE=2 SV=1 - [Q80TQ3_MOUSE]	3.95225e+07	2.02886e+07	76.1216	1.72	3	33	42.6101	2.58	4	21	1046	112.477	5.74463
Q3UHU8	General transcription factor II-I OS=Mus musculus GN=Gtf2i PE=1 SV=1 - [Q3UHU8_MOUSE]	2.08297e+06	4.28295e+06	76.0494	30.67	26	37	107.565	31.7	27	44	962	108.282	7.79639
Q9D952	Envoplakin OS=Mus musculus GN=Evpl PE=1 SV=3 - [EVPL_MOUSE]	3.41132e+06	7.24679e+06	75.8687	10.52	22	44	33.4287	6.39	13	16	2035	231.871	6.59521
B1ARA3	60S ribosomal protein L26 (Fragment) OS=Mus musculus GN=Rpl26 PE=1 SV=1 - [B1ARA3_MOUSE]	1.89196e+07	2.63098e+07	75.6325	65.05	11	48	66.2127	64.08	10	37	103	12.2096	10.9165
P01901	H-2 class I histocompatibility antigen, K-B alpha chain OS=Mus musculus GN=H2-K1 PE=1 SV=1 - [HA1B_MOUSE]	1.32495e+07	1.35662e+07	75.5878	41.73	11	27	60.0745	44.44	12	23	369	41.2756	6.39209
P61290	Proteasome activator complex subunit 3 OS=Mus musculus GN=Psme3 PE=1 SV=1 - [PSME3_MOUSE]	2.45823e+06	5.39906e+06	75.5162	44.88	12	33	55.5346	44.49	11	35	254	29.4876	5.94775
E9Q5H2	Acidic leucine-rich nuclear phosphoprotein 32 family member E (Fragment) OS=Mus musculus GN=Anp32e PE=1 SV=1 - [E9Q5H2_MOUSE]	4.12232e+06	4.22649e+06	75.4572	63.55	7	23	66.7554	57.94	6	18	107	12.0702	4.51318
Q99KF1	Transmembrane emp24 domain-containing protein 9 OS=Mus musculus GN=Tmed9 PE=1 SV=2 - [TMED9_MOUSE]	2.21631e+07	3.54793e+07	75.4515	38.72	9	32	85.8558	30.21	8	34	235	27.1101	8.41162
Q6PDD0	UDP-glucuronosyltransferase 2A2 OS=Mus musculus GN=Ugt2a2 PE=2 SV=1 - [UD2A2_MOUSE]	9.10538e+06	3.42961e+07	75.4506	37.69	16	32	172.679	47.16	19	60	528	59.9281	8.35303
P08226	Apolipoprotein E OS=Mus musculus GN=Apoe PE=1 SV=2 - [APOE_MOUSE]	8.91166e+06	5.69777e+06	75.3983	38.26	11	26	83.5097	41.16	12	32	311	35.8444	5.68115
Q9WVA3	Mitotic checkpoint protein BUB3 OS=Mus musculus GN=Bub3 PE=1 SV=2 - [BUB3_MOUSE]	4.17991e+06	5.50592e+06	75.3575	38.34	10	32	83.3587	38.65	11	34	326	36.9311	6.84424
Q9CQW9	Interferon-induced transmembrane protein 3 OS=Mus musculus GN=Ifitm3 PE=1 SV=1 - [IFM3_MOUSE]	3.64171e+06	4.16329e+06	75.3078	32.85	4	26	73.8993	32.12	3	22	137	14.9446	7.40088
Q922W5	Pyrroline-5-carboxylate reductase 1, mitochondrial OS=Mus musculus GN=Pycr1 PE=1 SV=1 - [P5CR1_MOUSE]	7.69523e+06	9.45164e+06	75.2594	61.17	14	34	104.464	61.49	15	37	309	32.3529	6.85889
Q61166	Microtubule-associated protein RP/EB family member 1 OS=Mus musculus GN=Mapre1 PE=1 SV=3 - [MARE1_MOUSE]	1.21899e+07	1.2584e+07	75.1953	52.24	14	36	72.0875	61.19	13	35	268	29.9972	5.22412
Q9JKX6	ADP-sugar pyrophosphatase OS=Mus musculus GN=Nudt5 PE=1 SV=1 - [NUDT5_MOUSE]	3.19087e+06	4.91517e+06	75.1847	38.07	7	29	59.4665	43.58	9	26	218	23.969	5.47803
P82347	Delta-sarcoglycan OS=Mus musculus GN=Sgcd PE=1 SV=1 - [SGCD_MOUSE]	4.77526e+06	5.87296e+06	75.1709	42.21	10	26	53.2243	43.6	11	21	289	32.1129	9.1001
A0A0R4J094	Fumarylacetoacetate hydrolase domain-containing protein 2A OS=Mus musculus GN=Fahd2a PE=1 SV=1 - [A0A0R4J094_MOUSE]	4.02956e+06	3.42351e+06	75.1653	44.09	11	27	69.4156	40.58	10	27	313	34.6541	8.1626
Q91X52	L-xylulose reductase OS=Mus musculus GN=Dcxr PE=1 SV=2 - [DCXR_MOUSE]	1.16606e+07	1.82084e+07	75.007	58.2	13	28	128.629	58.2	13	48	244	25.7294	7.31299
Q9ERI6	Retinol dehydrogenase 14 OS=Mus musculus GN=Rdh14 PE=1 SV=1 - [RDH14_MOUSE]	2.53224e+06	3.17208e+06	75.0034	38.92	10	25	40.9504	41.32	11	16	334	36.3429	8.17725
D1FNM8	Calcium-transporting ATPase OS=Mus musculus GN=Atp2b4 PE=2 SV=2 - [D1FNM8_MOUSE]	370111	9.50395e+06	74.8644	9.61	11	37	125.14	21.01	22	56	1166	128.466	6.53662
Q99MR6	Serrate RNA effector molecule homolog OS=Mus musculus GN=Srrt PE=1 SV=1 - [SRRT_MOUSE]	4.32515e+06	6.88217e+06	74.8579	24.34	21	37	64.4349	25.37	20	28	875	100.39	5.97314
P51437	Cathelicidin antimicrobial peptide OS=Mus musculus GN=Camp PE=1 SV=2 - [CAMP_MOUSE]	2.511e+07	3.8322e+06	74.8256	48.84	6	36	22.8247	28.49	4	11	172	19.4412	8.67529
Q62189	U1 small nuclear ribonucleoprotein A OS=Mus musculus GN=Snrpa PE=1 SV=3 - [SNRPA_MOUSE]	1.48805e+07	1.33946e+07	74.7675	36.59	8	24	56.0175	36.59	8	23	287	31.8145	9.80322
Q3TVI8	Pre-B-cell leukemia transcription factor-interacting protein 1 OS=Mus musculus GN=Pbxip1 PE=1 SV=2 - [PBIP1_MOUSE]	2.7583e+06	3.10725e+06	74.7542	28.47	17	37	55.3518	28.34	16	23	727	81.1153	5.36377
D3Z5G7	Carboxylic ester hydrolase OS=Mus musculus GN=Ces1b PE=1 SV=1 - [D3Z5G7_MOUSE]	1.71688e+07	7.98454e+07	74.7284	18.17	10	31	119.155	25.22	12	56	567	62.1576	5.22412
P62748	Hippocalcin-like protein 1 OS=Mus musculus GN=Hpcal1 PE=1 SV=2 - [HPCL1_MOUSE]	3.95233e+06	6.44696e+06	74.717	70.47	11	31	65.4116	64.77	11	30	193	22.324	5.50342
Q9Z0F7	Gamma-synuclein OS=Mus musculus GN=Sncg PE=1 SV=1 - [SYUG_MOUSE]	3.23845e+06	7.90025e+06	74.7074	70.73	10	27	86.8574	70.73	10	30	123	13.1516	4.65283
Q9D172	ES1 protein homolog, mitochondrial OS=Mus musculus GN=D10Jhu81e PE=1 SV=1 - [ES1_MOUSE]	1.70704e+07	1.69502e+07	74.6497	52.26	10	29	65.3426	42.86	9	23	266	28.0728	8.77783
P70124	Serpin B5 OS=Mus musculus GN=Serpinb5 PE=1 SV=1 - [SPB5_MOUSE]	3.92675e+06	1.39275e+06	74.5831	58.93	18	40	38.9955	47.47	13	15	375	42.0845	5.77002
P61021	Ras-related protein Rab-5B OS=Mus musculus GN=Rab5b PE=1 SV=1 - [RAB5B_MOUSE]	3.04024e+07	4.94053e+07	74.5501	42.33	7	27	73.1708	42.33	7	28	215	23.6919	8.1333
Q3V3R1	Monofunctional C1-tetrahydrofolate synthase, mitochondrial OS=Mus musculus GN=Mthfd1l PE=1 SV=2 - [C1TM_MOUSE]	3.26555e+06	5.31851e+06	74.5292	31.22	24	35	56.3377	27.33	21	25	977	105.662	7.02002
Q9CX86	Heterogeneous nuclear ribonucleoprotein A0 OS=Mus musculus GN=Hnrnpa0 PE=1 SV=1 - [ROA0_MOUSE]	3.33704e+07	2.50054e+07	74.4807	26.23	6	47	65.6401	26.56	7	39	305	30.5117	9.30518
Q6ZQ45	MKIAA0791 protein (Fragment) OS=Mus musculus GN=Nup155 PE=2 SV=1 - [Q6ZQ45_MOUSE]	956369	1.8867e+06	74.418	16.94	21	29	76.3358	17.64	22	30	1423	158.517	6.23975
Q3TGG0	Putative uncharacterized protein OS=Mus musculus GN=Appl2 PE=2 SV=1 - [Q3TGG0_MOUSE]	2.52548e+06	1.06919e+07	74.2464	37.01	19	28	114.866	52.87	27	44	662	73.7911	5.03369
Q2TPA8	Hydroxysteroid dehydrogenase-like protein 2 OS=Mus musculus GN=Hsdl2 PE=1 SV=1 - [HSDL2_MOUSE]	2.4683e+06	3.2606e+06	74.1994	31.22	13	26	58.5383	32.86	13	22	490	54.1739	6.7417
Q8CC70	Protein 9230110C19Rik OS=Mus musculus GN=9230110C19Rik PE=1 SV=1 - [Q8CC70_MOUSE]	2.19407e+06	4.04729e+06	74.0102	55.43	14	34	133.952	65.54	20	54	267	30.8815	6.91748
P27048	Small nuclear ribonucleoprotein-associated protein B OS=Mus musculus GN=Snrpb PE=1 SV=1 - [RSMB_MOUSE]	9.96655e+06	1.60218e+07	73.9761	25.54	7	26	73.883	25.54	7	31	231	23.6402	10.9019
P21279	Guanine nucleotide-binding protein G(q) subunit alpha OS=Mus musculus GN=Gnaq PE=1 SV=4 - [GNAQ_MOUSE]	7.75797e+06	1.11888e+07	73.9475	45.68	15	30	65.3294	43.45	13	28	359	42.1313	5.68115
P07309	Transthyretin OS=Mus musculus GN=Ttr PE=1 SV=1 - [TTHY_MOUSE]	2.26312e+07	1.58414e+08	73.9411	67.35	8	45	200.568	71.43	10	78	147	15.766	6.16357
A3KMP2	Tetratricopeptide repeat protein 38 OS=Mus musculus GN=Ttc38 PE=1 SV=2 - [TTC38_MOUSE]	6.16246e+06	1.18802e+07	73.9257	43.44	17	28	95.0996	52.47	19	40	465	52.1903	6.30322
Q8K0T0	Reticulon-1 OS=Mus musculus GN=Rtn1 PE=1 SV=1 - [RTN1_MOUSE]	1.61043e+07	2.02224e+07	73.8753	12.56	9	31	76.2958	25	13	31	780	83.5206	4.57666
O09159	Lysosomal alpha-mannosidase OS=Mus musculus GN=Man2b1 PE=1 SV=4 - [MA2B1_MOUSE]	3.32226e+06	3.49952e+06	73.8448	15.3	12	28	65.6651	17.47	14	31	1013	114.576	8.1333
Q61391	Neprilysin OS=Mus musculus GN=Mme PE=1 SV=3 - [NEP_MOUSE]	2.96826e+06	5.21774e+06	73.6792	33.47	22	31	91.1593	39.87	25	37	750	85.6478	5.80811
Q9Z1Q2	Protein ABHD16A OS=Mus musculus GN=Abhd16a PE=1 SV=3 - [ABHGA_MOUSE]	4.6263e+06	7.23968e+06	73.6759	37.28	17	32	76.0312	41.04	20	34	558	63.046	8.25049
Q8BTJ9	Putative uncharacterized protein OS=Mus musculus GN=Slc3a2 PE=2 SV=1 - [Q8BTJ9_MOUSE]	7.57593e+06	2.16048e+07	73.6375	25.86	13	30	84.513	32.51	16	32	526	58.1973	5.90967
Q61362	Chitinase-3-like protein 1 OS=Mus musculus GN=Chi3l1 PE=1 SV=3 - [CH3L1_MOUSE]	4.84482e+06	3.23996e+06	73.5998	31.36	12	33	28.0716	29.56	10	14	389	43.8652	8.57275
O70251	Elongation factor 1-beta OS=Mus musculus GN=Eef1b PE=1 SV=5 - [EF1B_MOUSE]	1.55602e+07	1.67531e+07	73.5956	51.11	8	23	84.7956	55.11	9	30	225	24.6782	4.69092
Q8C845	EF-hand domain-containing protein D2 OS=Mus musculus GN=Efhd2 PE=1 SV=1 - [Q8C845_MOUSE]	3.22781e+06	3.50124e+06	73.4911	41.67	9	32	85.2461	44.58	10	35	240	26.7836	5.13525
Q9CQD1	Ras-related protein Rab-5A OS=Mus musculus GN=Rab5a PE=1 SV=1 - [RAB5A_MOUSE]	3.04024e+07	4.94053e+07	73.4857	46.98	7	28	77.4455	46.98	7	29	215	23.5838	8.14795
Q7TMY2	Acyl-Coenzyme A dehydrogenase, short/branched chain OS=Mus musculus GN=Acadsb PE=2 SV=1 - [Q7TMY2_MOUSE]	3.66596e+06	6.07786e+06	73.3458	32.18	11	27	90.3085	33.1	11	30	432	47.8473	7.86963
Q3UXT6	Putative uncharacterized protein (Fragment) OS=Mus musculus GN=Rbm39 PE=2 SV=1 - [Q3UXT6_MOUSE]	3.20677e+06	3.04152e+06	73.3449	22.46	9	30	55.1772	30.13	11	23	521	58.3302	10.1694
Q9Z2I8	Succinyl-CoA ligase [GDP-forming] subunit beta, mitochondrial OS=Mus musculus GN=Suclg2 PE=1 SV=3 - [SUCB2_MOUSE]	1.39113e+07	4.20936e+07	73.3146	43.65	15	29	101.286	47.81	18	44	433	46.8107	7.02002
Q99JR1	Sideroflexin-1 OS=Mus musculus GN=Sfxn1 PE=1 SV=3 - [SFXN1_MOUSE]	8.49619e+06	5.89997e+06	73.2391	40.06	10	28	71.9856	52.48	13	33	322	35.6263	9.23193
Q9D1M0	Protein SEC13 homolog OS=Mus musculus GN=Sec13 PE=1 SV=3 - [SEC13_MOUSE]	1.01578e+07	1.77201e+07	73.181	39.13	11	27	75.6434	39.13	11	30	322	35.5431	5.37646
A0A0U1RPM1	Protein Gm36028 OS=Mus musculus GN=Gm36028 PE=4 SV=1 - [A0A0U1RPM1_MOUSE]	8.21704e+06	1.74574e+07	73.1408	30.43	7	27	88.3503	30.43	8	33	299	34.984	4.71631
Q64669	NAD(P)H dehydrogenase [quinone] 1 OS=Mus musculus GN=Nqo1 PE=1 SV=3 - [NQO1_MOUSE]	8.31665e+06	1.60346e+07	73.0167	45.26	12	34	141.075	56.57	15	62	274	30.94	8.71924
A0A0G2JGC8	Protein Rap1gds1 OS=Mus musculus GN=Rap1gds1 PE=1 SV=1 - [A0A0G2JGC8_MOUSE]	5.28065e+06	9.12884e+06	72.8165	31.8	15	31	116.01	32.9	14	40	544	59.103	5.74463
Q9R1P4	Proteasome subunit alpha type-1 OS=Mus musculus GN=Psma1 PE=1 SV=1 - [PSA1_MOUSE]	2.29397e+07	2.23792e+07	72.7979	42.21	10	34	90.0097	44.87	11	40	263	29.5278	6.45557
P15105	Glutamine synthetase OS=Mus musculus GN=Glul PE=1 SV=6 - [GLNA_MOUSE]	1.53617e+07	2.1986e+07	72.7407	38.07	13	29	81.0746	40.48	14	31	373	42.0923	7.07861
Q3V471	Galectin (Fragment) OS=Mus musculus GN=Lgals3 PE=2 SV=1 - [Q3V471_MOUSE]	3.103e+07	2.03833e+07	72.6799	38.17	7	48	62.6236	38.17	7	42	186	19.9251	9.49561
Q99KD5	Protein unc-45 homolog A OS=Mus musculus GN=Unc45a PE=1 SV=2 - [UN45A_MOUSE]	1.66552e+06	2.98918e+06	72.65	25.74	20	26	87.3969	36.02	30	36	944	103.382	6.34131
Q9JHW2	Omega-amidase NIT2 OS=Mus musculus GN=Nit2 PE=1 SV=1 - [NIT2_MOUSE]	2.67316e+06	3.40299e+06	72.5112	52.17	13	25	80.4746	59.78	14	27	276	30.4826	6.90283
F8WJK8	Hsc70-interacting protein OS=Mus musculus GN=St13 PE=1 SV=1 - [F8WJK8_MOUSE]	1.2635e+07	2.45621e+07	72.3993	30.66	11	29	92.6778	30.66	11	37	362	40.513	5.30029
Q00519	Xanthine dehydrogenase/oxidase OS=Mus musculus GN=Xdh PE=1 SV=5 - [XDH_MOUSE]	2.82246e+06	4.05318e+06	72.381	18.95	20	29	57.3927	12.43	14	25	1335	146.468	7.56201
Q8R311	cTAGE family member 5 OS=Mus musculus GN=Ctage5 PE=1 SV=1 - [CTGE5_MOUSE]	995166	2.68107e+06	72.2542	16.56	11	28	89.7178	34.79	23	38	779	87.6644	5.10986
Q6P6I3	ATPase, H+ transporting, lysosomal V1 subunit B1 OS=Mus musculus GN=Atp6v1b1 PE=2 SV=1 - [Q6P6I3_MOUSE]	8.6166e+06	1.80532e+07	72.1856	42.19	14	28	170.114	57.42	20	61	512	56.6675	5.33838
Q3TDD8	Putative uncharacterized protein OS=Mus musculus GN=Eif4b PE=2 SV=1 - [Q3TDD8_MOUSE]	1.75748e+06	9.45589e+06	72.1698	13.14	6	31	59.9455	15.11	7	29	609	68.6693	6.39209
P63037	DnaJ homolog subfamily A member 1 OS=Mus musculus GN=Dnaja1 PE=1 SV=1 - [DNJA1_MOUSE]	6.10116e+07	8.82755e+06	72.1438	43.58	13	34	76.1024	31.49	11	31	397	44.8395	7.07861
Q9CR68	Cytochrome b-c1 complex subunit Rieske, mitochondrial OS=Mus musculus GN=Uqcrfs1 PE=1 SV=1 - [UCRI_MOUSE]	3.05151e+07	2.63186e+07	72.1259	36.5	10	30	83.7175	33.94	8	27	274	29.3492	8.70459
Q6PHZ1	Rpl17 protein OS=Mus musculus GN=Rpl17 PE=2 SV=1 - [Q6PHZ1_MOUSE]	2.83082e+07	2.39291e+07	72.1166	45.11	8	48	79.0367	45.65	9	54	184	21.3833	10.1694
Q9DCL9	Multifunctional protein ADE2 OS=Mus musculus GN=Paics PE=1 SV=4 - [PUR6_MOUSE]	5.9492e+06	1.32186e+07	72.0909	41.88	17	33	101.479	41.88	17	41	425	46.9761	7.2251
P23198	Chromobox protein homolog 3 OS=Mus musculus GN=Cbx3 PE=1 SV=2 - [CBX3_MOUSE]	4.11498e+06	2.97483e+06	72.0289	39.89	8	24	60.0198	36.61	7	19	183	20.8423	5.22412
O70570	Polymeric immunoglobulin receptor OS=Mus musculus GN=Pigr PE=1 SV=1 - [PIGR_MOUSE]	3.95326e+06	6.14371e+06	71.9489	25.29	15	28	45.7283	24.25	13	18	771	84.9455	5.40186
P23780	Beta-galactosidase OS=Mus musculus GN=Glb1 PE=1 SV=1 - [BGAL_MOUSE]	5.86046e+06	1.03194e+07	71.8455	28.9	16	37	95.0403	36.32	19	46	647	73.0742	7.47412
Q3TL33	Putative uncharacterized protein OS=Mus musculus GN=Calu PE=2 SV=1 - [Q3TL33_MOUSE]	4.57088e+06	1.18902e+07	71.8415	36.83	9	34	74.3077	43.81	10	34	315	37.0953	4.57666
Q80WJ7	Protein LYRIC OS=Mus musculus GN=Mtdh PE=1 SV=1 - [LYRIC_MOUSE]	1.10232e+06	1.26373e+06	71.8187	21.24	10	29	73.351	23.49	11	32	579	63.8077	9.33447
Q78IK4	MICOS complex subunit Mic27 OS=Mus musculus GN=Apool PE=1 SV=1 - [MIC27_MOUSE]	4.34478e+06	3.70045e+06	71.6546	54.34	12	28	89.1108	56.98	13	34	265	29.2422	9.30518
Q8VCF0	Mitochondrial antiviral-signaling protein OS=Mus musculus GN=Mavs PE=1 SV=1 - [MAVS_MOUSE]	693911	3.13246e+06	71.6546	17.89	7	27	54.5772	31.41	8	18	503	53.3658	6.3667
Q8BT60	Copine-3 OS=Mus musculus GN=Cpne3 PE=1 SV=2 - [CPNE3_MOUSE]	1.72858e+07	2.12498e+07	71.6533	33.02	15	34	71.5378	28.71	13	29	533	59.5469	5.78271
P11591	Major urinary protein 5 OS=Mus musculus GN=Mup5 PE=2 SV=2 - [MUP5_MOUSE]	4.027e+06	2.16125e+08	71.6431	56.11	9	31	577.704	74.44	17	225	180	20.9195	4.85596
Q91VC3	Eukaryotic initiation factor 4A-III OS=Mus musculus GN=Eif4a3 PE=1 SV=3 - [IF4A3_MOUSE]	2.87148e+07	4.39487e+07	71.606	37.23	17	37	70.3057	36.98	18	39	411	46.8102	6.72705
E9Q4G8	CD166 antigen OS=Mus musculus GN=Alcam PE=1 SV=1 - [E9Q4G8_MOUSE]	5.55976e+06	8.13162e+06	71.4783	36.58	16	29	63.022	37.84	15	25	555	61.8614	6.06201
P21278	Guanine nucleotide-binding protein subunit alpha-11 OS=Mus musculus GN=Gna11 PE=1 SV=1 - [GNA11_MOUSE]	8.29108e+06	1.13901e+07	71.4555	48.19	15	29	81.9272	49.86	16	34	359	41.9975	5.97314
Q05144	Ras-related C3 botulinum toxin substrate 2 OS=Mus musculus GN=Rac2 PE=1 SV=1 - [RAC2_MOUSE]	4.39074e+07	4.72898e+07	71.3965	34.38	6	35	64.0254	27.08	5	30	192	21.4271	7.60596
P12246	Serum amyloid P-component OS=Mus musculus GN=Apcs PE=1 SV=2 - [SAMP_MOUSE]	6.57013e+06	2.23917e+07	71.3832	29.02	7	25	140.145	29.91	8	44	224	26.2303	6.354
P17918	Proliferating cell nuclear antigen OS=Mus musculus GN=Pcna PE=1 SV=2 - [PCNA_MOUSE]	4.71472e+06	3.24828e+06	71.323	52.11	10	33	57.0704	58.24	12	26	261	28.7664	4.76709
Q8CB17	Putative uncharacterized protein OS=Mus musculus GN=Fetub PE=2 SV=1 - [Q8CB17_MOUSE]	4.9388e+06	9.69695e+06	71.2608	35.31	9	25	126.732	39.95	10	44	388	42.7154	6.60986
E9Q7G1	Protein Tmed7 OS=Mus musculus GN=Tmed7 PE=1 SV=1 - [E9Q7G1_MOUSE]	7.03627e+06	9.50137e+06	71.1941	45.74	7	33	66.5467	45.74	7	27	188	21.2624	6.20166
Q5SYD0	Unconventional myosin-Id OS=Mus musculus GN=Myo1d PE=1 SV=1 - [MYO1D_MOUSE]	2.3635e+07	3.25119e+06	71.099	30.32	28	34	103.189	34.1	31	44	1006	116.007	9.40771
B9EHJ3	Tight junction protein ZO-1 OS=Mus musculus GN=Tjp1 PE=1 SV=1 - [B9EHJ3_MOUSE]	763827	9.87054e+06	70.9891	10.15	15	35	76.7465	14.12	22	36	1685	188.736	6.66846
Q3UZ17	Putative uncharacterized protein OS=Mus musculus GN=Luc7l2 PE=2 SV=1 - [Q3UZ17_MOUSE]	1.30596e+06	2.33479e+06	70.812	29.06	10	28	90.0085	29.06	10	34	382	45.377	9.94971
Q61823	Programmed cell death protein 4 OS=Mus musculus GN=Pdcd4 PE=1 SV=1 - [PDCD4_MOUSE]	4.63247e+06	1.29401e+07	70.8013	43.71	16	30	89.6575	50.75	18	38	469	51.67	5.16064
Q9Z2Q6	Septin-5 OS=Mus musculus GN=Sept5 PE=1 SV=2 - [SEPT5_MOUSE]	4.82774e+06	7.55322e+06	70.7907	36.59	10	32	80.7231	37.94	11	35	369	42.7207	6.66846
Q9R1T2	SUMO-activating enzyme subunit 1 OS=Mus musculus GN=Sae1 PE=1 SV=1 - [SAE1_MOUSE]	5.44926e+06	1.03811e+07	70.7406	52.57	16	29	104.656	52.57	16	43	350	38.5956	5.36377
Q922Q1	Mitochondrial amidoxime reducing component 2 OS=Mus musculus GN=Marc2 PE=1 SV=1 - [MARC2_MOUSE]	1.4789e+07	2.34564e+07	70.6931	32.54	14	38	77.934	32.54	13	47	338	38.1696	8.67529
P62715	Serine/threonine-protein phosphatase 2A catalytic subunit beta isoform OS=Mus musculus GN=Ppp2cb PE=1 SV=1 - [PP2AB_MOUSE]	1.05586e+07	1.69044e+07	70.5387	49.84	11	23	121.27	56.63	13	40	309	35.5523	5.42725
Q8BJ71	Nuclear pore complex protein Nup93 OS=Mus musculus GN=Nup93 PE=1 SV=1 - [NUP93_MOUSE]	1.82566e+06	6.26535e+06	70.4978	27.11	20	36	79.0276	34.19	25	41	819	93.2225	5.71924
A8CVP4	LIM and senescent cell antigen-like domains 1 isoform B OS=Mus musculus GN=Lims1 PE=2 SV=1 - [A8CVP4_MOUSE]	6.60748e+06	7.09784e+06	70.4827	42.77	12	33	44.3377	35.08	10	26	325	37.2158	7.91357
A2ATI9	Golgi reassembly stacking protein 2, isoform CRA_d OS=Mus musculus GN=Gorasp2 PE=1 SV=1 - [A2ATI9_MOUSE]	5.81773e+06	1.34805e+07	70.3355	25.75	8	32	79.5292	28.31	10	36	431	44.9978	4.76709
Q8BJW6	Eukaryotic translation initiation factor 2A OS=Mus musculus GN=Eif2a PE=1 SV=2 - [EIF2A_MOUSE]	2.48355e+06	3.8786e+06	70.3291	24.78	10	32	72.9278	35.28	13	32	581	64.3628	8.90967
Q8QZS1	3-hydroxyisobutyryl-CoA hydrolase, mitochondrial OS=Mus musculus GN=Hibch PE=1 SV=1 - [HIBCH_MOUSE]	7.04987e+06	1.30978e+07	70.2776	45.71	15	30	91.3367	48.31	16	40	385	43.0102	8.06006
O08579	Emerin OS=Mus musculus GN=Emd PE=1 SV=1 - [EMD_MOUSE]	1.57059e+06	4.99878e+06	70.2309	51.35	9	34	35.1731	41.7	8	15	259	29.4174	5.0083
O88487	Cytoplasmic dynein 1 intermediate chain 2 OS=Mus musculus GN=Dync1i2 PE=1 SV=1 - [DC1I2_MOUSE]	5.92335e+06	1.33079e+07	70.1542	29.25	13	30	73.7862	26.96	12	31	612	68.3517	5.2876
Q99L88	Beta-1-syntrophin OS=Mus musculus GN=Sntb1 PE=1 SV=4 - [SNTB1_MOUSE]	4.52636e+06	7.40204e+06	70.1299	46	19	35	94.9435	44.69	20	47	537	58.045	8.30908
Q9CY29	Putative uncharacterized protein OS=Mus musculus GN=Psmd4 PE=2 SV=1 - [Q9CY29_MOUSE]	3.64626e+06	5.6474e+06	69.9653	26.76	8	24	83.6968	34.32	9	30	370	40.0178	4.80518
Q9CPQ8	ATP synthase subunit g, mitochondrial OS=Mus musculus GN=Atp5l PE=1 SV=1 - [ATP5L_MOUSE]	3.68366e+06	2.27591e+07	69.9508	50.49	6	32	47.339	49.51	4	25	103	11.4172	9.74463
Q8CEB1	Putative uncharacterized protein (Fragment) OS=Mus musculus GN=Entpd1 PE=2 SV=1 - [Q8CEB1_MOUSE]	3.8912e+06	3.50482e+06	69.9245	25.48	10	30	44.1848	25.48	9	19	420	47.2313	5.8335
Q8CHT0	Delta-1-pyrroline-5-carboxylate dehydrogenase, mitochondrial OS=Mus musculus GN=Aldh4a1 PE=1 SV=3 - [AL4A1_MOUSE]	9.27446e+06	1.64301e+07	69.9077	36.48	18	31	87.0963	37.72	17	34	562	61.8015	8.23584
Q921M3	Splicing factor 3B subunit 3 OS=Mus musculus GN=Sf3b3 PE=1 SV=1 - [SF3B3_MOUSE]	854946	3.44787e+06	69.7673	10.44	13	31	96.2839	15.69	19	50	1217	135.465	5.26221
Q3UE92	X-prolyl aminopeptidase (Aminopeptidase P) 1, soluble, isoform CRA_b OS=Mus musculus GN=Xpnpep1 PE=1 SV=1 - [Q3UE92_MOUSE]	5.50549e+06	1.34015e+07	69.7647	33.48	18	34	98.1407	45.8	22	38	666	74.5126	5.8335
P06330	Ig heavy chain V region AC38 205.12 OS=Mus musculus PE=1 SV=1 - [HVM51_MOUSE]	6.64811e+06	1.32223e+07	69.7196	49.15	4	33	91.1688	66.1	5	36	118	12.9262	7.10791
P28474	Alcohol dehydrogenase class-3 OS=Mus musculus GN=Adh5 PE=1 SV=3 - [ADHX_MOUSE]	1.23053e+07	3.47067e+07	69.7165	42.25	13	41	166.848	49.2	15	75	374	39.5221	7.25439
Q8R3X4	Timm44 protein (Fragment) OS=Mus musculus GN=Timm44 PE=2 SV=1 - [Q8R3X4_MOUSE]	2.50425e+06	3.66031e+06	69.6636	36.67	19	31	66.8314	30.44	15	27	450	50.8572	8.1333
Q9CX34	Protein SGT1 homolog OS=Mus musculus GN=Sugt1 PE=1 SV=3 - [SGT1_MOUSE]	3.51023e+06	7.42099e+06	69.59	46.73	14	29	71.7802	47.62	14	29	336	38.135	5.45264
Q9QZD8	Mitochondrial dicarboxylate carrier OS=Mus musculus GN=Slc25a10 PE=1 SV=2 - [DIC_MOUSE]	4.62435e+06	6.2069e+06	69.508	34.84	9	32	106.596	43.21	10	55	287	31.6941	9.31982
P47811	Mitogen-activated protein kinase 14 OS=Mus musculus GN=Mapk14 PE=1 SV=3 - [MK14_MOUSE]	1.95096e+07	3.30807e+07	69.4639	41.39	13	32	61.2742	29.17	10	27	360	41.261	5.88428
Q80YX1	Tenascin OS=Mus musculus GN=Tnc PE=1 SV=1 - [TENA_MOUSE]	1.2003e+06	2.52916e+06	69.4209	10.81	21	45	30.6084	6.16	13	19	2110	231.659	4.89404
Q64737	Trifunctional purine biosynthetic protein adenosine-3 OS=Mus musculus GN=Gart PE=1 SV=3 - [PUR2_MOUSE]	1.09477e+06	2.96857e+06	69.4033	22.57	16	29	126.583	32.08	24	46	1010	107.436	6.68311
Q6NZN9	Selenophosphate synthetase 1 OS=Mus musculus GN=Sephs1 PE=2 SV=1 - [Q6NZN9_MOUSE]	2.45652e+06	4.54614e+06	69.3749	36.73	10	23	61.0795	36.73	10	23	392	42.8927	5.97314
E5Q371	Integrin-associated protein OS=Mus musculus GN=Cd47 PE=2 SV=1 - [E5Q371_MOUSE]	657678	937462	69.3567	8.58	3	25	38.0215	11.88	4	16	303	33.0618	8.63135
Q3TIK1	Putative uncharacterized protein OS=Mus musculus GN=Gorasp2 PE=2 SV=1 - [Q3TIK1_MOUSE]	5.81773e+06	1.34805e+07	69.3063	24.61	8	32	79.2226	27.05	10	35	451	47.0818	4.83057
Q9DBH5	Vesicular integral-membrane protein VIP36 OS=Mus musculus GN=Lman2 PE=1 SV=2 - [LMAN2_MOUSE]	7.8386e+06	1.91152e+07	69.2636	47.21	14	28	84.1013	47.77	15	38	358	40.4042	6.94678
Q8C0C7	Phenylalanine--tRNA ligase alpha subunit OS=Mus musculus GN=Farsa PE=1 SV=1 - [SYFA_MOUSE]	8.14843e+06	1.5169e+07	69.147	35.04	17	27	99.863	42.72	20	37	508	57.5628	8.27979
Q99KP3	Lambda-crystallin homolog OS=Mus musculus GN=Cryl1 PE=1 SV=3 - [CRYL1_MOUSE]	7.89372e+06	2.13004e+07	69.0229	41.69	11	29	110.821	63.95	16	50	319	35.186	5.85889
Q64010	Adapter molecule crk OS=Mus musculus GN=Crk PE=1 SV=1 - [CRK_MOUSE]	4.05725e+06	8.81737e+06	68.9957	45.07	12	29	80.7043	52.3	13	34	304	33.794	5.5542
Q9DBG7	Signal recognition particle receptor subunit alpha OS=Mus musculus GN=Srpra PE=1 SV=1 - [SRPRA_MOUSE]	2.59251e+06	8.47858e+06	68.9285	27.52	16	28	99.1297	38.21	22	42	636	69.5791	8.95361
Q62000	Mimecan OS=Mus musculus GN=Ogn PE=1 SV=1 - [MIME_MOUSE]	2.91363e+06	3.19888e+06	68.8362	25.5	8	41	66.4205	33.22	9	43	298	33.9906	5.74463
Q91VM9	Inorganic pyrophosphatase 2, mitochondrial OS=Mus musculus GN=Ppa2 PE=1 SV=1 - [IPYR2_MOUSE]	5.86433e+06	1.05002e+07	68.7436	56.36	15	31	91.604	58.48	14	36	330	38.0902	6.97607
P23591	GDP-L-fucose synthase OS=Mus musculus GN=Tsta3 PE=1 SV=3 - [FCL_MOUSE]	3.13622e+06	9.3596e+06	68.7173	56.7	13	31	92.7327	57.01	14	38	321	35.855	6.7417
P35762	CD81 antigen OS=Mus musculus GN=Cd81 PE=1 SV=2 - [CD81_MOUSE]	4.67958e+06	5.26777e+06	68.7041	30.93	4	21	72.0706	30.93	4	24	236	25.7972	5.8335
Q9D0M5	Dynein light chain 2, cytoplasmic OS=Mus musculus GN=Dynll2 PE=1 SV=1 - [DYL2_MOUSE]	6.14019e+06	4.3622e+07	68.6696	64.04	6	29	70.1606	62.92	6	23	89	10.3431	7.37158
Q80UU9	Membrane-associated progesterone receptor component 2 OS=Mus musculus GN=Pgrmc2 PE=1 SV=2 - [PGRC2_MOUSE]	1.17164e+07	1.18954e+07	68.6667	51.61	10	20	63.1982	52.53	11	18	217	23.3196	5.14795
B9EKJ7	Tankyrase 1 binding protein 1 OS=Mus musculus GN=Tnks1bp1 PE=2 SV=1 - [B9EKJ7_MOUSE]	676745	1.48823e+06	68.6423	18.6	22	31	91.7142	20.12	24	37	1720	181.715	4.86865
P46061	Ran GTPase-activating protein 1 OS=Mus musculus GN=Rangap1 PE=1 SV=2 - [RAGP1_MOUSE]	3.84289e+06	6.5205e+06	68.6376	30.73	16	29	55.1133	26.15	14	24	589	63.4914	4.67822
Q3TL44	NLR family member X1 OS=Mus musculus GN=Nlrx1 PE=1 SV=1 - [NLRX1_MOUSE]	1.89869e+06	2.05186e+06	68.4981	26.97	22	31	63.7426	25.23	23	30	975	107.763	7.37158
Q9JMC3	DnaJ homolog subfamily A member 4 OS=Mus musculus GN=Dnaja4 PE=1 SV=1 - [DNJA4_MOUSE]	5.80481e+07	7.63483e+06	68.2061	35.52	11	29	66.9123	40.05	12	26	397	44.873	7.57666
Q8VD79	H-caldesmon (Fragment) OS=Mus musculus GN=Cald1 PE=2 SV=1 - [Q8VD79_MOUSE]	2.74543e+06	8.09676e+06	68.2021	20.25	7	29	59.495	21.5	7	26	321	37.2319	5.24951
A2AWI9	Endophilin-B2 OS=Mus musculus GN=Sh3glb2 PE=1 SV=1 - [A2AWI9_MOUSE]	1.85256e+06	4.63793e+06	68.1664	38.77	13	35	62.6517	37.7	14	30	374	41.7845	5.97314
Q8BKG3	Inactive tyrosine-protein kinase 7 OS=Mus musculus GN=Ptk7 PE=1 SV=1 - [PTK7_MOUSE]	2.0549e+06	2.59782e+06	68.1184	22.69	20	38	73.2105	24.95	21	40	1062	117.457	6.84424
P01029	Complement C4-B OS=Mus musculus GN=C4b PE=1 SV=3 - [CO4B_MOUSE]	1.48499e+06	3.77441e+06	68.0845	15.25	22	34	96.9935	17.43	24	44	1738	192.794	7.53271
A8IP90	Long-chain acyl-CoA synthetase OS=Mus musculus GN=Acsl6 PE=2 SV=1 - [A8IP90_MOUSE]	7.6709e+06	1.66875e+07	68.0523	41.32	24	32	98.8903	47.49	26	45	697	78.0011	7.34229
F7D3P8	ATP synthase subunit O, mitochondrial (Fragment) OS=Mus musculus GN=Atp5o PE=1 SV=7 - [F7D3P8_MOUSE]	1.35274e+07	3.03615e+07	68.0438	36.16	6	26	87.2199	36.16	6	31	177	19.6972	8.63135
Q60902	Epidermal growth factor receptor substrate 15-like 1 OS=Mus musculus GN=Eps15l1 PE=1 SV=3 - [EP15R_MOUSE]	1.16841e+06	2.59828e+06	67.9926	22.38	17	25	88.7828	27.67	20	31	907	99.2475	5.021
A1L0X5	Krt78 protein (Fragment) OS=Mus musculus GN=Krt78 PE=2 SV=1 - [A1L0X5_MOUSE]	1.8144e+07	4.19085e+07	67.9403	2.85	2	26	61.2721	5.28	3	21	492	54.7393	6.30322
Q8BX02	KN motif and ankyrin repeat domain-containing protein 2 OS=Mus musculus GN=Kank2 PE=1 SV=1 - [KANK2_MOUSE]	1.56147e+06	3.03152e+06	67.886	27.4	21	38	69.3516	28.59	21	29	843	90.1896	5.5542
P12382	ATP-dependent 6-phosphofructokinase, liver type OS=Mus musculus GN=Pfkl PE=1 SV=4 - [PFKAL_MOUSE]	2.39395e+06	1.13573e+07	67.8562	20.26	13	27	197.925	25.38	18	75	780	85.3054	7.1665
P19536	Cytochrome c oxidase subunit 5B, mitochondrial OS=Mus musculus GN=Cox5b PE=1 SV=1 - [COX5B_MOUSE]	2.95735e+06	1.00794e+07	67.8489	29.69	5	38	113.123	29.69	5	55	128	13.8039	8.38232
Q3V3W7	Putative uncharacterized protein OS=Mus musculus GN=F13a1 PE=2 SV=1 - [Q3V3W7_MOUSE]	4.10331e+06	1.29704e+07	67.8359	22.81	17	30	146.83	33.33	20	60	732	83.1537	5.99854
P97314	Cysteine and glycine-rich protein 2 OS=Mus musculus GN=Csrp2 PE=1 SV=3 - [CSRP2_MOUSE]	3.55874e+06	4.02761e+06	67.7782	61.14	10	29	104.619	46.11	7	37	193	20.9118	8.6167
P15327	Bisphosphoglycerate mutase OS=Mus musculus GN=Bpgm PE=1 SV=2 - [PMGE_MOUSE]	6.67613e+06	9.86453e+06	67.7012	43.24	10	37	84.3979	48.26	11	48	259	29.9597	7.06396
Q3U5Q7	UMP-CMP kinase 2, mitochondrial OS=Mus musculus GN=Cmpk2 PE=1 SV=2 - [CMPK2_MOUSE]	5.90095e+06	1.16361e+07	67.6049	39.6	15	27	70.4358	39.82	15	29	447	50.0047	7.26904
P50285	Dimethylaniline monooxygenase [N-oxide-forming] 1 OS=Mus musculus GN=Fmo1 PE=1 SV=1 - [FMO1_MOUSE]	6.67607e+06	1.35828e+07	67.601	40.6	18	30	117.955	44.74	22	56	532	59.876	8.47021
Q61024	Asparagine synthetase [glutamine-hydrolyzing] OS=Mus musculus GN=Asns PE=1 SV=3 - [ASNS_MOUSE]	4.98815e+06	2.00301e+07	67.4781	49.2	21	35	142.052	57.93	24	69	561	64.2415	6.58057
Q9CQR4	Acyl-coenzyme A thioesterase 13 OS=Mus musculus GN=Acot13 PE=1 SV=1 - [ACO13_MOUSE]	3.25251e+06	2.47747e+07	67.3246	47.86	5	25	105.212	70.71	8	34	140	15.1729	8.82178
P46664	Adenylosuccinate synthetase isozyme 2 OS=Mus musculus GN=Adss PE=1 SV=2 - [PURA2_MOUSE]	6.89639e+06	1.22736e+07	67.281	44.74	17	25	76.8444	44.52	17	28	456	49.9896	6.37939
P14115	60S ribosomal protein L27a OS=Mus musculus GN=Rpl27a PE=1 SV=5 - [RL27A_MOUSE]	1.4306e+07	4.36114e+07	67.2739	27.7	5	31	66.0278	27.7	5	30	148	16.595	11.1216
P41245	Matrix metalloproteinase-9 OS=Mus musculus GN=Mmp9 PE=1 SV=2 - [MMP9_MOUSE]	9.40267e+06	1.51925e+06	67.2244	31.64	22	35	15.0983	12.88	7	7	730	80.4842	6.0874
Q9Z0E6	Guanylate-binding protein 1 OS=Mus musculus GN=Gbp2 PE=1 SV=1 - [GBP2_MOUSE]	3.31047e+06	8.51011e+06	67.2219	16.98	7	21	35.5777	21.9	9	14	589	66.6972	5.70654
A0A0R4J0B2	Phospholipase B-like 1 OS=Mus musculus GN=Plbd1 PE=1 SV=1 - [A0A0R4J0B2_MOUSE]	3.65809e+06	1.33868e+06	67.2189	27.09	12	29	37.3236	15.64	6	12	550	62.9777	8.86572
P97300	Neuroplastin OS=Mus musculus GN=Nptn PE=1 SV=3 - [NPTN_MOUSE]	4.95144e+06	6.51688e+06	67.2002	21.91	8	34	89.3118	21.91	8	38	397	44.3454	7.73779
Q8K239	Elongation factor Ts (Fragment) OS=Mus musculus GN=Tsfm PE=2 SV=1 - [Q8K239_MOUSE]	1.83398e+06	2.12328e+06	67.1786	48.45	11	22	43.9509	48.14	10	19	322	35.0941	7.06396
Q01339	Beta-2-glycoprotein 1 OS=Mus musculus GN=Apoh PE=1 SV=1 - [APOH_MOUSE]	8.99034e+06	1.32839e+07	67.1709	41.45	13	32	85.9335	44.35	13	40	345	38.5929	8.22119
Q3U6Q5	Tyrosine-protein kinase OS=Mus musculus GN=Lyn PE=2 SV=1 - [Q3U6Q5_MOUSE]	4.26252e+06	4.3066e+06	67.1139	45.42	19	35	63.4447	29.94	13	30	491	56.2494	6.56592
Q9D828	Putative uncharacterized protein OS=Mus musculus GN=Tfg PE=2 SV=1 - [Q9D828_MOUSE]	4.46891e+06	1.18843e+07	67.0477	30.33	8	24	93.7048	30.33	9	37	389	42.1606	5.09717
Q920E5	Farnesyl pyrophosphate synthase OS=Mus musculus GN=Fdps PE=1 SV=1 - [FPPS_MOUSE]	1.66417e+07	1.61396e+07	66.9818	36.83	12	28	74.8799	36.83	12	33	353	40.5557	5.65576
Q9D791	Putative uncharacterized protein OS=Mus musculus GN=Eif2s3y PE=2 SV=1 - [Q9D791_MOUSE]	9.62822e+06	1.58608e+07	66.7748	37.92	15	39	68.8803	39.62	15	42	472	51.2383	8.60205
Q99JX4	Eukaryotic translation initiation factor 3 subunit M OS=Mus musculus GN=Eif3m PE=1 SV=1 - [EIF3M_MOUSE]	3.1461e+06	3.91168e+06	66.7328	36.9	12	25	88.1424	37.17	13	36	374	42.4899	5.74463
Q80TT4	MKIAA0719 protein (Fragment) OS=Mus musculus GN=Tomm70a PE=2 SV=1 - [Q80TT4_MOUSE]	4.50053e+06	9.38419e+06	66.7153	30.99	16	25	90.4812	45.69	20	35	626	69.4871	8.36768
P97361	BPI fold-containing family A member 1 OS=Mus musculus GN=Bpifa1 PE=1 SV=3 - [BPIA1_MOUSE]	1.7916e+07	1.29521e+08	66.6955	26.98	5	27	210.344	26.98	5	80	278	28.6071	6.50732
Q8BHG1	Nardilysin OS=Mus musculus GN=Nrdc PE=1 SV=1 - [NRDC_MOUSE]	1.54832e+06	4.00978e+06	66.6308	25.67	25	28	94.7634	30.4	29	39	1161	132.808	4.86865
Q64471	Glutathione S-transferase theta-1 OS=Mus musculus GN=Gstt1 PE=1 SV=4 - [GSTT1_MOUSE]	9.24654e+06	2.58247e+07	66.5795	32.92	10	26	72.9108	32.92	11	29	240	27.3563	7.26904
O09106	Histone deacetylase 1 OS=Mus musculus GN=Hdac1 PE=1 SV=1 - [HDAC1_MOUSE]	5.45871e+06	5.42011e+06	66.5472	31.95	12	30	75.4514	21.99	9	32	482	55.0397	5.47803
Q3UDQ7	Putative uncharacterized protein OS=Mus musculus GN=Afg3l2 PE=2 SV=1 - [Q3UDQ7_MOUSE]	3.62159e+06	6.34419e+06	66.1996	31.19	23	31	63.7562	32.7	23	34	795	88.6932	8.60205
P08905	Lysozyme C-2 OS=Mus musculus GN=Lyz2 PE=1 SV=2 - [LYZ2_MOUSE]	1.07275e+07	5.33623e+07	66.1545	66.89	8	30	67.1442	60.14	6	28	148	16.6782	8.80713
A2AWI7	Endophilin-B2 OS=Mus musculus GN=Sh3glb2 PE=1 SV=1 - [A2AWI7_MOUSE]	1.85256e+06	4.63793e+06	66.154	31.93	12	34	62.6517	35.15	13	29	404	44.88	5.57959
Q3U536	Putative uncharacterized protein OS=Mus musculus GN=Npm1 PE=2 SV=1 - [Q3U536_MOUSE]	8.05351e+06	2.16943e+07	66.0975	27.74	6	28	69.8788	33.22	8	34	292	32.5438	4.76709
G3UX44	Estradiol 17-beta-dehydrogenase 8 (Fragment) OS=Mus musculus GN=H2-Ke6 PE=1 SV=1 - [G3UX44_MOUSE]	5.14633e+06	5.91519e+06	66.0887	58.55	9	20	65.3124	58.55	9	22	234	23.9704	8.79248
Q61754	Kallikrein 1-related peptidase b24 OS=Mus musculus GN=Klk1b24 PE=2 SV=3 - [K1B24_MOUSE]	1.83218e+06	2.69333e+06	66.0795	23.57	4	24	43.5367	15.21	3	15	263	28.9076	8.1626
Q01149	Collagen alpha-2(I) chain OS=Mus musculus GN=Col1a2 PE=1 SV=2 - [CO1A2_MOUSE]	1.3729e+06	1.69813e+06	66.0505	13.05	13	36	28.6963	8.24	9	14	1372	129.478	9.18799
P49722	Proteasome subunit alpha type-2 OS=Mus musculus GN=Psma2 PE=1 SV=3 - [PSA2_MOUSE]	1.45617e+07	1.8319e+07	66.0095	50	10	22	74.305	46.15	8	22	234	25.9103	7.43018
P45591	Cofilin-2 OS=Mus musculus GN=Cfl2 PE=1 SV=1 - [COF2_MOUSE]	2.13621e+07	8.43208e+07	65.9777	68.67	10	28	65.8584	68.67	10	26	166	18.6978	7.88428
Q3TEN9	Putative uncharacterized protein OS=Mus musculus GN=Gk PE=2 SV=1 - [Q3TEN9_MOUSE]	6.16774e+06	7.85433e+06	65.9552	44.85	20	31	62.4662	44.08	19	32	524	57.3911	5.75732
P28352	DNA-(apurinic or apyrimidinic site) lyase OS=Mus musculus GN=Apex1 PE=1 SV=2 - [APEX1_MOUSE]	6.74023e+06	9.43887e+06	65.9424	47.63	12	28	58.1638	41.64	11	27	317	35.4681	7.91357
G5E895	MCG142264, isoform CRA_b OS=Mus musculus GN=Akr1b10 PE=1 SV=1 - [G5E895_MOUSE]	7.20688e+06	1.13546e+07	65.8988	44.3	13	33	93.7972	44.62	14	40	316	35.8257	7.28369
Q9WUM3	Coronin-1B OS=Mus musculus GN=Coro1b PE=1 SV=1 - [COR1B_MOUSE]	6.50217e+06	1.15201e+07	65.7476	23.55	10	38	56.1936	28.93	12	24	484	53.878	5.78271
Q61425	Hydroxyacyl-coenzyme A dehydrogenase, mitochondrial OS=Mus musculus GN=Hadh PE=1 SV=2 - [HCDH_MOUSE]	2.0214e+07	1.68632e+07	65.6348	47.45	14	42	72.7386	45.54	13	40	314	34.4419	8.646
P54116	Erythrocyte band 7 integral membrane protein OS=Mus musculus GN=Stom PE=1 SV=3 - [STOM_MOUSE]	2.70853e+06	3.19768e+06	65.6015	50.7	11	29	29.9823	32.04	8	11	284	31.3555	6.93213
O08738	Caspase-6 OS=Mus musculus GN=Casp6 PE=1 SV=1 - [CASP6_MOUSE]	5.64993e+06	8.95599e+06	65.5899	43.84	10	30	89.554	52.54	13	40	276	31.5747	6.88818
O35619	Vesicle associated membrane protein 2 OS=Mus musculus GN=Vamp2 PE=2 SV=1 - [O35619_MOUSE]	6.90611e+06	2.05368e+07	65.5428	34.48	4	17	68.7454	35.34	5	18	116	12.6687	8.1333
Q9QYR9	Acyl-coenzyme A thioesterase 2, mitochondrial OS=Mus musculus GN=Acot2 PE=1 SV=2 - [ACOT2_MOUSE]	1.0614e+07	3.14705e+07	65.5306	41.72	15	29	79.2572	46.8	16	32	453	49.6257	7.35693
P28663	Beta-soluble NSF attachment protein OS=Mus musculus GN=Napb PE=1 SV=2 - [SNAB_MOUSE]	5.49192e+06	3.6459e+06	65.4551	33.22	8	22	65.4026	50	13	22	298	33.5355	5.46533
Q61191	Host cell factor 1 OS=Mus musculus GN=Hcfc1 PE=1 SV=2 - [HCFC1_MOUSE]	2.69657e+06	5.91479e+06	65.4331	9.19	17	33	68.433	13.3	22	35	2045	210.306	7.18115
Q9EQH2	Endoplasmic reticulum aminopeptidase 1 OS=Mus musculus GN=Erap1 PE=1 SV=2 - [ERAP1_MOUSE]	2.53104e+06	9.48001e+06	65.4309	28.92	26	40	86.815	25.91	25	46	930	106.531	6.20166
Q9D8Y0	EF-hand domain-containing protein D2 OS=Mus musculus GN=Efhd2 PE=1 SV=1 - [EFHD2_MOUSE]	3.02589e+06	3.10287e+06	65.4182	35	9	29	72.3088	37.92	10	31	240	26.7746	5.05908
Q9CQE8	UPF0568 protein C14orf166 homolog OS=Mus musculus PE=1 SV=1 - [CN166_MOUSE]	3.62159e+06	3.37499e+06	65.3902	58.2	12	25	75.0939	58.2	12	26	244	28.1348	6.88818
P04071	Kallikrein 1-related peptidase b16 OS=Mus musculus GN=Klk1b16 PE=1 SV=2 - [K1B16_MOUSE]	4.74897e+06	1.04508e+07	65.3808	48.28	11	39	50.379	42.53	10	28	261	28.7034	5.64307
Q99JB5	Proteasome (Prosome, macropain) 26S subunit, non-ATPase, 8 OS=Mus musculus GN=Psmd8 PE=2 SV=1 - [Q99JB5_MOUSE]	1.24749e+07	1.16676e+07	65.2186	52.14	12	28	67.3788	51.36	11	27	257	29.9195	6.37939
Q6IRT4	Eukaryotic translation initiation factor 3 subunit F OS=Mus musculus GN=Eif3f PE=2 SV=1 - [Q6IRT4_MOUSE]	8.8674e+06	1.63146e+07	65.1652	31.11	9	23	59.5717	31.11	9	22	360	37.8573	5.57959
Q61335	B-cell receptor-associated protein 31 OS=Mus musculus GN=Bcap31 PE=1 SV=4 - [BAP31_MOUSE]	2.92319e+06	4.22683e+06	65.0878	25.31	5	25	113.182	29.8	7	51	245	27.939	8.70459
Q3U3F6	HnRNP-associated with lethal yellow, isoform CRA_f OS=Mus musculus GN=Raly PE=2 SV=1 - [Q3U3F6_MOUSE]	3.32156e+06	3.62576e+06	64.8897	52.03	12	27	52.5155	52.03	11	21	296	31.1801	9.37842
Q3U8R9	Putative uncharacterized protein OS=Mus musculus GN=Txnl1 PE=2 SV=1 - [Q3U8R9_MOUSE]	6.26811e+06	1.85882e+07	64.8364	47.06	11	29	106.668	49.48	11	40	289	32.1587	5.0083
Q6IME9	Keratin, type II cytoskeletal 72 OS=Mus musculus GN=Krt72 PE=3 SV=1 - [K2C72_MOUSE]	2.68931e+07	3.98726e+07	64.8219	5.77	4	41	76.988	5.77	4	45	520	56.7149	7.40088
P61294	Ras-related protein Rab-6B OS=Mus musculus GN=Rab6b PE=1 SV=1 - [RAB6B_MOUSE]	5.18036e+07	6.01073e+07	64.7184	48.08	11	27	69.2876	43.75	9	33	208	23.4469	5.52881
P59999	Actin-related protein 2/3 complex subunit 4 OS=Mus musculus GN=Arpc4 PE=1 SV=3 - [ARPC4_MOUSE]	2.26109e+07	4.38593e+07	64.6378	47.02	6	24	61.2461	58.93	7	29	168	19.6543	8.42627
Q91YR1	Twinfilin-1 OS=Mus musculus GN=Twf1 PE=1 SV=2 - [TWF1_MOUSE]	6.23812e+06	9.04745e+06	64.4398	44	13	28	70.2298	44.29	15	34	350	40.0545	6.66846
Q66K07	Ubqln1 protein OS=Mus musculus GN=Ubqln1 PE=2 SV=1 - [Q66K07_MOUSE]	3.11556e+06	8.99598e+06	64.3523	19.42	8	25	111.697	26.12	10	33	582	61.9272	4.94482
P70227	Inositol 1,4,5-trisphosphate receptor type 3 OS=Mus musculus GN=Itpr3 PE=1 SV=3 - [ITPR3_MOUSE]	319321	1.54806e+06	64.3285	6.89	18	36	44.5941	8.5	23	25	2670	304.08	6.53662
Q31152	MHC class I Q4 beta-2-microglobulin (Qb-1) (Fragment) OS=Mus musculus PE=3 SV=1 - [Q31152_MOUSE]	1.26792e+07	1.35738e+07	64.2215	27.91	9	25	47.9217	15.95	5	18	326	36.8975	5.8208
F8WIX8	Histone H2A OS=Mus musculus GN=Hist1h2al PE=3 SV=1 - [F8WIX8_MOUSE]	2.01889e+07	2.22101e+07	64.2051	36.8	4	36	36.609	28	3	17	125	13.5987	10.7407
Q9EQ06	Estradiol 17-beta-dehydrogenase 11 OS=Mus musculus GN=Hsd17b11 PE=1 SV=1 - [DHB11_MOUSE]	2.78299e+07	2.37395e+07	64.1516	43.96	12	32	51.2653	40.94	11	31	298	32.8597	8.66064
Q9WUU7	Cathepsin Z OS=Mus musculus GN=Ctsz PE=1 SV=1 - [CATZ_MOUSE]	6.12506e+06	5.63253e+06	64.1452	22.22	7	24	58.4682	23.53	7	20	306	33.9742	6.59521
B1AXN9	Ribosomal protein S6 kinase alpha-3 OS=Mus musculus GN=Rps6ka3 PE=1 SV=1 - [B1AXN9_MOUSE]	5.83099e+06	9.7672e+06	64.1336	27.81	19	32	69.8508	32.3	21	36	712	80.6185	7.15186
Q9ER72	Cysteine--tRNA ligase, cytoplasmic OS=Mus musculus GN=Cars PE=1 SV=2 - [SYCC_MOUSE]	2.86038e+06	8.2137e+06	64.0998	26.23	19	31	120.936	40.79	29	51	831	94.8	6.75635
Q3U9A8	SH3 domain-binding glutamic acid-rich-like protein OS=Mus musculus GN=Sh3bgrl PE=2 SV=1 - [Q3U9A8_MOUSE]	3.24622e+06	4.89989e+07	64.0881	75.44	7	33	145.132	84.21	10	53	114	12.7312	5.04639
Q61646	Haptoglobin OS=Mus musculus GN=Hp PE=1 SV=1 - [HPT_MOUSE]	4.81215e+06	1.01741e+07	64.0225	29.39	10	26	119.499	42.36	15	48	347	38.7275	6.29053
P30412	Peptidyl-prolyl cis-trans isomerase C OS=Mus musculus GN=Ppic PE=1 SV=1 - [PPIC_MOUSE]	7.727e+06	1.46288e+07	63.9896	35.38	7	22	110.255	35.38	7	37	212	22.7797	7.50342
Q9Z2Z9	Glutamine--fructose-6-phosphate aminotransferase [isomerizing] 2 OS=Mus musculus GN=Gfpt2 PE=1 SV=3 - [GFPT2_MOUSE]	4.6535e+06	1.50097e+07	63.9736	19.06	10	23	58.7649	16.28	9	22	682	76.9597	7.15186
P15949	Kallikrein 1-related peptidase b9 OS=Mus musculus GN=Klk1b9 PE=2 SV=1 - [K1KB9_MOUSE]	1.07462e+07	5.11607e+07	63.9514	35.63	9	39	85.7296	48.28	10	46	261	28.8815	7.63525
Q9CRB9	MICOS complex subunit Mic19 OS=Mus musculus GN=Chchd3 PE=1 SV=1 - [MIC19_MOUSE]	4.60261e+06	3.57886e+06	63.8977	30.84	8	26	43.9157	23.35	5	17	227	26.3182	8.36768
P47857	ATP-dependent 6-phosphofructokinase, muscle type OS=Mus musculus GN=Pfkm PE=1 SV=3 - [PFKAM_MOUSE]	2.58811e+06	5.96045e+06	63.8447	33.08	18	24	94.6441	30.38	17	39	780	85.2146	8.00146
Q9CZ22	Putative uncharacterized protein OS=Mus musculus GN=Tpd52l2 PE=2 SV=1 - [Q9CZ22_MOUSE]	5.77584e+06	7.85044e+06	63.7771	46.79	10	25	86.9837	45.87	9	31	218	23.844	5.88428
Q3TWW8	Serine/arginine-rich splicing factor 6 OS=Mus musculus GN=Srsf6 PE=1 SV=1 - [SRSF6_MOUSE]	5.14295e+06	9.96231e+06	63.665	22.42	9	29	52.0443	22.42	8	23	339	39.0021	11.4585
Q9Z0P5	Twinfilin-2 OS=Mus musculus GN=Twf2 PE=1 SV=1 - [TWF2_MOUSE]	5.45111e+06	7.66533e+06	63.6383	51.58	14	29	59.9706	51.58	14	27	349	39.4464	6.80029
Q5SUR0	Phosphoribosylformylglycinamidine synthase OS=Mus musculus GN=Pfas PE=1 SV=1 - [PUR4_MOUSE]	2.9344e+06	8.12569e+06	63.6049	24.01	22	30	120.246	37.17	31	49	1337	144.538	5.66846
Q99LR1	Monoacylglycerol lipase ABHD12 OS=Mus musculus GN=Abhd12 PE=1 SV=2 - [ABD12_MOUSE]	4.83929e+06	7.77917e+06	63.5486	27.14	12	34	58.4648	27.39	12	28	398	45.2411	8.71924
Q6PDL0	Cytoplasmic dynein 1 light intermediate chain 2 OS=Mus musculus GN=Dync1li2 PE=1 SV=2 - [DC1L2_MOUSE]	2.85678e+06	6.36979e+06	63.4994	26.42	11	26	67.0783	30.28	13	26	492	54.1846	6.27783
E9PV38	Carboxylic ester hydrolase OS=Mus musculus GN=Ces2g PE=1 SV=1 - [E9PV38_MOUSE]	7.18925e+06	9.16729e+06	63.446	26.43	14	32	71.0976	32.68	14	35	560	62.6805	6.03662
A2RRJ4	Exportin 5 OS=Mus musculus GN=Xpo5 PE=2 SV=1 - [A2RRJ4_MOUSE]	1.87224e+06	1.44646e+06	63.4292	19.19	19	30	66.2294	16.94	16	26	1204	136.837	5.8208
Q8BUK6	Protein Hook homolog 3 OS=Mus musculus GN=Hook3 PE=1 SV=2 - [HOOK3_MOUSE]	1.84567e+06	4.71551e+06	63.3654	26.32	14	22	60.8564	27.58	16	24	718	83.1665	5.18604
P68181	cAMP-dependent protein kinase catalytic subunit beta OS=Mus musculus GN=Prkacb PE=1 SV=2 - [KAPCB_MOUSE]	1.23577e+07	2.28243e+07	63.3254	43.59	13	26	65.7044	43.87	14	31	351	40.682	8.55811
Q8R4N0	Citrate lyase subunit beta-like protein, mitochondrial OS=Mus musculus GN=Clybl PE=1 SV=2 - [CLYBL_MOUSE]	5.33881e+06	4.07084e+06	63.3115	47.04	15	27	45.0138	50.89	16	22	338	37.5248	8.54346
P27046	Alpha-mannosidase 2 OS=Mus musculus GN=Man2a1 PE=1 SV=2 - [MA2A1_MOUSE]	2.36137e+06	4.3002e+06	63.2383	20.17	22	31	86.9342	29.13	27	49	1150	131.548	8.03076
Q3U026	Putative uncharacterized protein OS=Mus musculus GN=Mogs PE=2 SV=1 - [Q3U026_MOUSE]	3.64712e+06	4.31871e+06	63.1957	28.66	19	33	98.7488	28.9	19	45	834	91.8024	8.99756
Q9Z2Y8	Proline synthase co-transcribed bacterial homolog protein OS=Mus musculus GN=Prosc PE=1 SV=1 - [PROSC_MOUSE]	2.23659e+06	2.51654e+06	63.172	36.86	8	27	94.1994	51.46	10	42	274	30.0296	8.26514
O55234	Proteasome subunit beta type-5 OS=Mus musculus GN=Psmb5 PE=1 SV=3 - [PSB5_MOUSE]	9.52393e+06	1.5388e+07	63.1377	53.41	14	29	113.882	53.41	14	47	264	28.5142	7.02002
Q9DCS9	NADH dehydrogenase [ubiquinone] 1 beta subcomplex subunit 10 OS=Mus musculus GN=Ndufb10 PE=1 SV=3 - [NDUBA_MOUSE]	6.23977e+06	5.69552e+06	63.1258	51.14	9	22	48.4926	51.14	9	17	176	21.0104	8.03076
P21956	Lactadherin OS=Mus musculus GN=Mfge8 PE=1 SV=3 - [MFGM_MOUSE]	4.38342e+06	4.04508e+06	63.0396	44.92	17	33	43.6821	36.29	15	21	463	51.2077	6.52197
Q3TCD4	Enoyl-CoA delta isomerase 2, mitochondrial OS=Mus musculus GN=Eci2 PE=1 SV=1 - [Q3TCD4_MOUSE]	2.52128e+06	5.1268e+06	63.0294	32.28	9	24	66.0752	38.62	11	25	378	41.7533	8.73389
O35841	Apoptosis inhibitor 5 OS=Mus musculus GN=Api5 PE=1 SV=2 - [API5_MOUSE]	7.88272e+06	1.0434e+07	63.0257	35.52	15	29	74.4464	36.11	16	27	504	56.7498	5.92236
A0A075B5V6	Protein Ighv1-42 OS=Mus musculus GN=Ighv1-42 PE=1 SV=1 - [A0A075B5V6_MOUSE]	8.23587e+06	1.17143e+07	62.9562	33.67	2	30	75.9739	43.88	3	32	98	10.7693	8.73389
Q923B6	Metalloreductase STEAP4 OS=Mus musculus GN=Steap4 PE=1 SV=1 - [STEA4_MOUSE]	4.57693e+06	3.98503e+06	62.9529	32.55	12	27	40.0293	25.32	10	19	470	52.9599	9.17334
Q78ZA7	Nucleosome assembly protein 1-like 4 OS=Mus musculus GN=Nap1l4 PE=1 SV=1 - [NP1L4_MOUSE]	7.70625e+06	1.55686e+07	62.922	27.2	9	22	87.6171	34.4	10	27	375	42.6529	4.66553
Q8BK99	Putative uncharacterized protein OS=Mus musculus GN=Opa1 PE=2 SV=1 - [Q8BK99_MOUSE]	3.39148e+06	5.45112e+06	62.9044	28.75	15	28	74.8791	35.8	17	34	567	64.3378	8.77783
Q9R0H0	Peroxisomal acyl-coenzyme A oxidase 1 OS=Mus musculus GN=Acox1 PE=1 SV=5 - [ACOX1_MOUSE]	2.22121e+06	5.11056e+06	62.8868	32.38	15	29	94.4348	36.01	17	33	661	74.6013	8.48486
Q8BG95	Protein phosphatase 1 regulatory subunit 12B OS=Mus musculus GN=Ppp1r12b PE=1 SV=2 - [MYPT2_MOUSE]	1.62494e+06	3.97227e+06	62.8562	8.2	7	24	49.6682	9.02	8	21	976	108.984	5.74463
A0A0R4J085	UDP-N-acetylhexosamine pyrophosphorylase OS=Mus musculus GN=Uap1 PE=1 SV=1 - [A0A0R4J085_MOUSE]	4.5355e+06	9.90929e+06	62.8507	44.72	18	29	75.6972	53.93	22	34	521	58.4586	6.53662
P62761	Visinin-like protein 1 OS=Mus musculus GN=Vsnl1 PE=1 SV=2 - [VISL1_MOUSE]	2.4119e+06	2.71213e+06	62.8488	66.49	11	27	66.0387	53.93	9	27	191	22.128	5.14795
P51410	60S ribosomal protein L9 OS=Mus musculus GN=Rpl9 PE=1 SV=2 - [RL9_MOUSE]	2.70664e+07	2.90214e+07	62.8016	50.52	9	29	55.6426	54.69	9	27	192	21.8678	9.94971
Q9D7P1	40S ribosomal protein S24 OS=Mus musculus GN=Rps24 PE=2 SV=1 - [Q9D7P1_MOUSE]	2.42786e+06	6.80068e+06	62.7871	29.55	4	29	93.7018	29.55	4	34	132	15.3154	10.9165
Q9EPK7	Exportin-7 OS=Mus musculus GN=Xpo7 PE=1 SV=3 - [XPO7_MOUSE]	2.01919e+06	3.6167e+06	62.768	22.08	21	29	61.4099	22.72	22	30	1087	123.731	6.37939
P30115	Glutathione S-transferase A3 OS=Mus musculus GN=Gsta3 PE=1 SV=2 - [GSTA3_MOUSE]	9.1263e+07	1.55327e+08	62.7556	34.39	8	27	99.4293	38.01	9	56	221	25.3443	8.73389
O70209	PDZ and LIM domain protein 3 OS=Mus musculus GN=Pdlim3 PE=1 SV=1 - [PDLI3_MOUSE]	700174	3.76505e+06	62.7169	35.13	8	30	69.3455	40.82	8	33	316	34.2782	7.91357
P97470	Serine/threonine-protein phosphatase 4 catalytic subunit OS=Mus musculus GN=Ppp4c PE=1 SV=2 - [PP4C_MOUSE]	2.64676e+06	2.07002e+06	62.7081	39.09	9	23	33.1756	25.08	6	11	307	35.0574	5.05908
P57716	Nicastrin OS=Mus musculus GN=Ncstn PE=1 SV=3 - [NICA_MOUSE]	3.76446e+06	5.78097e+06	62.7045	13.7	9	23	70.2167	13.7	9	26	708	78.4425	6.0874
Q8K0C6	Kallikrein 1-related peptidase b8 OS=Mus musculus GN=Klk1b8 PE=2 SV=1 - [Q8K0C6_MOUSE]	8.32897e+06	1.2078e+07	62.6026	45.59	10	38	34.7686	52.49	10	23	261	28.4965	8.00146
A0A0R4J150	Oxysterol-binding protein OS=Mus musculus GN=Osbpl8 PE=1 SV=1 - [A0A0R4J150_MOUSE]	1.02795e+06	2.59465e+06	62.4239	23.49	16	26	70.2251	28.57	19	27	847	96.9204	7.54736
L7N259	Protein Dcpp3 OS=Mus musculus GN=Dcpp3 PE=1 SV=1 - [L7N259_MOUSE]	2.66523e+07	9.47531e+06	62.4201	45.88	6	23	26.0587	45.88	5	11	170	18.6263	6.66846
Q8C0M9	Isoaspartyl peptidase/L-asparaginase OS=Mus musculus GN=Asrgl1 PE=1 SV=1 - [ASGL1_MOUSE]	1.1352e+06	3.54477e+06	62.2648	30.37	9	26	80.212	47.85	12	34	326	33.9284	7.6499
Q02013	Aquaporin-1 OS=Mus musculus GN=Aqp1 PE=1 SV=3 - [AQP1_MOUSE]	7.4372e+06	5.54868e+06	62.1752	14.5	3	20	82.8297	15.99	4	28	269	28.7752	7.43018
A0A0A6YW28	Ubiquitin carboxyl-terminal hydrolase 4 OS=Mus musculus GN=Usp4 PE=1 SV=1 - [A0A0A6YW28_MOUSE]	913195	2.11962e+06	62.129	22.95	17	26	79.395	34.97	23	31	915	103.657	5.47803
Q8VD75	Huntingtin-interacting protein 1 OS=Mus musculus GN=Hip1 PE=1 SV=2 - [HIP1_MOUSE]	1.29288e+06	1.9842e+06	62.0957	23.23	20	26	69.7578	22.74	20	29	1029	115.13	5.42725
P28653	Biglycan OS=Mus musculus GN=Bgn PE=1 SV=1 - [PGS1_MOUSE]	2.05794e+06	4.88123e+06	61.8745	40.11	14	42	70.12	33.88	13	40	369	41.6126	7.26904
P54775	26S protease regulatory subunit 6B OS=Mus musculus GN=Psmc4 PE=1 SV=2 - [PRS6B_MOUSE]	9.47278e+06	2.16972e+07	61.8536	43.06	17	31	82.006	49.04	20	36	418	47.3786	5.21143
P62900	60S ribosomal protein L31 OS=Mus musculus GN=Rpl31 PE=1 SV=1 - [RL31_MOUSE]	1.55636e+07	3.40911e+07	61.8406	52.8	8	33	55.4404	47.2	7	28	125	14.4539	10.5356
Q9CRB1	Galectin OS=Mus musculus GN=Lgals7 PE=1 SV=1 - [Q9CRB1_MOUSE]	6.93038e+06	2.25208e+06	61.835	76.47	8	33	4.9084	24.26	3	5	136	15.1927	6.88818
P01898	H-2 class I histocompatibility antigen, Q10 alpha chain OS=Mus musculus GN=H2-Q10 PE=1 SV=3 - [HA10_MOUSE]	7.20987e+06	1.2607e+07	61.7768	46.77	13	26	69.7678	43.69	12	33	325	37.2273	5.24951
Q8BK67	Protein RCC2 OS=Mus musculus GN=Rcc2 PE=1 SV=1 - [RCC2_MOUSE]	4.47425e+06	7.26317e+06	61.7542	39.81	16	31	58.6142	30.96	14	38	520	55.9481	8.71924
Q8CIH5	1-phosphatidylinositol 4,5-bisphosphate phosphodiesterase gamma-2 OS=Mus musculus GN=Plcg2 PE=1 SV=1 - [PLCG2_MOUSE]	1.27072e+06	1.91861e+06	61.6783	15.73	19	24	47.3919	18.66	20	21	1265	147.498	6.771
Q9D020	Cytosolic 5'-nucleotidase 3A OS=Mus musculus GN=Nt5c3a PE=1 SV=4 - [5NT3A_MOUSE]	2.4557e+06	5.42768e+06	61.5966	50.45	15	27	71.3359	45.32	15	31	331	37.2284	6.65381
Q8R3B1	1-phosphatidylinositol 4,5-bisphosphate phosphodiesterase delta-1 OS=Mus musculus GN=Plcd1 PE=1 SV=2 - [PLCD1_MOUSE]	4.01291e+06	7.92296e+06	61.5846	30.69	17	21	85.544	39.15	20	33	756	85.819	6.21436
Q8K1E0	Syntaxin-5 OS=Mus musculus GN=Stx5 PE=1 SV=3 - [STX5_MOUSE]	876589	2.50195e+06	61.4971	32.11	9	21	51.5925	36.34	10	20	355	39.6887	8.92432
Q8K2I3	Dimethylaniline monooxygenase [N-oxide-forming] 2 OS=Mus musculus GN=Fmo2 PE=1 SV=3 - [FMO2_MOUSE]	4.89872e+06	6.00287e+06	61.3913	37.01	17	26	62.3676	39.63	20	32	535	60.9354	8.47021
Q9CYG7	Mitochondrial import receptor subunit TOM34 OS=Mus musculus GN=Tomm34 PE=1 SV=1 - [TOM34_MOUSE]	1.96355e+06	1.38699e+06	61.3736	46.6	13	24	61.2109	48.22	13	23	309	34.2568	9.14404
A0A0G2JFT8	Protein RUFY3 OS=Mus musculus GN=Rufy3 PE=1 SV=1 - [A0A0G2JFT8_MOUSE]	1.37963e+06	4.31162e+06	61.3643	20.33	13	29	84.2926	28.1	17	39	669	74.723	6.18896
A2AEN9	Protein Gm5938 OS=Mus musculus GN=Gm5938 PE=1 SV=1 - [A2AEN9_MOUSE]	5.18291e+06	1.20466e+08	61.2628	49.69	8	37	211.873	66.87	10	97	163	18.4964	6.90283
Q8CG76	Aflatoxin B1 aldehyde reductase member 2 OS=Mus musculus GN=Akr7a2 PE=1 SV=3 - [ARK72_MOUSE]	6.43033e+06	8.98652e+06	61.2393	40.33	12	22	79.2772	43.6	13	29	367	40.5862	8.11865
P19253	60S ribosomal protein L13a OS=Mus musculus GN=Rpl13a PE=1 SV=4 - [RL13A_MOUSE]	3.71817e+07	5.08833e+07	61.2018	40.89	11	38	69.6467	39.9	11	43	203	23.4493	11.019
Q6P1F6	Serine/threonine-protein phosphatase 2A 55 kDa regulatory subunit B alpha isoform OS=Mus musculus GN=Ppp2r2a PE=1 SV=1 - [2ABA_MOUSE]	3.4245e+06	9.78897e+06	61.1446	27.29	12	29	62.8021	34.68	13	27	447	51.6595	6.20166
Q3TL79	Putative uncharacterized protein OS=Mus musculus GN=Ahsa1 PE=2 SV=1 - [Q3TL79_MOUSE]	1.19959e+07	3.06095e+07	61.123	58.28	17	30	77.5331	68.93	19	40	338	38.1212	5.52881
Q8BW44	Putative uncharacterized protein OS=Mus musculus GN=Acsl4 PE=2 SV=1 - [Q8BW44_MOUSE]	1.43814e+06	2.14871e+06	61.0425	27.46	17	34	70.4764	30.3	19	35	670	74.3058	8.00146
A0A0A6YX18	V-type proton ATPase subunit H OS=Mus musculus GN=Atp6v1h PE=1 SV=1 - [A0A0A6YX18_MOUSE]	3.15389e+06	5.12593e+06	60.9968	42.37	15	28	104.345	46.02	18	44	465	54.0742	6.60986
Q9ERS2	NADH dehydrogenase [ubiquinone] 1 alpha subcomplex subunit 13 OS=Mus musculus GN=Ndufa13 PE=1 SV=3 - [NDUAD_MOUSE]	7.85828e+06	1.88237e+07	60.9842	68.75	10	29	76.653	68.75	10	31	144	16.8486	9.48096
Q3U9H4	Putative uncharacterized protein OS=Mus musculus GN=Stt3a PE=2 SV=1 - [Q3U9H4_MOUSE]	1.11218e+06	7.08778e+06	60.9786	11.91	11	44	102.486	16.03	13	59	705	80.511	8.104
Q9QZM0	Ubiquilin-2 OS=Mus musculus GN=Ubqln2 PE=1 SV=2 - [UBQL2_MOUSE]	3.35767e+06	8.8709e+06	60.9561	17.71	8	23	113.506	20.22	9	30	638	67.3083	5.22412
Q8JZU2	Tricarboxylate transport protein, mitochondrial OS=Mus musculus GN=Slc25a1 PE=1 SV=1 - [TXTP_MOUSE]	9.38197e+06	1.08077e+07	60.8153	30.23	10	26	65.2515	30.23	10	32	311	33.9099	9.89111
Q9DCM2	Glutathione S-transferase kappa 1 OS=Mus musculus GN=Gstk1 PE=1 SV=3 - [GSTK1_MOUSE]	6.14175e+06	1.03434e+07	60.7071	64.16	12	22	93.2989	64.16	13	38	226	25.6873	8.88037
P28660	Nck-associated protein 1 OS=Mus musculus GN=Nckap1 PE=1 SV=2 - [NCKP1_MOUSE]	1.83828e+06	3.17174e+06	60.7027	21.1	22	34	85.9689	28.28	28	46	1128	128.7	6.62451
Q5ND50	Adapter molecule crk OS=Mus musculus GN=Crk PE=1 SV=2 - [Q5ND50_MOUSE]	4.05725e+06	8.81737e+06	60.6822	42.53	10	26	72.3733	53.64	11	31	261	29.3229	7.13721
Q7TSJ2	Microtubule-associated protein 6 OS=Mus musculus GN=Map6 PE=1 SV=2 - [MAP6_MOUSE]	748772	2.32108e+06	60.6056	20.2	12	23	71.3186	33.89	22	31	906	96.3906	9.49561
B1ATZ0	Hepatocyte growth factor-regulated tyrosine kinase substrate OS=Mus musculus GN=Hgs PE=1 SV=1 - [B1ATZ0_MOUSE]	1.80084e+06	4.71488e+06	60.5671	13.58	11	30	56.8799	19.06	13	26	766	85.7248	7.47412
P29788	Vitronectin OS=Mus musculus GN=Vtn PE=1 SV=2 - [VTNC_MOUSE]	5.40786e+06	1.54034e+07	60.429	26.78	10	28	84.5398	26.78	10	36	478	54.8143	5.88428
P61202	COP9 signalosome complex subunit 2 OS=Mus musculus GN=Cops2 PE=1 SV=1 - [CSN2_MOUSE]	3.27264e+06	1.02511e+07	60.4045	34.09	13	27	74.3217	46.95	18	36	443	51.5641	5.52881
O70310	Glycylpeptide N-tetradecanoyltransferase 1 OS=Mus musculus GN=Nmt1 PE=1 SV=1 - [NMT1_MOUSE]	3.46103e+06	5.67398e+06	60.3906	33.06	13	25	73.1816	33.06	13	29	496	56.8519	8.00146
P16332	Methylmalonyl-CoA mutase, mitochondrial OS=Mus musculus GN=Mut PE=1 SV=2 - [MUTA_MOUSE]	3.28798e+06	8.08032e+06	60.334	31.42	17	24	76.6893	34.36	17	27	748	82.7916	6.88818
O35295	Transcriptional activator protein Pur-beta OS=Mus musculus GN=Purb PE=1 SV=3 - [PURB_MOUSE]	9.8825e+06	1.63934e+07	60.295	54.01	14	27	65.7536	52.78	13	33	324	33.8808	5.42725
Q8CJG0	Protein argonaute-2 OS=Mus musculus GN=Ago2 PE=1 SV=3 - [AGO2_MOUSE]	1.00636e+06	1.38433e+06	60.2849	29.53	20	33	66.4248	25	18	31	860	97.2419	9.18799
A0A087WPF8	Protein ABHD14B (Fragment) OS=Mus musculus GN=Abhd14b PE=1 SV=1 - [A0A087WPF8_MOUSE]	2.87513e+07	9.00418e+07	60.1091	50.57	7	19	114.484	50.57	7	38	174	18.3866	6.78564
F8WGT1	Adenosylhomocysteinase OS=Mus musculus GN=Ahcyl2 PE=1 SV=1 - [F8WGT1_MOUSE]	5.83312e+06	1.0435e+07	60.0697	19.93	12	39	80.5377	25.65	17	53	612	66.7285	7.35693
Q3TVX7	Putative uncharacterized protein OS=Mus musculus GN=Sypl PE=2 SV=1 - [Q3TVX7_MOUSE]	5.71383e+06	8.78763e+06	60.0675	17.7	4	26	67.7577	17.7	4	35	243	26.7335	7.72314
Q9CR16	Peptidyl-prolyl cis-trans isomerase D OS=Mus musculus GN=Ppid PE=1 SV=3 - [PPID_MOUSE]	5.22167e+06	6.65067e+06	60.0119	52.7	16	25	57.9703	50	15	26	370	40.7167	7.43018
Q9R1P1	Proteasome subunit beta type-3 OS=Mus musculus GN=Psmb3 PE=1 SV=1 - [PSB3_MOUSE]	1.25975e+07	1.84981e+07	59.9543	47.8	8	23	91.9745	48.78	9	34	205	22.9494	6.55127
Q8VBZ3	Cleft lip and palate transmembrane protein 1 homolog OS=Mus musculus GN=Clptm1 PE=1 SV=1 - [CLPT1_MOUSE]	99745.1	1.56466e+06	59.8951	13.86	5	32	31.3661	18.22	9	12	664	75.2429	6.30322
Q925I1	ATPase family AAA domain-containing protein 3 OS=Mus musculus GN=Atad3 PE=1 SV=1 - [ATAD3_MOUSE]	4.29522e+06	4.39948e+06	59.8916	32.66	19	29	60.4806	35.03	19	29	591	66.7006	9.29053
P24668	Cation-dependent mannose-6-phosphate receptor OS=Mus musculus GN=M6pr PE=1 SV=1 - [MPRD_MOUSE]	5.04236e+06	4.69186e+06	59.8802	25.18	6	23	45.6717	25.18	6	16	278	31.1524	5.38916
Q91YR7	Pre-mRNA-processing factor 6 OS=Mus musculus GN=Prpf6 PE=1 SV=1 - [PRP6_MOUSE]	1.68999e+06	3.7945e+06	59.8688	23.8	20	24	55.2219	22.85	19	24	941	106.655	8.08936
A0A0R4J111	Glutathione peroxidase OS=Mus musculus GN=Gpx2 PE=1 SV=1 - [A0A0R4J111_MOUSE]	8.18035e+06	1.04801e+07	59.846	79.47	14	24	54.991	80	14	21	190	21.9151	7.7085
Q3U781	MCG21131, isoform CRA_a OS=Mus musculus GN=Srsf3 PE=1 SV=1 - [Q3U781_MOUSE]	1.57654e+07	1.28178e+07	59.8126	48.39	6	29	57.0864	48.39	6	28	124	14.1942	10.0815
H7BWY4	Disks large homolog 1 OS=Mus musculus GN=Dlg1 PE=1 SV=1 - [H7BWY4_MOUSE]	3.49022e+06	7.09975e+06	59.7263	25.8	18	27	82.169	39.68	21	31	872	96.8322	5.89697
Q91ZR1	Ras-related protein Rab-4B OS=Mus musculus GN=Rab4b PE=1 SV=2 - [RAB4B_MOUSE]	4.20521e+07	4.93782e+07	59.695	50.23	9	21	70.5703	48.36	9	28	213	23.614	6.06201
Q5UE59	Kinesin light chain 1 OS=Mus musculus GN=Klc1 PE=1 SV=1 - [Q5UE59_MOUSE]	1.31407e+06	3.6135e+06	59.6394	33.58	16	26	56.7851	25.65	12	24	542	61.591	5.75732
P24547	Inosine-5'-monophosphate dehydrogenase 2 OS=Mus musculus GN=Impdh2 PE=1 SV=2 - [IMDH2_MOUSE]	6.92331e+06	1.17357e+07	59.5959	41.25	19	30	68.9753	41.05	19	36	514	55.7798	7.28369
Q9D880	Mitochondrial import inner membrane translocase subunit TIM50 OS=Mus musculus GN=Timm50 PE=1 SV=1 - [TIM50_MOUSE]	3.41178e+06	6.04082e+06	59.5598	38.53	10	21	57.8486	38.53	10	20	353	39.7516	8.1333
Q3UDA2	Putative uncharacterized protein (Fragment) OS=Mus musculus GN=Dync1i2 PE=2 SV=1 - [Q3UDA2_MOUSE]	5.92335e+06	1.33079e+07	59.5099	34.33	13	28	67.8435	27.99	10	28	536	59.375	5.17334
A0A0R4J195	Regulation of nuclear pre-mRNA domain-containing protein 1B OS=Mus musculus GN=Rprd1b PE=1 SV=1 - [A0A0R4J195_MOUSE]	4.92463e+06	9.30796e+06	59.4922	31.38	10	22	53.5596	35.69	10	23	325	36.7902	5.97314
F6QCI0	Protein Taf15 (Fragment) OS=Mus musculus GN=Taf15 PE=1 SV=1 - [F6QCI0_MOUSE]	5.34444e+06	8.60193e+06	59.4875	11.42	4	26	57.8491	11.42	4	24	324	33.6935	9.53955
P57784	U2 small nuclear ribonucleoprotein A' OS=Mus musculus GN=Snrpa1 PE=1 SV=2 - [RU2A_MOUSE]	2.77118e+06	2.73398e+06	59.4875	43.53	12	26	59.7494	43.53	12	24	255	28.3401	8.6167
Q8BKP1	Tumor protein D52-like 2, isoform CRA_d OS=Mus musculus GN=Tpd52l2 PE=1 SV=1 - [Q8BKP1_MOUSE]	5.77584e+06	7.81735e+06	59.4573	36.5	6	19	80.1616	45	7	25	200	21.693	6.40479
O35685	Nuclear migration protein nudC OS=Mus musculus GN=Nudc PE=1 SV=1 - [NUDC_MOUSE]	1.23672e+07	2.5659e+07	59.4174	48.8	15	26	87.1931	55.72	19	41	332	38.3343	5.26221
A2A547	Ribosomal protein L19 OS=Mus musculus GN=Rpl19 PE=1 SV=1 - [A2A547_MOUSE]	4.05783e+07	4.54544e+07	59.3828	29.9	8	27	54.453	29.9	8	26	194	23.2332	11.4731
P0C605	cGMP-dependent protein kinase 1 OS=Mus musculus GN=Prkg1 PE=1 SV=1 - [KGP1_MOUSE]	4.34545e+06	7.10149e+06	59.3191	32.79	18	24	45.0469	24.89	16	22	671	76.302	6.03662
Q61699	Heat shock protein 105 kDa OS=Mus musculus GN=Hsph1 PE=1 SV=2 - [HS105_MOUSE]	4.51282e+06	1.01904e+07	59.2887	30.3	19	28	112.495	48.72	30	44	858	96.3464	5.52881
Q3TJ97	Putative uncharacterized protein OS=Mus musculus GN=Psmc4 PE=2 SV=1 - [Q3TJ97_MOUSE]	7.26111e+06	1.87373e+07	59.1642	40.91	16	30	79.4566	48.8	20	35	418	47.3186	5.26221
P16330	2',3'-cyclic-nucleotide 3'-phosphodiesterase OS=Mus musculus GN=Cnp PE=1 SV=3 - [CN37_MOUSE]	6.54648e+06	1.30949e+07	59.1398	36.67	19	36	72.6155	36.43	18	49	420	47.0935	8.96826
P10518	Delta-aminolevulinic acid dehydratase OS=Mus musculus GN=Alad PE=1 SV=1 - [HEM2_MOUSE]	4.46197e+06	8.57274e+06	59.053	42.42	11	21	60.9794	40.61	11	25	330	36.0003	6.78564
P22892	AP-1 complex subunit gamma-1 OS=Mus musculus GN=Ap1g1 PE=1 SV=3 - [AP1G1_MOUSE]	5.90395e+06	1.19829e+07	59.0452	23.11	17	27	77.4871	33.82	24	38	822	91.2921	6.80029
Q3TZS3	Putative uncharacterized protein OS=Mus musculus GN=Itga7 PE=2 SV=1 - [Q3TZS3_MOUSE]	3.14331e+06	2.81986e+06	58.98	19.56	19	30	35.5148	13.86	13	19	1140	124.877	5.74463
P63328	Serine/threonine-protein phosphatase 2B catalytic subunit alpha isoform OS=Mus musculus GN=Ppp3ca PE=1 SV=1 - [PP2BA_MOUSE]	8.89971e+06	1.22105e+07	58.9742	28.6	14	29	93.615	29.56	15	49	521	58.6063	5.85889
Q9WTX6	Cullin-1 OS=Mus musculus GN=Cul1 PE=1 SV=1 - [CUL1_MOUSE]	2.17575e+06	6.02208e+06	58.9125	27.84	21	26	100.106	42.01	30	44	776	89.635	8.00146
Q9EPB4	Apoptosis-associated speck-like protein containing a CARD OS=Mus musculus GN=Pycard PE=1 SV=1 - [ASC_MOUSE]	4.51164e+06	5.42108e+06	58.8284	56.99	7	19	59.1656	56.99	7	19	193	21.4451	5.42725
E9PWV3	Ribosomal protein S6 kinase OS=Mus musculus GN=Rps6ka1 PE=1 SV=1 - [E9PWV3_MOUSE]	4.2326e+06	9.7672e+06	58.7675	30.74	17	30	113.235	47.84	29	50	719	81.2611	8.54346
Q5JC28	Epidermal growth factor receptor pathway substrate 15 isoform B OS=Mus musculus GN=Eps15 PE=1 SV=1 - [Q5JC28_MOUSE]	1.05766e+06	836291	58.7274	24.21	15	21	55.6206	22.32	14	25	793	86.6249	4.65283
Q6P6I4	Glutathione S-transferase, theta 3 OS=Mus musculus GN=Gstt3 PE=2 SV=1 - [Q6P6I4_MOUSE]	1.38036e+07	3.49948e+07	58.6885	45.64	13	26	112.076	58.09	14	48	241	27.4133	7.73779
O35382	Exocyst complex component 4 OS=Mus musculus GN=Exoc4 PE=1 SV=2 - [EXOC4_MOUSE]	558055	1.1846e+06	58.6543	13.85	11	23	52.3318	20.82	16	21	975	110.475	6.49365
E9Q634	Unconventional myosin-Ie OS=Mus musculus GN=Myo1e PE=1 SV=1 - [MYO1E_MOUSE]	1.25995e+06	2.62802e+06	58.6268	17.8	18	24	70.7112	26.2	26	30	1107	126.738	9.0708
Q60770	Syntaxin-binding protein 3 OS=Mus musculus GN=Stxbp3 PE=1 SV=1 - [STXB3_MOUSE]	2.4144e+06	2.59573e+06	58.6062	27.87	14	23	67.9757	26.86	15	29	592	67.8989	8.01611
Q61599	Rho GDP-dissociation inhibitor 2 OS=Mus musculus GN=Arhgdib PE=1 SV=3 - [GDIR2_MOUSE]	1.35861e+07	1.35959e+07	58.5925	66.5	11	34	51.1172	63.5	9	27	200	22.8365	5.10986
P05132	cAMP-dependent protein kinase catalytic subunit alpha OS=Mus musculus GN=Prkaca PE=1 SV=3 - [KAPCA_MOUSE]	1.23577e+07	2.28243e+07	58.5822	39.6	12	22	81.16	40.46	14	30	351	40.545	8.79248
Q9D0L7	Armadillo repeat-containing protein 10 OS=Mus musculus GN=Armc10 PE=1 SV=1 - [ARM10_MOUSE]	4.27216e+06	3.14158e+06	58.5755	35.62	8	18	49.4538	30.72	7	15	306	33.2896	7.98682
G5E8C6	Villin-like protein OS=Mus musculus GN=Vill PE=1 SV=1 - [G5E8C6_MOUSE]	1.63225e+06	3.47129e+06	58.5457	23.28	16	25	95.1863	35.86	24	42	859	96.5358	6.354
P07310	Creatine kinase M-type OS=Mus musculus GN=Ckm PE=1 SV=1 - [KCRM_MOUSE]	4.18672e+06	2.09064e+06	58.5449	36.22	12	23	24.9852	28.87	10	11	381	43.0178	7.06396
Q91YP2	Neurolysin, mitochondrial OS=Mus musculus GN=Nln PE=1 SV=1 - [NEUL_MOUSE]	3.40382e+06	8.93819e+06	58.4952	31.39	17	25	50.2433	33.38	18	22	704	80.3775	6.44287
G5DDB7	Phosphoinositide phospholipase C OS=Mus musculus GN=Plcd1 PE=2 SV=1 - [G5DDB7_MOUSE]	4.01291e+06	7.92296e+06	58.494	29.03	17	21	82.3473	35.42	19	32	782	88.7896	6.65381
Q6PD03	Serine/threonine-protein phosphatase 2A 56 kDa regulatory subunit alpha isoform OS=Mus musculus GN=Ppp2r5a PE=1 SV=1 - [2A5A_MOUSE]	3.1202e+06	5.89563e+06	58.4824	24.49	12	20	61.0913	30.25	14	23	486	56.3112	7.03467
Q9ET22	Dipeptidyl peptidase 2 OS=Mus musculus GN=Dpp7 PE=1 SV=2 - [DPP2_MOUSE]	3.83783e+06	6.70118e+06	58.4639	18.58	8	22	80.2941	28.85	10	28	506	56.2175	5.38916
Q6PFD9	Nuclear pore complex protein Nup98-Nup96 OS=Mus musculus GN=Nup98 PE=1 SV=2 - [NUP98_MOUSE]	673168	5.87979e+06	58.4416	9.69	14	25	46.1185	11.23	15	20	1816	197.118	6.17627
Q6ZWS7	Putative uncharacterized protein OS=Mus musculus GN=Camk2g PE=2 SV=1 - [Q6ZWS7_MOUSE]	3.3045e+06	5.56586e+06	58.2913	25.86	10	24	55.8883	27.47	10	20	495	55.9255	7.18115
P52760	Ribonuclease UK114 OS=Mus musculus GN=Hrsp12 PE=1 SV=3 - [UK114_MOUSE]	1.24711e+06	1.81349e+07	58.2511	60	7	23	93.5588	60	7	29	135	14.2465	8.67529
Q9WUP7	Ubiquitin carboxyl-terminal hydrolase isozyme L5 OS=Mus musculus GN=Uchl5 PE=1 SV=2 - [UCHL5_MOUSE]	2.02856e+06	2.72852e+06	58.1756	48.94	15	29	63.2877	40.73	12	29	329	37.5931	5.32568
Q4KMN4	Myh10 protein (Fragment) OS=Mus musculus GN=Myh10 PE=2 SV=1 - [Q4KMN4_MOUSE]	19309267	5.91478e+07	58.1264	5.18	10	37	47.021	7.6	8	18	1158	133.905	5.07178
Q64435	UDP-glucuronosyltransferase 1-6 OS=Mus musculus GN=Ugt1a6 PE=1 SV=1 - [UD16_MOUSE]	1.02924e+07	1.57918e+07	58.1018	34.09	13	26	68.696	34.46	14	29	531	60.399	8.6167
P32020	Non-specific lipid-transfer protein OS=Mus musculus GN=Scp2 PE=1 SV=3 - [NLTP_MOUSE]	5.08157e+06	5.59533e+07	58.101	17.55	12	27	88.1903	20.66	13	34	547	59.0878	7.44482
Q3TZZ7	Extended synaptotagmin-2 OS=Mus musculus GN=Esyt2 PE=1 SV=1 - [ESYT2_MOUSE]	1.5105e+06	2.75755e+06	58.0895	17.4	11	24	36.8271	14.79	10	14	845	94.0806	7.75244
Q99JB2	Stomatin-like protein 2, mitochondrial OS=Mus musculus GN=Stoml2 PE=1 SV=1 - [STML2_MOUSE]	3.32107e+06	5.08813e+06	58.0609	44.19	15	25	49.3271	47.03	13	22	353	38.3612	8.86572
P70349	Histidine triad nucleotide-binding protein 1 OS=Mus musculus GN=Hint1 PE=1 SV=3 - [HINT1_MOUSE]	5.50805e+06	4.8616e+07	58.041	59.52	7	28	148.682	79.37	9	49	126	13.7681	6.87354
Q3TCN2	Putative phospholipase B-like 2 OS=Mus musculus GN=Plbd2 PE=1 SV=2 - [PLBL2_MOUSE]	3.63785e+06	4.36344e+06	58.0128	24.41	11	25	87.5111	27.95	15	41	594	66.2472	6.12549
Q80VR3	Sulfotransferase 1C1 OS=Mus musculus GN=Sult1c1 PE=1 SV=1 - [ST1C1_MOUSE]	3.45569e+06	5.8279e+06	57.9874	54.93	14	28	30.7641	40.79	11	17	304	35.7738	6.96143
Q6P1F5	Huntingtin interacting protein 1 related OS=Mus musculus GN=Hip1r PE=2 SV=1 - [Q6P1F5_MOUSE]	1.99124e+06	4.61321e+06	57.9255	21.07	19	22	68.1148	25.66	22	27	1068	119.402	6.52197
Q8CAA7	Glucose 1,6-bisphosphate synthase OS=Mus musculus GN=Pgm2l1 PE=1 SV=1 - [PGM2L_MOUSE]	3.1815e+06	1.04409e+07	57.8384	32.37	18	25	72.3738	40.58	23	31	621	70.2343	6.49365
Q8R1Q8	Cytoplasmic dynein 1 light intermediate chain 1 OS=Mus musculus GN=Dync1li1 PE=1 SV=1 - [DC1L1_MOUSE]	3.57221e+06	5.66354e+06	57.8333	34.8	16	28	76.5967	40.34	18	29	523	56.5791	6.41748
Q8C0I1	Alkyldihydroxyacetonephosphate synthase, peroxisomal OS=Mus musculus GN=Agps PE=1 SV=1 - [ADAS_MOUSE]	1.21785e+06	2.07651e+06	57.8216	29.3	14	21	56.0225	29.61	15	24	645	71.6383	7.50342
E9QM38	Solute carrier family 12 member 2 OS=Mus musculus GN=Slc12a2 PE=1 SV=1 - [E9QM38_MOUSE]	4.03345e+06	8.20857e+06	57.7443	8.46	10	30	183.786	25.37	25	85	1206	130.585	6.52197
Q3ULG4	Putative uncharacterized protein OS=Mus musculus GN=Psmd4 PE=2 SV=1 - [Q3ULG4_MOUSE]	3.64626e+06	5.6474e+06	57.7328	19.53	7	21	75.294	32.19	9	27	379	41.0203	4.79248
Q5SSZ5	Tensin-3 OS=Mus musculus GN=Tns3 PE=1 SV=1 - [TENS3_MOUSE]	990834	1.52846e+06	57.7239	6.25	8	23	47.7258	11.74	12	23	1440	155.491	6.65381
Q3TJD7	PDZ and LIM domain protein 7 OS=Mus musculus GN=Pdlim7 PE=1 SV=1 - [PDLI7_MOUSE]	1.74114e+06	2.04562e+06	57.6973	24.07	8	26	26.3225	21.23	7	15	457	50.0867	8.47021
Q9CRC9	Glucosamine-6-phosphate isomerase 2 OS=Mus musculus GN=Gnpda2 PE=1 SV=1 - [GNPI2_MOUSE]	3.31517e+06	4.58116e+06	57.6707	60.14	11	26	85.5998	62.32	12	38	276	31.0636	6.90283
Q9JMH6	Thioredoxin reductase 1, cytoplasmic OS=Mus musculus GN=Txnrd1 PE=1 SV=3 - [TRXR1_MOUSE]	8.87147e+06	2.087e+07	57.6537	21.86	11	26	77.6005	32.3	15	29	613	67.042	7.44482
Q3THA6	MCG17902, isoform CRA_a OS=Mus musculus GN=Srsf7 PE=2 SV=1 - [Q3THA6_MOUSE]	1.23285e+07	8.77665e+06	57.6233	21.43	5	26	52.9323	31.93	8	23	238	27.361	11.8247
Q3UEB3	Poly(U)-binding-splicing factor PUF60 OS=Mus musculus GN=Puf60 PE=1 SV=2 - [PUF60_MOUSE]	3.38164e+06	4.16477e+06	57.62	29.79	13	25	53.4813	33.69	15	20	564	60.2108	5.2876
G5E8N7	Bifunctional polynucleotide phosphatase/kinase OS=Mus musculus GN=Pnkp PE=1 SV=1 - [G5E8N7_MOUSE]	2.05035e+06	1.97888e+06	57.5456	35.82	15	24	40.3538	29.31	12	17	522	57.1785	7.88428
Q8BJY1	26S proteasome non-ATPase regulatory subunit 5 OS=Mus musculus GN=Psmd5 PE=1 SV=4 - [PSMD5_MOUSE]	4.72946e+06	1.44556e+07	57.514	35.91	14	21	81.8816	42.26	16	28	504	55.9369	5.21143
Q8BWZ3	N-alpha-acetyltransferase 25, NatB auxiliary subunit OS=Mus musculus GN=Naa25 PE=1 SV=1 - [NAA25_MOUSE]	3.20782e+06	4.66345e+06	57.4608	18.62	17	40	50.374	15.33	15	42	972	111.637	6.52197
Q5BKS5	Hook homolog 3 (Drosophila) OS=Mus musculus GN=Hook3 PE=2 SV=1 - [Q5BKS5_MOUSE]	1.84567e+06	4.71551e+06	57.4551	24.58	13	20	55.7253	27.22	16	22	720	83.4086	5.16064
Q3TJ10	Putative uncharacterized protein OS=Mus musculus GN=Adpgk PE=2 SV=1 - [Q3TJ10_MOUSE]	6.75493e+06	6.52908e+06	57.4288	38.59	13	19	46.2873	35.35	12	17	495	53.7975	5.70654
Q9CWH6	Proteasome subunit alpha type-7-like OS=Mus musculus GN=Psma8 PE=1 SV=1 - [PSA7L_MOUSE]	8.52258e+06	1.13233e+07	57.3489	24.4	4	23	62.6208	27.2	6	23	250	27.8487	8.68994
Q9QYE6	Golgin subfamily A member 5 OS=Mus musculus GN=Golga5 PE=1 SV=2 - [GOGA5_MOUSE]	1.46301e+06	3.53635e+06	57.3192	28.4	19	24	81.4167	40.88	25	30	729	82.3176	6.22705
Q08619	Interferon-activable protein 205-B OS=Mus musculus GN=Ifi205b PE=1 SV=2 - [IFI5B_MOUSE]	1.47331e+06	924689	57.2412	44.71	15	29	19.9223	24.24	7	10	425	46.9476	8.00146
G3X8U3	MCG6895 OS=Mus musculus GN=2210016F16Rik PE=1 SV=1 - [G3X8U3_MOUSE]	3.25163e+06	6.51827e+06	57.2113	53.25	15	31	81.9848	60.06	16	42	338	38.5906	5.64307
P97298	Pigment epithelium-derived factor OS=Mus musculus GN=Serpinf1 PE=1 SV=2 - [PEDF_MOUSE]	6.85465e+06	1.09489e+07	57.1514	34.77	11	20	57.3933	33.33	11	23	417	46.2052	6.97607
O70152	Dolichol-phosphate mannosyltransferase subunit 1 OS=Mus musculus GN=Dpm1 PE=1 SV=1 - [DPM1_MOUSE]	4.87467e+06	5.40167e+06	57.1086	56.15	12	26	68.3591	58.08	12	28	260	29.1565	9.51025
D3Z125	Tumor protein D52 (Fragment) OS=Mus musculus GN=Tpd52 PE=1 SV=1 - [D3Z125_MOUSE]	4.7758e+06	1.38455e+07	57.0687	31.28	6	19	95.0517	48.6	7	31	179	19.4049	5.08447
Q61210	Rho guanine nucleotide exchange factor 1 OS=Mus musculus GN=Arhgef1 PE=1 SV=2 - [ARHG1_MOUSE]	1.09232e+06	2.01518e+06	56.9898	21.63	14	24	54.9444	29.02	18	26	920	102.741	5.60498
Q8BP40	Lysophosphatidic acid phosphatase type 6 OS=Mus musculus GN=Acp6 PE=1 SV=1 - [PPA6_MOUSE]	4.14217e+06	6.50404e+06	56.9674	29.67	11	28	61.9476	29.67	11	27	418	47.5946	7.72314
Q2M2Q8	Msi2h protein OS=Mus musculus GN=Msi2 PE=2 SV=1 - [Q2M2Q8_MOUSE]	2.8429e+06	5.31143e+06	56.9242	33.23	9	25	72.3972	33.54	10	30	328	35.1431	8.48486
P62317	Small nuclear ribonucleoprotein Sm D2 OS=Mus musculus GN=Snrpd2 PE=1 SV=1 - [SMD2_MOUSE]	4.83066e+06	6.28307e+06	56.916	55.08	7	24	73.977	48.31	6	26	118	13.5182	9.90576
Q31131	MHC class II H2-IA-beta-psi OS=Mus musculus GN=H-2 I-A beta p PE=4 SV=1 - [Q31131_MOUSE]	6.38127e+06	6.2575e+06	56.9112	36.6	6	20	31.7283	28.68	5	9	265	29.8642	7.1958
Q9D2V7	Coronin-7 OS=Mus musculus GN=Coro7 PE=1 SV=2 - [CORO7_MOUSE]	2.56717e+06	3.96018e+06	56.9019	24.4	18	23	65.0613	31.24	22	27	922	100.749	5.77002
Q8K3J2	Bcl2-associated X protein kappa isoform OS=Mus musculus GN=Bax PE=2 SV=1 - [Q8K3J2_MOUSE]	1.64573e+06	2.31115e+06	56.7998	61.27	10	22	48.481	48.55	8	21	173	19.563	5.37646
P38060	Hydroxymethylglutaryl-CoA lyase, mitochondrial OS=Mus musculus GN=Hmgcl PE=1 SV=2 - [HMGCL_MOUSE]	5.23267e+06	4.00398e+06	56.7439	44.62	11	21	50.286	36.31	9	18	325	34.2167	8.41162
Q9R1P3	Proteasome subunit beta type-2 OS=Mus musculus GN=Psmb2 PE=1 SV=1 - [PSB2_MOUSE]	1.65996e+07	2.76902e+07	56.7304	66.17	14	30	51.7508	52.74	11	26	201	22.8917	7.02002
Q9CQM9	Glutaredoxin-3 OS=Mus musculus GN=Glrx3 PE=1 SV=1 - [GLRX3_MOUSE]	4.90594e+06	9.1875e+06	56.7151	40.36	13	28	53.0923	40.36	13	26	337	37.7544	5.59229
A2A997	Complement component C8 alpha chain OS=Mus musculus GN=C8a PE=1 SV=1 - [A2A997_MOUSE]	1.74859e+06	3.87879e+06	56.6984	21.21	12	22	46.1574	27.59	14	19	580	65.3511	6.23975
K7TGV2	IgA heavy chain variable region (Fragment) OS=Mus musculus PE=2 SV=1 - [K7TGV2_MOUSE]	7.4697e+06	7.71399e+06	56.6963	22.22	2	23	72.4313	36.11	3	31	108	12.105	9.23193
Q8K1B8	Fermitin family homolog 3 OS=Mus musculus GN=Fermt3 PE=1 SV=1 - [URP2_MOUSE]	243487	1.20782e+06	56.6164	14.59	9	28	25.7577	9.02	6	12	665	75.5868	7.04932
Q91WU5	Arsenite methyltransferase OS=Mus musculus GN=As3mt PE=1 SV=2 - [AS3MT_MOUSE]	1.5925e+06	2.44831e+06	56.5674	39.63	13	22	64.5215	40.96	13	23	376	41.7671	5.85889
P00755	Kallikrein 1-related peptidase b1 OS=Mus musculus GN=Klk1b1 PE=2 SV=1 - [K1KB1_MOUSE]	8.78736e+06	4.29554e+07	56.4897	29.89	7	34	42.8773	33.72	8	32	261	29.0027	8.104
E9QAS4	Chromodomain-helicase-DNA-binding protein 4 OS=Mus musculus GN=Chd4 PE=1 SV=1 - [E9QAS4_MOUSE]	252207	3.09348e+06	56.486	7.68	14	35	45.425	11.3	22	27	1902	216.234	5.92236
Q3V2I5	Putative uncharacterized protein (Fragment) OS=Mus musculus GN=Gapdhs PE=2 SV=1 - [Q3V2I5_MOUSE]	1.69547e+08	5.20225e+08	56.3521	13.56	3	24	100.878	11.02	3	46	236	25.1688	8.74854
O54983	Ketimine reductase mu-crystallin OS=Mus musculus GN=Crym PE=1 SV=1 - [CRYM_MOUSE]	1.91102e+06	2.51353e+06	56.2866	30.99	8	24	57.4089	33.55	9	24	313	33.5021	5.66846
Q80VA0	N-acetylgalactosaminyltransferase 7 OS=Mus musculus GN=Galnt7 PE=1 SV=2 - [GALT7_MOUSE]	4.42545e+06	6.98688e+06	56.2452	31.81	18	23	64.1937	33.79	20	30	657	75.3712	7.92822
Q9CPU4	Microsomal glutathione S-transferase 3 OS=Mus musculus GN=Mgst3 PE=1 SV=1 - [MGST3_MOUSE]	6.37007e+06	1.16215e+07	56.2172	33.33	4	18	70.2629	49.67	5	24	153	16.9467	9.49561
P62746	Rho-related GTP-binding protein RhoB OS=Mus musculus GN=Rhob PE=1 SV=1 - [RHOB_MOUSE]	5.42947e+06	2.63872e+06	56.2009	30.61	5	19	56.7538	23.47	4	17	196	22.1091	5.23682
Q8C2D7	Putative uncharacterized protein OS=Mus musculus GN=Prmt1 PE=2 SV=1 - [Q8C2D7_MOUSE]	1.16111e+06	1.46286e+06	56.1276	44.02	13	27	45.8249	30.9	10	27	343	39.5365	5.59229
Q06138	Calcium-binding protein 39 OS=Mus musculus GN=Cab39 PE=1 SV=2 - [CAB39_MOUSE]	4.88565e+06	8.2127e+06	56.1109	45.45	17	29	56.398	43.11	16	31	341	39.8177	6.88818
Q91YR9	Prostaglandin reductase 1 OS=Mus musculus GN=Ptgr1 PE=1 SV=2 - [PTGR1_MOUSE]	3.66695e+06	7.96615e+06	56.0928	41.95	11	21	87.4081	45.9	12	34	329	35.5372	7.95752
Q9D5V5	Cullin-5 OS=Mus musculus GN=Cul5 PE=1 SV=3 - [CUL5_MOUSE]	2.39153e+06	3.82825e+06	56.0634	24.49	20	28	74.6986	25.64	20	33	780	90.9163	7.81104
G3X9S2	Ectonucleotide pyrophosphatase/phosphodiesterase 1, isoform CRA_d OS=Mus musculus GN=Enpp1 PE=1 SV=1 - [G3X9S2_MOUSE]	2.55562e+06	9.37033e+06	55.9965	20.22	14	24	73.6109	29.72	20	33	905	102.96	6.56592
Q9Z0U1	Tight junction protein ZO-2 OS=Mus musculus GN=Tjp2 PE=1 SV=2 - [ZO2_MOUSE]	1.36216e+06	2.89239e+06	55.9917	15.94	17	29	60.8609	22.11	23	34	1167	131.2	6.78564
P70122	Ribosome maturation protein SBDS OS=Mus musculus GN=Sbds PE=1 SV=4 - [SBDS_MOUSE]	2.65232e+06	3.52426e+06	55.9839	43.6	11	26	70.4732	50	13	31	250	28.7623	8.76318
L7N1Z7	Protein Vmn2r2 OS=Mus musculus GN=Vmn2r2 PE=4 SV=1 - [L7N1Z7_MOUSE]	516464	6.86001e+06	55.9002	9.95	7	29	50.965	14.08	10	29	824	92.095	6.58057
Q8R1X2	Dnaja4 protein OS=Mus musculus GN=Dnaja4 PE=2 SV=1 - [Q8R1X2_MOUSE]	5.73769e+07	6.2063e+06	55.8892	36.82	8	25	49.6185	49.37	9	21	239	27.364	6.11279
A0A0R4J107	Acylamino-acid-releasing enzyme (Fragment) OS=Mus musculus GN=Apeh PE=1 SV=1 - [A0A0R4J107_MOUSE]	4.39385e+06	5.94076e+07	55.8824	26.4	16	27	93.526	37.43	20	42	716	79.7638	5.59229
O55126	Protein NipSnap homolog 2 OS=Mus musculus GN=Gbas PE=1 SV=1 - [NIPS2_MOUSE]	1.07735e+07	1.66485e+07	55.8805	35.23	8	21	77.5291	46.26	11	29	281	32.9119	9.26123
Q60676	Serine/threonine-protein phosphatase 5 OS=Mus musculus GN=Ppp5c PE=1 SV=3 - [PPP5_MOUSE]	3.33025e+06	7.00476e+06	55.8196	30.46	12	22	63.2167	36.47	15	26	499	56.8402	6.20166
Q9D7X3	Dual specificity protein phosphatase 3 OS=Mus musculus GN=Dusp3 PE=1 SV=1 - [DUS3_MOUSE]	3.10323e+06	3.66775e+06	55.7592	47.03	6	19	39.994	40	5	13	185	20.4592	6.53662
Q9D8V7	Signal peptidase complex catalytic subunit SEC11C OS=Mus musculus GN=Sec11c PE=1 SV=3 - [SC11C_MOUSE]	4.39404e+06	8.00033e+06	55.7491	50	8	23	52.602	57.29	9	22	192	21.6465	9.23193
Q9DBD0	Inhibitor of carbonic anhydrase OS=Mus musculus GN=Ica PE=1 SV=1 - [ICA_MOUSE]	1.58228e+06	7.37192e+06	55.722	28.71	15	25	103.406	41.71	24	40	700	76.7155	7.25439
P14602	Heat shock protein beta-1 OS=Mus musculus GN=Hspb1 PE=1 SV=3 - [HSPB1_MOUSE]	3.06833e+07	4.57107e+07	55.7065	53.11	11	29	77.2871	56.46	10	35	209	22.9997	6.55127
Q8K4L4	Protein POF1B OS=Mus musculus GN=Pof1b PE=2 SV=3 - [POF1B_MOUSE]	2.0449e+06	5.40337e+06	55.665	27.94	12	22	39.408	23.85	11	14	587	67.7425	6.22705
A0A0R4J1Y3	Probable tRNA N6-adenosine threonylcarbamoyltransferase OS=Mus musculus GN=Osgep PE=1 SV=1 - [A0A0R4J1Y3_MOUSE]	973129	6.15968e+06	55.6174	40.9	11	23	34.5315	28.96	8	15	335	36.3233	6.23975
Q80X82	Symplekin OS=Mus musculus GN=Sympk PE=1 SV=1 - [SYMPK_MOUSE]	1.06608e+06	1.29239e+06	55.5508	20.25	21	26	43.3	16.43	19	21	1284	142.194	6.04932
G3X8Y6	MCG6370 OS=Mus musculus GN=Vmn2r1 PE=4 SV=1 - [G3X8Y6_MOUSE]	516464	6.86001e+06	55.5191	8.66	7	29	48.4345	17.21	12	26	912	102.417	6.56592
O88958	Glucosamine-6-phosphate isomerase 1 OS=Mus musculus GN=Gnpda1 PE=1 SV=3 - [GNPI1_MOUSE]	2.19821e+06	3.08693e+06	55.4691	46.71	11	24	59.5702	43.94	12	27	289	32.5285	6.59521
Q3THW7	Eukaryotic translation initiation factor 3 subunit H OS=Mus musculus GN=Eif3h PE=2 SV=1 - [Q3THW7_MOUSE]	4.76401e+06	6.56026e+06	55.4153	55.11	15	23	73.2275	59.09	16	32	352	39.779	6.53662
Q6PHN9	Ras-related protein Rab-35 OS=Mus musculus GN=Rab35 PE=1 SV=1 - [RAB35_MOUSE]	8.04868e+07	8.846e+07	55.3893	28.86	7	29	96.976	30.85	7	44	201	23.0108	8.29443
P35282	Ras-related protein Rab-21 OS=Mus musculus GN=Rab21 PE=1 SV=4 - [RAB21_MOUSE]	4.49695e+06	6.64653e+06	55.3593	50	11	19	49.2361	49.1	9	18	222	24.0912	7.94287
Q922H2	[Pyruvate dehydrogenase (acetyl-transferring)] kinase isozyme 3, mitochondrial OS=Mus musculus GN=Pdk3 PE=1 SV=1 - [PDK3_MOUSE]	3.73442e+06	5.10739e+06	55.2274	32.05	11	21	44.6475	28.19	10	18	415	47.8926	8.82178
Q3UGB5	DAZ associated protein 1, isoform CRA_b OS=Mus musculus GN=Dazap1 PE=1 SV=1 - [Q3UGB5_MOUSE]	2.92629e+06	6.26278e+06	55.2149	20.44	5	24	30.1921	32.51	8	13	406	43.13	8.55811
Q3UTY6	Thrombospondin type-1 domain-containing protein 4 OS=Mus musculus GN=Thsd4 PE=1 SV=2 - [THSD4_MOUSE]	4.78872e+06	5.93711e+06	55.1931	24.07	19	29	74.8559	24.85	20	31	1018	113.17	7.82568
Q8K411	Presequence protease, mitochondrial OS=Mus musculus GN=Pitrm1 PE=1 SV=1 - [PREP_MOUSE]	2.17734e+06	3.14246e+06	55.1682	25.77	22	27	94.32	33.98	27	41	1036	117.297	7.1958
P62315	Small nuclear ribonucleoprotein Sm D1 OS=Mus musculus GN=Snrpd1 PE=1 SV=1 - [SMD1_MOUSE]	2.61515e+06	7.18287e+06	55.1528	37.82	4	24	84.8583	37.82	4	29	119	13.2734	11.561
P70302	Stromal interaction molecule 1 OS=Mus musculus GN=Stim1 PE=1 SV=2 - [STIM1_MOUSE]	1.97337e+06	2.32535e+06	55.132	26.13	14	29	73.4729	27.3	15	32	685	77.5183	6.53662
Q05BC3	Echinoderm microtubule-associated protein-like 1 OS=Mus musculus GN=Eml1 PE=1 SV=1 - [EMAL1_MOUSE]	156323	4.81126e+06	55.1076	7.25	6	26	72.8419	20.39	17	38	814	89.6236	7.02002
P58389	Serine/threonine-protein phosphatase 2A activator OS=Mus musculus GN=Ppp2r4 PE=1 SV=1 - [PTPA_MOUSE]	9.30283e+06	1.63065e+07	55.1031	40.56	10	26	81.2646	52.94	13	31	323	36.6867	6.39209
P55096	ATP-binding cassette sub-family D member 3 OS=Mus musculus GN=Abcd3 PE=1 SV=2 - [ABCD3_MOUSE]	4.11882e+06	1.48179e+07	54.9988	31.87	15	20	86.7676	37.03	18	36	659	75.4263	9.26123
O88935	Synapsin-1 OS=Mus musculus GN=Syn1 PE=1 SV=2 - [SYN1_MOUSE]	1.87603e+06	3.45258e+06	54.8736	31.16	12	21	71.7069	33.85	14	24	706	74.0516	9.80322
Q9QYJ0	DnaJ homolog subfamily A member 2 OS=Mus musculus GN=Dnaja2 PE=1 SV=1 - [DNJA2_MOUSE]	1.07366e+07	1.6421e+07	54.8729	50.49	12	20	51.6883	48.3	14	19	412	45.7166	6.48096
Q61833	Ribophorin OS=Mus musculus GN=Rpn2 PE=2 SV=1 - [Q61833_MOUSE]	1.90364e+06	4.35951e+07	54.843	27.18	13	26	131.192	38.39	15	51	607	66.2607	5.80811
B2RRN5	RAB4A, member RAS oncogene family OS=Mus musculus GN=Rab4a PE=2 SV=1 - [B2RRN5_MOUSE]	4.23902e+07	4.93782e+07	54.839	40.85	8	20	71.6571	40.85	8	29	213	23.891	6.07471
P60670	Nuclear protein localization protein 4 homolog OS=Mus musculus GN=Nploc4 PE=1 SV=3 - [NPL4_MOUSE]	3.29661e+06	7.83869e+06	54.7083	34.05	17	26	70.4884	42.76	21	34	608	67.974	6.45557
Q91YS7	Dual-specificity mitogen-activated protein kinase kinase 2 OS=Mus musculus GN=Map2k2 PE=1 SV=1 - [Q91YS7_MOUSE]	5.6154e+06	1.02017e+07	54.7009	30.25	11	25	84.3726	49.75	17	35	400	44.275	7.04932
D0VYV6	Erythrocyte protein band 4.1-like 3 isoform B OS=Mus musculus GN=Epb41l3 PE=2 SV=1 - [D0VYV6_MOUSE]	2.857e+06	4.0389e+06	54.698	23.05	16	29	72.1415	30.08	21	38	911	101.356	5.32568
P54869	Hydroxymethylglutaryl-CoA synthase, mitochondrial OS=Mus musculus GN=Hmgcs2 PE=1 SV=2 - [HMCS2_MOUSE]	7.28096e+06	7.90932e+06	54.6773	26.77	14	25	30.0594	18.9	10	12	508	56.7865	8.41162
Q9CPU0	Lactoylglutathione lyase OS=Mus musculus GN=Glo1 PE=1 SV=3 - [LGUL_MOUSE]	1.62363e+07	3.042e+07	54.6605	58.7	11	26	74.7507	59.78	14	40	184	20.7964	5.46533
Q9QXT0	Protein canopy homolog 2 OS=Mus musculus GN=Cnpy2 PE=1 SV=1 - [CNPY2_MOUSE]	6.9848e+06	2.0653e+07	54.6415	54.4	10	27	70.288	54.4	10	26	182	20.7543	5.07178
E9QNA7	Sorbin and SH3 domain-containing protein 1 OS=Mus musculus GN=Sorbs1 PE=1 SV=1 - [E9QNA7_MOUSE]	977742	946114	54.6363	18.65	11	29	59.1314	20.14	12	26	740	82.8247	7.85498
P54822	Adenylosuccinate lyase OS=Mus musculus GN=Adsl PE=1 SV=2 - [PUR8_MOUSE]	5.98399e+06	1.37563e+07	54.5691	32.44	13	27	81.855	45.66	17	41	484	54.8309	7.26904
Q3THA0	Eukaryotic translation initiation factor 3 subunit G OS=Mus musculus GN=Eif3g PE=2 SV=1 - [Q3THA0_MOUSE]	6.44665e+06	9.43179e+06	54.5525	34.06	9	26	70.151	34.38	9	29	320	35.5859	5.89697
Q9DC16	Endoplasmic reticulum-Golgi intermediate compartment protein 1 OS=Mus musculus GN=Ergic1 PE=1 SV=1 - [ERGI1_MOUSE]	1.18602e+07	1.26413e+07	54.4955	44.83	10	28	45.6797	44.83	10	28	290	32.5415	7.06396
P31324	cAMP-dependent protein kinase type II-beta regulatory subunit OS=Mus musculus GN=Prkar2b PE=1 SV=3 - [KAP3_MOUSE]	3.33351e+06	6.77559e+06	54.3945	33.89	10	19	83.5797	40.63	13	29	416	46.138	4.98291
E9Q3E1	Aldehyde dehydrogenase OS=Mus musculus GN=Aldh3b2 PE=1 SV=1 - [E9Q3E1_MOUSE]	4.34729e+06	2.13049e+07	54.3479	25.89	10	22	160.237	43.22	18	61	479	52.9489	6.0874
E0CZE0	NEDD8-activating enzyme E1 regulatory subunit OS=Mus musculus GN=Nae1 PE=1 SV=1 - [E0CZE0_MOUSE]	2.19138e+06	4.33835e+06	54.3119	40	15	20	80.051	41.57	17	30	510	57.5835	5.84619
Q99KP6	Pre-mRNA-processing factor 19 OS=Mus musculus GN=Prpf19 PE=1 SV=1 - [PRP19_MOUSE]	6.23643e+06	9.64117e+06	54.3023	42.86	15	30	65.4482	55.75	16	32	504	55.2044	6.60986
Q45VK5	Interleukin enhancer-binding factor 3 OS=Mus musculus GN=Ilf3 PE=1 SV=1 - [Q45VK5_MOUSE]	2.52721e+06	3.2826e+06	54.2848	25.04	16	33	63.9327	28.17	18	37	703	76.2999	7.75244
P62852	40S ribosomal protein S25 OS=Mus musculus GN=Rps25 PE=1 SV=1 - [RS25_MOUSE]	4.05756e+07	7.92251e+07	54.2575	29.6	5	25	57.5934	29.6	5	27	125	13.7337	10.1108
Q3UFR4	Amino acid transporter OS=Mus musculus GN=Slc1a5 PE=2 SV=1 - [Q3UFR4_MOUSE]	733193	1.87213e+06	54.2424	20.9	9	22	74.6426	20	9	27	555	58.3271	7.44482
Q3TJN6	Putative uncharacterized protein OS=Mus musculus GN=Snx5 PE=2 SV=1 - [Q3TJN6_MOUSE]	6.69576e+06	1.5316e+07	54.2378	31.68	13	23	49.657	36.88	15	24	404	46.769	6.3667
Q64735	Complement component receptor 1-like protein OS=Mus musculus GN=Cr1l PE=1 SV=1 - [CR1L_MOUSE]	3.39363e+06	4.03701e+06	54.2223	21.53	9	22	45.1136	22.77	10	23	483	53.7276	6.65381
Q3TZN6	Putative uncharacterized protein (Fragment) OS=Mus musculus GN=Sptbn1 PE=2 SV=1 - [Q3TZN6_MOUSE]	301972	8.47512e+06	54.1308	11.99	9	26	91.8568	32.55	19	52	642	75.1429	7.44482
Q8BYA0	Tubulin-specific chaperone D OS=Mus musculus GN=Tbcd PE=1 SV=1 - [TBCD_MOUSE]	2.0539e+06	4.19176e+06	54.066	18.98	20	21	77.9142	24.67	25	33	1196	133.236	6.50732
A0A0R4J078	UBX domain containing 2, isoform CRA_a OS=Mus musculus GN=Ubxn4 PE=1 SV=1 - [A0A0R4J078_MOUSE]	952060	2.63039e+06	54.0565	16.21	5	17	42.4676	16.21	5	11	506	56.4253	6.60986
Q8BM55	Transmembrane protein 214 OS=Mus musculus GN=Tmem214 PE=1 SV=1 - [TM214_MOUSE]	1.88666e+06	7.51195e+06	54.0375	28.38	17	25	71.7781	34.93	21	34	687	76.3811	9.29053
Z4YL78	Cytoskeleton-associated protein 5 OS=Mus musculus GN=Ckap5 PE=1 SV=1 - [Z4YL78_MOUSE]	374773	1.97408e+06	53.9997	11.05	19	29	101.694	16.38	32	51	1972	218.569	8.11865
Q8BTX6	Putative uncharacterized protein (Fragment) OS=Mus musculus GN=Skiv2l2 PE=2 SV=1 - [Q8BTX6_MOUSE]	7.53452e+06	6.3409e+06	53.9449	17.72	17	23	39.6799	20.44	19	23	993	112.55	6.52197
Q3U935	Putative uncharacterized protein OS=Mus musculus GN=Cnbp PE=2 SV=1 - [Q3U935_MOUSE]	2.39755e+06	3.39633e+06	53.94	40.59	5	20	41.5228	40.59	5	15	170	18.7292	7.7085
Q3TG21	Putative uncharacterized protein OS=Mus musculus GN=Atp6v1c1 PE=2 SV=1 - [Q3TG21_MOUSE]	3.03843e+06	6.55998e+06	53.8976	38.22	13	24	80.4038	44.24	17	40	382	43.7879	7.82568
Q3ULB1	Testin OS=Mus musculus GN=Tes PE=1 SV=1 - [Q3ULB1_MOUSE]	3.41171e+06	6.74189e+06	53.8727	34.39	11	20	56.2023	45.37	15	23	410	46.5552	7.86963
Q3TWY6	Putative uncharacterized protein OS=Mus musculus GN=Cog1 PE=2 SV=1 - [Q3TWY6_MOUSE]	1.60086e+06	3.48227e+06	53.7647	28.37	23	30	83.949	36.43	30	36	980	109.015	7.18115
P83917	Chromobox protein homolog 1 OS=Mus musculus GN=Cbx1 PE=1 SV=1 - [CBX1_MOUSE]	2.91016e+06	2.07099e+06	53.7563	34.59	6	15	30.1202	28.11	5	10	185	21.4046	4.93213
Q9WUZ9	Ectonucleoside triphosphate diphosphohydrolase 5 OS=Mus musculus GN=Entpd5 PE=1 SV=1 - [ENTP5_MOUSE]	1.03959e+07	2.27519e+07	53.7224	40.05	11	20	70.6429	40.05	11	23	427	47.0717	5.2876
Q62446	Peptidyl-prolyl cis-trans isomerase FKBP3 OS=Mus musculus GN=Fkbp3 PE=1 SV=2 - [FKBP3_MOUSE]	1.71081e+06	3.22931e+06	53.7125	33.04	7	20	88.6588	37.05	8	30	224	25.1323	9.27588
P40336	Vacuolar protein sorting-associated protein 26A OS=Mus musculus GN=Vps26a PE=1 SV=1 - [VP26A_MOUSE]	5.02435e+06	7.02302e+06	53.695	51.99	15	22	62.9951	55.96	16	26	327	38.0897	6.56592
O55137	Acyl-coenzyme A thioesterase 1 OS=Mus musculus GN=Acot1 PE=1 SV=1 - [ACOT1_MOUSE]	1.0614e+07	3.14705e+07	53.6396	37.71	15	25	77.9659	42	16	33	419	46.1067	6.58057
P01831	Thy-1 membrane glycoprotein OS=Mus musculus GN=Thy1 PE=1 SV=1 - [THY1_MOUSE]	7.22261e+06	3.51939e+06	53.4629	31.48	4	19	33.9594	35.19	5	13	162	18.0685	8.96826
O89051	Integral membrane protein 2B OS=Mus musculus GN=Itm2b PE=1 SV=1 - [ITM2B_MOUSE]	2.04328e+06	2.18269e+06	53.3222	32.33	7	18	37.1731	36.47	8	13	266	30.2403	5.30029
B7ZCU2	Abl interactor 1 OS=Mus musculus GN=Abi1 PE=1 SV=1 - [B7ZCU2_MOUSE]	1.80182e+06	2.00588e+06	53.1579	22.39	8	22	23.7964	24.43	8	16	393	43.1477	6.55127
A0A0R4IZW5	Cadherin 1, isoform CRA_b OS=Mus musculus GN=Cdh1 PE=1 SV=1 - [A0A0R4IZW5_MOUSE]	2.71925e+06	5.32007e+06	53.0829	23.64	16	32	88.6595	32.81	21	40	884	98.223	4.84326
Q3TW96	UDP-N-acetylhexosamine pyrophosphorylase-like protein 1 OS=Mus musculus GN=Uap1l1 PE=1 SV=1 - [UAP1L_MOUSE]	5.10322e+06	1.11541e+07	53.0719	50.3	22	26	81.8265	59.57	25	41	507	56.5777	5.42725
Q810A7	ATP-dependent RNA helicase DDX42 OS=Mus musculus GN=Ddx42 PE=1 SV=3 - [DDX42_MOUSE]	1.59942e+06	2.68271e+06	53.0638	28.63	20	24	71.3683	33.91	22	27	929	101.902	6.97607
Q3U5N1	Putative uncharacterized protein (Fragment) OS=Mus musculus GN=Pgm3 PE=2 SV=1 - [Q3U5N1_MOUSE]	4.20192e+06	8.66332e+06	53.054	41.73	19	24	83.602	51.92	21	35	520	57.013	6.02393
Q8BPB5	EGF-containing fibulin-like extracellular matrix protein 1 OS=Mus musculus GN=Efemp1 PE=1 SV=1 - [FBLN3_MOUSE]	874278	2.04725e+06	53.0245	13.79	6	23	69.8388	29.01	11	28	493	54.9163	5.13525
Q3U3T6	Putative uncharacterized protein OS=Mus musculus GN=Stk24 PE=2 SV=1 - [Q3U3T6_MOUSE]	2.48626e+06	7.20801e+06	53.013	25.52	9	20	40.1216	26.22	10	19	431	47.9246	5.30029
Q8R5L1	Complement component 1 Q subcomponent-binding protein, mitochondrial OS=Mus musculus GN=C1qbp PE=1 SV=1 - [Q8R5L1_MOUSE]	6.19889e+06	7.83863e+06	53.0091	31.9	6	19	35.7877	31.9	6	12	279	31.0055	4.86865
Q60737	Casein kinase II subunit alpha OS=Mus musculus GN=Csnk2a1 PE=1 SV=2 - [CSK21_MOUSE]	2.82426e+07	3.95488e+07	52.8627	46.29	15	27	75.2129	46.29	16	34	391	45.1048	7.73779
P45878	Peptidyl-prolyl cis-trans isomerase FKBP2 OS=Mus musculus GN=Fkbp2 PE=1 SV=1 - [FKBP2_MOUSE]	7.75913e+06	2.06477e+07	52.8501	62.86	8	23	73.6039	63.57	9	26	140	15.3342	8.88037
P11590	Major urinary protein 4 OS=Mus musculus GN=Mup4 PE=1 SV=1 - [MUP4_MOUSE]	4.64223e+06	4.07258e+08	52.8212	66.85	11	26	739.692	78.65	18	298	178	20.5284	5.79541
Q6PE01	U5 small nuclear ribonucleoprotein 40 kDa protein OS=Mus musculus GN=Snrnp40 PE=1 SV=1 - [SNR40_MOUSE]	1.91683e+06	1.719e+06	52.8009	51.4	14	29	29.1993	27.93	8	17	358	39.2507	8.104
Q2UY11	Collagen alpha-1(XXVIII) chain OS=Mus musculus GN=Col28a1 PE=2 SV=1 - [COSA1_MOUSE]	3.98565e+06	7.09886e+06	52.7933	10.6	11	23	73.9376	10.43	11	31	1141	118.675	8.07471
Q3TWF3	Putative uncharacterized protein OS=Mus musculus GN=App PE=2 SV=1 - [Q3TWF3_MOUSE]	1.69924e+06	2.89669e+06	52.7674	13.7	8	21	42.9239	13.16	8	17	752	84.765	4.77979
B9EHZ5	Membrane protein, palmitoylated 6 (MAGUK p55 subfamily member 6) OS=Mus musculus GN=Mpp6 PE=2 SV=1 - [B9EHZ5_MOUSE]	2.81524e+06	5.00993e+06	52.6933	40.63	19	27	40.687	33.02	16	21	539	60.8867	6.17627
O88986	2-amino-3-ketobutyrate coenzyme A ligase, mitochondrial OS=Mus musculus GN=Gcat PE=1 SV=2 - [KBL_MOUSE]	2.18654e+06	4.96041e+06	52.6821	27.4	8	20	94.0085	37.5	11	30	416	44.9019	7.32764
Q61081	Hsp90 co-chaperone Cdc37 OS=Mus musculus GN=Cdc37 PE=1 SV=1 - [CDC37_MOUSE]	5.69979e+06	9.322e+06	52.5935	30.61	10	17	44.058	30.08	9	15	379	44.5649	5.33838
Q6NZB0	DnaJ homolog subfamily C member 8 OS=Mus musculus GN=Dnajc8 PE=1 SV=2 - [DNJC8_MOUSE]	2.89675e+06	1.35197e+06	52.5776	29.64	9	25	22.2718	20.55	5	9	253	29.7944	9.05615
Q8BH86	UPF0317 protein C14orf159 homolog, mitochondrial OS=Mus musculus PE=1 SV=1 - [CN159_MOUSE]	2.22173e+06	3.44191e+06	52.56	32.74	16	21	61.7806	36.63	18	26	617	66.3232	7.09326
Q80ZI2	Receptor-transporting protein 2 OS=Mus musculus GN=Rtp2 PE=1 SV=1 - [RTP2_MOUSE]	3.31509e+06	5.06021e+06	52.5315	52.91	8	23	49.9099	35.87	6	18	223	25.8826	6.69775
P59017	Bcl-2-like protein 13 OS=Mus musculus GN=Bcl2l13 PE=1 SV=2 - [B2L13_MOUSE]	2.42063e+06	4.1628e+06	52.5128	20.97	7	18	24.1271	27.88	7	9	434	46.6905	4.58936
O70433	Four and a half LIM domains protein 2 OS=Mus musculus GN=Fhl2 PE=1 SV=1 - [FHL2_MOUSE]	2.02583e+06	1.97354e+06	52.4433	37.28	9	19	48.0299	32.62	8	18	279	32.0505	7.29834
Q9JK81	UPF0160 protein MYG1, mitochondrial OS=Mus musculus GN=Myg1 PE=1 SV=1 - [MYG1_MOUSE]	3.49219e+06	7.19433e+06	52.4041	43.16	12	23	77.387	47.11	15	31	380	42.6956	7.02002
Q3U5V2	Putative uncharacterized protein OS=Mus musculus GN=Cnbp PE=2 SV=1 - [Q3U5V2_MOUSE]	2.39755e+06	3.39633e+06	52.3713	40.94	5	20	29.4411	32.16	4	12	171	18.8583	7.57666
A0A0J9YU62	C-terminal-binding protein 1 OS=Mus musculus GN=Ctbp1 PE=1 SV=1 - [A0A0J9YU62_MOUSE]	1.07826e+07	1.52515e+07	52.338	29.37	11	20	36.0139	22.38	7	18	429	46.4978	6.65381
P61164	Alpha-centractin OS=Mus musculus GN=Actr1a PE=1 SV=1 - [ACTZ_MOUSE]	6.56902e+08	3.78335e+07	52.3237	43.62	16	32	62.4819	41.76	14	34	376	42.5869	6.63916
Q8CGY8	UDP-N-acetylglucosamine--peptide N-acetylglucosaminyltransferase 110 kDa subunit OS=Mus musculus GN=Ogt PE=1 SV=2 - [OGT1_MOUSE]	2.16136e+06	3.43078e+06	52.2486	22.56	19	26	65.1297	24.86	21	27	1046	116.877	6.69775
P62301	40S ribosomal protein S13 OS=Mus musculus GN=Rps13 PE=1 SV=2 - [RS13_MOUSE]	3.34565e+07	7.89745e+07	52.2271	50.99	8	31	65.2958	43.71	8	40	151	17.2117	10.5356
Q60865	Caprin-1 OS=Mus musculus GN=Caprin1 PE=1 SV=2 - [CAPR1_MOUSE]	1.16416e+06	4.29045e+06	52.1594	10.61	7	20	41.4611	18.95	9	16	707	78.1208	5.24951
Q9CQR6	Serine/threonine-protein phosphatase 6 catalytic subunit OS=Mus musculus GN=Ppp6c PE=1 SV=1 - [PPP6_MOUSE]	1.30508e+06	1.94116e+06	52.1366	30.49	8	23	31.4634	30.82	8	16	305	35.1365	5.69385
Q9CRB6	Tubulin polymerization-promoting protein family member 3 OS=Mus musculus GN=Tppp3 PE=1 SV=1 - [TPPP3_MOUSE]	1.04028e+07	4.17259e+07	52.1278	39.77	10	24	79.2519	44.32	11	37	176	18.9537	9.11475
Q8K157	Aldose 1-epimerase OS=Mus musculus GN=Galm PE=1 SV=1 - [GALM_MOUSE]	1.41821e+07	4.40178e+07	52.1031	34.5	8	26	80.987	41.23	10	34	342	37.7751	6.7417
Q3UKS0	Putative uncharacterized protein OS=Mus musculus GN=Acsl5 PE=2 SV=1 - [Q3UKS0_MOUSE]	1.06432e+07	2.15409e+07	52.0241	33.67	20	27	66.0211	36.6	20	30	683	76.1275	7.09326
A0A068BIT8	Proteasome subunit beta type OS=Mus musculus GN=Psmb8 PE=2 SV=1 - [A0A068BIT8_MOUSE]	7.29258e+06	5.71359e+06	51.9624	43.12	11	21	44.4634	29.71	8	19	276	30.3396	7.00537
O88792	Junctional adhesion molecule A OS=Mus musculus GN=F11r PE=1 SV=2 - [JAM1_MOUSE]	2.48248e+06	3.35988e+06	51.9611	28.67	6	21	59.8665	28.67	6	23	300	32.4031	6.771
Q91VT4	Carbonyl reductase family member 4 OS=Mus musculus GN=Cbr4 PE=1 SV=2 - [CBR4_MOUSE]	4.1581e+06	5.57565e+06	51.8715	56.36	11	21	47.4443	51.69	11	21	236	25.3985	9.68604
Q05186	Reticulocalbin-1 OS=Mus musculus GN=Rcn1 PE=1 SV=1 - [RCN1_MOUSE]	1.82287e+06	3.2278e+06	51.8442	32.62	8	20	47.993	30.15	7	19	325	38.0896	4.84326
Q8BUT2	Putative uncharacterized protein OS=Mus musculus GN=Dnm3 PE=2 SV=1 - [Q8BUT2_MOUSE]	9.47484e+06	1.98599e+07	51.7894	12.94	11	26	73.5869	19.17	15	31	819	92.8052	8.22119
Q3TTF6	Serine/threonine-protein phosphatase 2A 65 kDa regulatory subunit A beta isoform OS=Mus musculus GN=Ppp2r1b PE=1 SV=1 - [Q3TTF6_MOUSE]	6.89661e+06	1.23517e+07	51.7688	26.14	14	20	40.0266	22.19	12	16	658	72.697	5.36377
Q9D6U8	Protein FAM162A OS=Mus musculus GN=Fam162a PE=1 SV=1 - [F162A_MOUSE]	4.78904e+06	7.22807e+06	51.6863	32.26	6	22	45.8318	32.26	6	18	155	17.7134	9.87646
D3Z645	Vacuolar protein sorting-associated protein 29 OS=Mus musculus GN=Vps29 PE=1 SV=1 - [D3Z645_MOUSE]	9.09583e+06	1.16257e+07	51.6837	61.11	8	24	36.3123	51.39	7	19	144	16.1273	7.00537
Q7M6W1	Reticulon OS=Mus musculus GN=Rtn1 PE=1 SV=1 - [Q7M6W1_MOUSE]	1.55058e+07	1.92231e+07	51.6057	20.67	4	21	42.7993	20.67	4	17	208	23.5426	8.90967
Q9CY49	Putative uncharacterized protein OS=Mus musculus GN=Tbl2 PE=2 SV=1 - [Q9CY49_MOUSE]	2.73004e+06	4.11138e+06	51.571	36.65	15	21	60.6863	46.15	17	24	442	49.5512	9.18799
E9PXY1	Cullin-4B OS=Mus musculus GN=Cul4b PE=1 SV=2 - [E9PXY1_MOUSE]	2.30765e+06	2.21962e+07	51.5306	18.19	15	24	63.4168	25	22	31	896	102.345	7.95752
P57096	Prostate stem cell antigen OS=Mus musculus GN=Psca PE=2 SV=1 - [PSCA_MOUSE]	1.72059e+06	709058	51.4767	37.4	3	18	5.05648	8.13	1	2	123	13.4346	7.76709
Q9Z1B7	Mitogen-activated protein kinase 13 OS=Mus musculus GN=Mapk13 PE=1 SV=2 - [MK13_MOUSE]	1.76669e+07	3.14079e+07	51.4677	27.05	9	25	46.5488	21.86	7	20	366	42.0447	8.57275
Q8VDK1	Nitrilase homolog 1 OS=Mus musculus GN=Nit1 PE=1 SV=2 - [NIT1_MOUSE]	1.75814e+06	3.22844e+06	51.4596	56.97	14	22	60.4231	41.18	11	27	323	35.682	7.94287
P53395	Lipoamide acyltransferase component of branched-chain alpha-keto acid dehydrogenase complex, mitochondrial OS=Mus musculus GN=Dbt PE=1 SV=2 - [ODB2_MOUSE]	6.0393e+06	9.78865e+06	51.4522	33.4	15	25	70.7694	38.59	16	32	482	53.2129	8.60205
Q8BMD8	Calcium-binding mitochondrial carrier protein SCaMC-1 OS=Mus musculus GN=Slc25a24 PE=1 SV=1 - [SCMC1_MOUSE]	1.01494e+07	1.07604e+07	51.4513	36.42	15	25	51.5507	32.84	14	24	475	52.8682	7.43018
Q3TF62	Putative uncharacterized protein OS=Mus musculus GN=Actl6a PE=2 SV=1 - [Q3TF62_MOUSE]	6.09399e+06	7.79383e+06	51.392	46.85	14	21	43.7678	41.49	13	19	429	47.4894	5.50342
Q62093	Serine/arginine-rich splicing factor 2 OS=Mus musculus GN=Srsf2 PE=1 SV=4 - [SRSF2_MOUSE]	1.60657e+07	1.19678e+07	51.388	17.19	4	18	89.3699	17.19	4	30	221	25.4612	11.854
Q4QRK2	Fech protein (Fragment) OS=Mus musculus GN=Fech PE=2 SV=1 - [Q4QRK2_MOUSE]	2.68443e+06	4.50385e+06	51.2945	39.35	14	36	65.0379	40.6	13	34	399	44.727	9.0708
O35459	Delta(3,5)-Delta(2,4)-dienoyl-CoA isomerase, mitochondrial OS=Mus musculus GN=Ech1 PE=1 SV=1 - [ECH1_MOUSE]	4.68879e+06	2.16623e+06	51.2757	43.43	12	20	32.5226	33.64	9	12	327	36.0952	7.7085
A0A0R4J1L4	AP-1 complex subunit mu-2 OS=Mus musculus GN=Ap1m2 PE=1 SV=1 - [A0A0R4J1L4_MOUSE]	3.86847e+06	6.11884e+06	51.222	46.82	16	24	72.6614	40.94	14	29	425	48.2212	7.18115
Q3UAI4	Putative uncharacterized protein OS=Mus musculus GN=Sf3b2 PE=2 SV=1 - [Q3UAI4_MOUSE]	1.26437e+07	6.32075e+06	51.2109	19.02	16	32	59.8918	23.8	18	35	878	98.1278	5.57959
Q9DC70	NADH dehydrogenase [ubiquinone] iron-sulfur protein 7, mitochondrial OS=Mus musculus GN=Ndufs7 PE=1 SV=1 - [NDUS7_MOUSE]	4.72154e+06	3.81214e+06	51.1733	27.68	6	19	62.5215	25	5	24	224	24.6668	9.92041
Q66JR8	Ptms protein OS=Mus musculus GN=Ptms PE=2 SV=1 - [Q66JR8_MOUSE]	1.3671e+07	2.90506e+07	51.1268	15.17	5	21	58.7996	21.33	6	23	211	23.1441	4.79248
P99026	Proteasome subunit beta type-4 OS=Mus musculus GN=Psmb4 PE=1 SV=1 - [PSB4_MOUSE]	1.68807e+07	1.80427e+07	51.1032	39.39	7	16	92.8869	48.48	8	29	264	29.0973	5.64307
Q3TFA9	Putative uncharacterized protein OS=Mus musculus GN=Tmod3 PE=2 SV=1 - [Q3TFA9_MOUSE]	3.50448e+06	3.8088e+06	51.0939	34.38	11	26	51.0522	39.2	13	28	352	39.4484	5.18604
Q3UPH1	Protein PRRC1 OS=Mus musculus GN=Prrc1 PE=1 SV=1 - [PRRC1_MOUSE]	4.12897e+06	1.11776e+07	51.0835	25.96	8	20	79.6677	32.28	10	30	443	46.2685	5.94775
O08917	Flotillin-1 OS=Mus musculus GN=Flot1 PE=1 SV=1 - [FLOT1_MOUSE]	2.10334e+07	3.7459e+06	50.9828	40.65	14	17	58.6077	36.92	13	19	428	47.4836	7.15186
Q8CIB5	Fermitin family homolog 2 OS=Mus musculus GN=Fermt2 PE=1 SV=1 - [FERM2_MOUSE]	347725	3.85453e+06	50.9653	15.44	10	31	49.2842	22.21	16	28	680	77.7505	6.69775
Q8R016	Bleomycin hydrolase OS=Mus musculus GN=Blmh PE=1 SV=1 - [BLMH_MOUSE]	5.73581e+06	9.92813e+06	50.9304	36.26	15	23	63.5907	40	16	27	455	52.4769	6.48096
Q8CFX1	GDH/6PGL endoplasmic bifunctional protein OS=Mus musculus GN=H6pd PE=1 SV=2 - [G6PE_MOUSE]	3.53152e+06	5.65131e+06	50.9225	23.45	16	26	66.2623	22.81	15	30	789	88.8717	6.93213
Q61550	Double-strand-break repair protein rad21 homolog OS=Mus musculus GN=Rad21 PE=1 SV=3 - [RAD21_MOUSE]	1.38367e+06	1.57478e+06	50.9045	22.99	12	24	39.5313	20.79	11	21	635	72.0379	4.64014
Q5SS83	Flotillin 2, isoform CRA_a OS=Mus musculus GN=Flot2 PE=1 SV=1 - [Q5SS83_MOUSE]	2.99566e+06	3.6281e+06	50.8762	43.22	15	21	41.0288	40.42	14	20	428	47.0866	5.24951
P63276	40S ribosomal protein S17 OS=Mus musculus GN=Rps17 PE=1 SV=2 - [RS17_MOUSE]	1.23964e+07	2.09484e+07	50.8379	60	8	27	74.0332	60	9	30	135	15.5144	9.84717
A0AUN0	Sec23ip protein (Fragment) OS=Mus musculus GN=Sec23ip PE=2 SV=1 - [A0AUN0_MOUSE]	5.71532e+06	1.31404e+07	50.6941	22.68	16	23	76.3602	30.4	22	33	842	95.0571	5.99854
P47802	Metaxin-1 OS=Mus musculus GN=Mtx1 PE=1 SV=1 - [MTX1_MOUSE]	2.93039e+06	2.91277e+06	50.6096	31.86	10	24	42.0489	34.7	10	21	317	35.6013	6.17627
F8WIE1	Alpha-mannosidase OS=Mus musculus GN=Man2c1 PE=1 SV=1 - [F8WIE1_MOUSE]	1.58428e+06	4.01466e+06	50.5776	20.93	17	22	70.8823	27.1	21	26	1037	115.373	6.45557
Q9DCT8	Cysteine-rich protein 2 OS=Mus musculus GN=Crip2 PE=1 SV=1 - [CRIP2_MOUSE]	1.39099e+07	1.58761e+07	50.5765	39.9	5	19	92.587	39.9	5	29	208	22.7121	8.63135
Q8BG51	Mitochondrial Rho GTPase 1 OS=Mus musculus GN=Rhot1 PE=1 SV=1 - [MIRO1_MOUSE]	2.66117e+06	5.4165e+06	50.4187	27.89	14	21	36.5051	26.15	14	19	631	72.1956	6.49365
Q99JZ4	GTP-binding protein SAR1a OS=Mus musculus GN=Sar1a PE=1 SV=1 - [Q99JZ4_MOUSE]	5.61772e+07	8.57492e+07	50.3622	57.58	10	25	58.3705	57.58	10	30	198	22.3845	6.68311
B1AWE0	Clathrin light chain A OS=Mus musculus GN=Clta PE=1 SV=1 - [B1AWE0_MOUSE]	7.23788e+06	4.13899e+06	50.2833	25	6	24	41.2066	28.7	7	19	216	23.4643	4.50049
Q9DB29	Isoamyl acetate-hydrolyzing esterase 1 homolog OS=Mus musculus GN=Iah1 PE=1 SV=1 - [IAH1_MOUSE]	3.96753e+06	7.40865e+06	50.2464	43.37	9	26	60.3454	43.37	9	31	249	27.9562	5.51611
Q9EPL8	Importin-7 OS=Mus musculus GN=Ipo7 PE=1 SV=2 - [IPO7_MOUSE]	2.18917e+06	6.07681e+06	50.2408	16.76	14	24	70.1555	26.59	20	30	1038	119.41	4.81787
Q8C1Z9	Putative uncharacterized protein OS=Mus musculus PE=2 SV=1 - [Q8C1Z9_MOUSE]	7.1611e+06	2.56783e+07	50.1439	46.54	8	22	90.4449	38.99	7	37	159	18.25	5.37646
Q8R2K3	Single-stranded DNA-binding protein OS=Mus musculus GN=Ssbp1 PE=1 SV=1 - [Q8R2K3_MOUSE]	1.99891e+06	3.4526e+06	50.1185	54.05	7	24	54.5129	59.46	8	22	148	17.1459	9.78857
O88947	Coagulation factor X OS=Mus musculus GN=F10 PE=1 SV=1 - [FA10_MOUSE]	1.71264e+06	2.43249e+06	50.1064	22.25	9	22	25.3671	19.96	8	13	481	53.9832	5.65576
A0A0R4IZX6	AP-1 complex subunit mu-2 OS=Mus musculus GN=Ap1m2 PE=1 SV=1 - [A0A0R4IZX6_MOUSE]	3.86847e+06	6.11884e+06	50.0555	46.1	16	24	74.7659	43.03	15	30	423	48.1202	7.54736
D3YU17	Nicalin OS=Mus musculus GN=Ncln PE=1 SV=1 - [D3YU17_MOUSE]	2.82825e+06	3.39945e+06	49.9619	25.44	13	20	50.5703	25.09	11	19	562	62.7404	6.49365
P0C0S6	Histone H2A.Z OS=Mus musculus GN=H2afz PE=1 SV=2 - [H2AZ_MOUSE]	1.9793e+07	2.21082e+07	49.8901	20.31	3	25	25.6106	31.25	4	15	128	13.5446	10.5796
Q569Z5	Probable ATP-dependent RNA helicase DDX46 OS=Mus musculus GN=Ddx46 PE=1 SV=2 - [DDX46_MOUSE]	632556	1.15121e+06	49.8753	17.15	17	26	55.2514	20.64	20	33	1032	117.376	9.26123
Q6IR43	Akap12 protein OS=Mus musculus GN=Akap12 PE=2 SV=1 - [Q6IR43_MOUSE]	372384	1.12103e+07	49.8045	12.23	7	23	68.6198	27.46	12	33	834	90.2709	4.70361
Q9CYA0	Cysteine-rich with EGF-like domain protein 2 OS=Mus musculus GN=Creld2 PE=1 SV=1 - [CREL2_MOUSE]	5.13477e+06	1.01709e+07	49.7985	33.14	11	19	57.2285	33.14	12	29	350	38.1938	4.57666
Q921X9	Protein disulfide-isomerase A5 OS=Mus musculus GN=Pdia5 PE=1 SV=1 - [PDIA5_MOUSE]	2.96045e+06	5.95805e+06	49.7814	37.33	18	28	64.5868	44.1	19	28	517	59.229	7.50342
A7YY80	130kDa Protein 4.1B MEF cell isoform OS=Mus musculus GN=Epb41l3 PE=2 SV=1 - [A7YY80_MOUSE]	2.857e+06	4.0389e+06	49.7393	22.49	15	27	86.1859	33.45	22	41	876	97.5376	5.42725
Q3TCH7	Cullin-4A OS=Mus musculus GN=Cul4a PE=1 SV=1 - [CUL4A_MOUSE]	1.43028e+06	3.88302e+06	49.7016	22.53	16	23	58.8599	27.93	20	27	759	87.6975	8.35303
A1L0V6	Ddx58 protein (Fragment) OS=Mus musculus GN=Ddx58 PE=2 SV=1 - [A1L0V6_MOUSE]	2.4007e+06	6.79374e+06	49.6683	21.54	21	27	83.5359	37.88	32	43	924	105.618	6.72705
P60867	40S ribosomal protein S20 OS=Mus musculus GN=Rps20 PE=1 SV=1 - [RS20_MOUSE]	2.44654e+07	4.45737e+07	49.6294	35.29	6	23	54.9244	35.29	6	24	119	13.3643	9.93506
Q9JK48	Endophilin-B1 OS=Mus musculus GN=Sh3glb1 PE=1 SV=1 - [SHLB1_MOUSE]	1.49119e+06	2.0986e+06	49.6048	26.3	9	27	48.639	28.49	10	22	365	40.8298	6.03662
P35293	Ras-related protein Rab-18 OS=Mus musculus GN=Rab18 PE=1 SV=2 - [RAB18_MOUSE]	1.15296e+07	1.06536e+07	49.5274	62.62	11	18	51.2276	52.91	9	17	206	23.0207	5.36377
O54984	ATPase Asna1 OS=Mus musculus GN=Asna1 PE=1 SV=2 - [ASNA_MOUSE]	5.57928e+06	9.24438e+06	49.5021	39.66	11	24	78.1166	38.22	11	30	348	38.7974	4.90674
P70452	Syntaxin-4 OS=Mus musculus GN=Stx4 PE=1 SV=1 - [STX4_MOUSE]	2.2755e+06	1.2562e+06	49.5015	34.23	8	17	33.014	33.56	8	13	298	34.1438	6.13818
Q99LG2	Transportin-2 OS=Mus musculus GN=Tnpo2 PE=1 SV=1 - [TNPO2_MOUSE]	3.25578e+06	5.43056e+06	49.494	15.11	11	23	45.2895	18.94	12	20	887	100.391	4.98291
O70475	UDP-glucose 6-dehydrogenase OS=Mus musculus GN=Ugdh PE=1 SV=1 - [UGDH_MOUSE]	6.87797e+06	1.13696e+07	49.4881	40.37	17	23	63.2648	47.46	18	23	493	54.7973	7.56201
Q6XL46	UDP-glucuronosyltransferase OS=Mus musculus GN=Ugt1a6b PE=2 SV=1 - [Q6XL46_MOUSE]	8.78858e+06	1.57918e+07	49.4503	29.94	12	23	54.3558	33.71	14	26	531	60.3911	8.68994
O55135	Eukaryotic translation initiation factor 6 OS=Mus musculus GN=Eif6 PE=1 SV=2 - [IF6_MOUSE]	3.32649e+06	4.17782e+06	49.4335	51.02	7	15	43.8651	51.02	7	13	245	26.4942	4.7417
P62320	Small nuclear ribonucleoprotein Sm D3 OS=Mus musculus GN=Snrpd3 PE=1 SV=1 - [SMD3_MOUSE]	5.91531e+06	1.77674e+07	49.4055	31.75	3	17	53.5645	31.75	3	16	126	13.9073	10.3159
Q05816	Fatty acid-binding protein, epidermal OS=Mus musculus GN=Fabp5 PE=1 SV=3 - [FABP5_MOUSE]	5.23872e+06	1.18806e+07	49.4003	57.04	8	33	109.307	57.04	8	37	135	15.1274	6.53662
Q6NXX7	Abce1 protein (Fragment) OS=Mus musculus GN=Abce1 PE=2 SV=1 - [Q6NXX7_MOUSE]	1.88984e+06	3.94963e+06	49.3423	30.09	14	23	72.0015	32.17	15	32	575	64.4645	8.04541
E9Q4Q2	Splicing factor 1 OS=Mus musculus GN=Sf1 PE=1 SV=1 - [E9Q4Q2_MOUSE]	4.88867e+06	7.32264e+06	49.3009	18.8	8	22	62.8803	23.36	9	24	548	59.6609	9.49561
Q6ZQK5	Arf-GAP with coiled-coil, ANK repeat and PH domain-containing protein 2 OS=Mus musculus GN=Acap2 PE=1 SV=2 - [ACAP2_MOUSE]	752917	960795	49.2988	22.08	13	21	32.3121	18.96	11	14	770	87.1558	6.68311
Q80XU2	Tyrosine-protein kinase OS=Mus musculus GN=Src PE=1 SV=1 - [Q80XU2_MOUSE]	3.00534e+06	3.98765e+06	49.2975	24.11	12	18	52.9335	27.48	14	22	535	59.853	7.41553
O70492	Sorting nexin-3 OS=Mus musculus GN=Snx3 PE=1 SV=3 - [SNX3_MOUSE]	5.60433e+06	1.17333e+07	49.2628	33.95	8	25	62.2797	62.35	9	29	162	18.7457	8.66064
A2AIH8	Pirin (Fragment) OS=Mus musculus GN=Pir PE=1 SV=1 - [A2AIH8_MOUSE]	5.19031e+06	7.54974e+06	49.2586	42.29	10	28	110.047	43.48	11	49	253	27.9253	6.91748
Q64674	Spermidine synthase OS=Mus musculus GN=Srm PE=1 SV=1 - [SPEE_MOUSE]	7.31728e+06	6.61449e+06	49.2287	50.99	10	21	59.8455	44.37	10	24	302	33.9728	5.50342
Q5M9L1	60S ribosomal protein L36 OS=Mus musculus GN=Rpl36 PE=2 SV=1 - [Q5M9L1_MOUSE]	3.81889e+06	1.09217e+07	49.2233	35.24	5	29	40.8573	35.24	5	25	105	12.2889	11.5903
Q9CQE1	Protein NipSnap homolog 3B OS=Mus musculus GN=Nipsnap3b PE=1 SV=1 - [NPS3B_MOUSE]	5.21769e+06	7.72797e+06	49.1348	54.25	10	18	47.2324	54.25	10	19	247	28.2905	9.48096
Q1WWK3	Hist1h1b protein (Fragment) OS=Mus musculus GN=Hist1h1b PE=2 SV=1 - [Q1WWK3_MOUSE]	2.3123e+06	1.48786e+06	49.0674	25.23	6	25	22.8876	14.41	3	13	222	22.4314	10.9165
Q711L0	Secreted phosphoprotein 24 OS=Mus musculus GN=Spp2 PE=2 SV=1 - [Q711L0_MOUSE]	6.29801e+06	6.93493e+06	49.0267	30.65	7	26	46.536	33.67	8	24	199	22.6621	8.60205
O35326	Serine/arginine-rich splicing factor 5 OS=Mus musculus GN=Srsf5 PE=1 SV=2 - [SRSF5_MOUSE]	6.09747e+06	1.22792e+07	49.0251	25.65	7	20	47.3963	25.65	7	19	269	30.8731	11.561
P51855	Glutathione synthetase OS=Mus musculus GN=Gss PE=1 SV=1 - [GSHB_MOUSE]	4.41167e+06	9.75349e+06	48.9908	31.43	12	21	92.3827	42.62	18	34	474	52.214	5.79541
Q9CRY7	Glycerophosphodiester phosphodiesterase domain-containing protein 1 OS=Mus musculus GN=Gdpd1 PE=1 SV=1 - [GDPD1_MOUSE]	3.9297e+06	6.53347e+06	48.9903	52.55	15	23	66.8094	48.41	13	28	314	35.8439	8.30908
Q9DCJ5	NADH dehydrogenase [ubiquinone] 1 alpha subcomplex subunit 8 OS=Mus musculus GN=Ndufa8 PE=1 SV=3 - [NDUA8_MOUSE]	5.04766e+06	9.1252e+06	48.9733	36.05	5	19	42.2182	52.91	7	18	172	19.9791	8.45557
Q8BWF0	Succinate-semialdehyde dehydrogenase, mitochondrial OS=Mus musculus GN=Aldh5a1 PE=1 SV=1 - [SSDH_MOUSE]	4.61912e+06	7.42092e+06	48.9635	37.28	14	21	55.7828	43.59	16	22	523	55.9328	8.25049
Q9WTX2	Interferon-inducible double-stranded RNA-dependent protein kinase activator A OS=Mus musculus GN=Prkra PE=1 SV=1 - [PRKRA_MOUSE]	4.81131e+06	1.1733e+07	48.9348	22.68	7	24	26.4048	24.28	7	16	313	34.3495	8.42627
Q8R574	Phosphoribosyl pyrophosphate synthase-associated protein 2 OS=Mus musculus GN=Prpsap2 PE=1 SV=1 - [KPRB_MOUSE]	2.44749e+06	4.79697e+06	48.8861	46.88	12	21	65.2385	58.54	17	27	369	40.8544	7.1665
J7NUP1	Immunity-related GTPase family, M, isoform CRA_a OS=Mus musculus GN=Irgm1 PE=4 SV=1 - [J7NUP1_MOUSE]	4.5199e+06	5.98717e+06	48.7013	25.7	10	20	37.1291	27.74	11	18	393	44.8592	8.32373
Q9WUD0	Cytochrome P450 2B10 OS=Mus musculus GN=Cyp2b10 PE=1 SV=1 - [Q9WUD0_MOUSE]	4.47456e+06	2.25311e+07	48.6555	28.72	14	22	105.775	38.7	19	53	491	55.835	7.82568
Q8VE97	Serine/arginine-rich splicing factor 4 OS=Mus musculus GN=Srsf4 PE=2 SV=1 - [SRSF4_MOUSE]	4.21062e+06	7.94549e+06	48.5984	12.27	6	19	43.3112	10.22	5	18	489	55.9468	11.3999
A0A087WR20	Cathepsin H, isoform CRA_a (Fragment) OS=Mus musculus GN=Ctsh PE=1 SV=5 - [A0A087WR20_MOUSE]	3.66958e+06	5.71043e+06	48.5717	19.24	4	18	48.6869	25.09	5	16	291	32.4698	7.66455
P10833	Ras-related protein R-Ras OS=Mus musculus GN=Rras PE=1 SV=1 - [RRAS_MOUSE]	7.56078e+06	6.4147e+06	48.5704	58.26	10	22	54.9167	50.92	9	23	218	23.749	6.78564
Q62419	Endophilin-A2 OS=Mus musculus GN=Sh3gl1 PE=1 SV=1 - [SH3G1_MOUSE]	1.85047e+06	3.26476e+06	48.5541	39.4	13	21	62.9584	33.7	11	24	368	41.4922	5.71924
P02816	Prolactin-inducible protein homolog OS=Mus musculus GN=Pip PE=2 SV=3 - [PIP_MOUSE]	3.02403e+06	7.15655e+06	48.5539	50	6	18	125.755	51.37	7	47	146	16.8124	4.77979
Q9CQC7	NADH dehydrogenase [ubiquinone] 1 beta subcomplex subunit 4 OS=Mus musculus GN=Ndufb4 PE=1 SV=3 - [NDUB4_MOUSE]	3.9994e+06	1.09274e+07	48.5008	46.51	5	23	57.6569	45.74	4	23	129	15.072	9.89111
Q9CQW1	Synaptobrevin homolog YKT6 OS=Mus musculus GN=Ykt6 PE=1 SV=1 - [YKT6_MOUSE]	5.12337e+06	6.56108e+06	48.4805	65.15	11	23	47.2142	65.15	11	20	198	22.3003	6.354
B1AT92	Growth factor receptor-bound protein 2 OS=Mus musculus GN=Grb2 PE=1 SV=1 - [B1AT92_MOUSE]	5.6982e+06	5.5844e+06	48.4776	51.23	11	22	35.9933	39.41	9	16	203	23.5726	6.80029
A0A0G2JGL8	Putative ATP-dependent RNA helicase DHX30 OS=Mus musculus GN=Dhx30 PE=1 SV=1 - [A0A0G2JGL8_MOUSE]	2.25418e+06	2.46079e+06	48.4671	17.2	18	22	53.6551	16.69	20	23	1186	132.945	8.5874
P63028	Translationally-controlled tumor protein OS=Mus musculus GN=Tpt1 PE=1 SV=1 - [TCTP_MOUSE]	1.58389e+07	2.46836e+07	48.4595	31.4	5	26	71.7476	83.14	8	33	172	19.4496	4.85596
Q9DBS5	Kinesin light chain 4 OS=Mus musculus GN=Klc4 PE=1 SV=1 - [KLC4_MOUSE]	1.00362e+06	3.41814e+06	48.3475	21.97	11	19	67.4329	35.38	17	28	619	68.5706	6.0874
Q3ULZ3	Phosphoserine aminotransferase OS=Mus musculus GN=Psat1 PE=2 SV=1 - [Q3ULZ3_MOUSE]	5.7344e+06	1.1822e+07	48.3398	45.14	15	24	61.6718	63.24	21	31	370	40.4197	8.03076
Q99LD4	COP9 signalosome complex subunit 1 OS=Mus musculus GN=Gps1 PE=1 SV=1 - [CSN1_MOUSE]	5.50258e+07	9.26596e+07	48.2725	34.18	13	31	76.6788	43.31	16	38	471	53.4081	6.84424
G3X9U9	Fission 1 (Mitochondrial outer membrane) homolog (Yeast), isoform CRA_c OS=Mus musculus GN=Fis1 PE=1 SV=1 - [G3X9U9_MOUSE]	4.81292e+06	1.23403e+07	48.2363	33.79	5	19	54.2546	33.79	5	18	145	16.2545	9.24658
O35902	Desmoglein-3 OS=Mus musculus GN=Dsg3 PE=2 SV=1 - [DSG3_MOUSE]	710211	0	48.2331	16.21	11	20					993	107.821	4.94482
P26516	26S proteasome non-ATPase regulatory subunit 7 OS=Mus musculus GN=Psmd7 PE=1 SV=2 - [PSMD7_MOUSE]	7.65951e+06	1.37019e+07	48.2253	43.93	11	22	54.0637	45.48	12	29	321	36.5172	6.771
P97337	Odorant binding protein Ib (Fragment) OS=Mus musculus PE=4 SV=1 - [P97337_MOUSE]	4.59203e+06	1.57126e+09	48.1629	60.27	10	22	743.345	93.84	23	326	146	16.5623	5.64307
P47968	Ribose-5-phosphate isomerase OS=Mus musculus GN=Rpia PE=1 SV=2 - [RPIA_MOUSE]	892959	1.49629e+06	48.1515	33.99	8	20	32.4607	32.01	9	15	303	32.4307	8.01611
O55226	Chondroadherin OS=Mus musculus GN=Chad PE=2 SV=1 - [CHAD_MOUSE]	4.31021e+06	5.80122e+06	48.1454	27.37	8	20	39.0622	29.61	9	15	358	40.3232	9.39307
P11672	Neutrophil gelatinase-associated lipocalin OS=Mus musculus GN=Lcn2 PE=1 SV=1 - [NGAL_MOUSE]	5.25295e+07	7.66156e+06	48.0759	47	9	26	21.772	33.5	7	16	200	22.8605	8.80713
Q62165	Dystroglycan OS=Mus musculus GN=Dag1 PE=1 SV=4 - [DAG1_MOUSE]	2.73092e+06	3.78287e+06	48.0732	13.33	10	20	42.3676	11.98	9	18	893	96.8444	8.44092
P59325	Eukaryotic translation initiation factor 5 OS=Mus musculus GN=Eif5 PE=1 SV=1 - [IF5_MOUSE]	4.29787e+06	6.50881e+06	48.0617	33.33	13	21	53.784	34.73	15	27	429	48.9377	5.51611
O35598	Disintegrin and metalloproteinase domain-containing protein 10 OS=Mus musculus GN=Adam10 PE=1 SV=2 - [ADA10_MOUSE]	4.05844e+06	7.4418e+06	47.989	23.36	15	24	41.8938	17.89	13	23	749	83.9138	7.94287
Q922H4	Mannose-1-phosphate guanyltransferase alpha OS=Mus musculus GN=Gmppa PE=1 SV=1 - [GMPPA_MOUSE]	6.95897e+06	2.00739e+07	47.971	30.48	11	19	75.5376	31.43	11	31	420	46.2151	7.62061
Q64378	Peptidyl-prolyl cis-trans isomerase FKBP5 OS=Mus musculus GN=Fkbp5 PE=1 SV=1 - [FKBP5_MOUSE]	2.46358e+06	2.33134e+06	47.9702	28.73	12	19	39.6603	25.44	11	18	456	50.9336	7.79639
Q6P8X1	Sorting nexin-6 OS=Mus musculus GN=Snx6 PE=1 SV=2 - [SNX6_MOUSE]	9.53751e+06	1.3025e+07	47.9437	36.45	17	26	54.6069	41.63	19	28	406	46.6198	6.16357
Q9ERF3	WD repeat-containing protein 61 OS=Mus musculus GN=Wdr61 PE=1 SV=1 - [WDR61_MOUSE]	1.92044e+06	1.83161e+06	47.9336	55.41	12	21	40.7943	55.74	12	22	305	33.7518	5.36377
P50518	V-type proton ATPase subunit E 1 OS=Mus musculus GN=Atp6v1e1 PE=1 SV=2 - [VATE1_MOUSE]	7.31747e+06	8.63321e+06	47.8843	27.88	8	20	77.88	36.73	9	33	226	26.1408	8.42627
Q9CQJ8	NADH dehydrogenase [ubiquinone] 1 beta subcomplex subunit 9 OS=Mus musculus GN=Ndufb9 PE=1 SV=3 - [NDUB9_MOUSE]	3.23174e+06	4.67398e+06	47.736	48.6	6	16	27.361	48.6	6	11	179	21.9697	7.79639
Q62148	Retinal dehydrogenase 2 OS=Mus musculus GN=Aldh1a2 PE=1 SV=2 - [AL1A2_MOUSE]	4.841e+07	1.50641e+08	47.721	26.25	12	25	83.5703	41.12	19	40	518	56.5898	5.74463
Q62086	Serum paraoxonase/arylesterase 2 OS=Mus musculus GN=Pon2 PE=1 SV=2 - [PON2_MOUSE]	3.35553e+06	5.44174e+06	47.708	26.84	9	20	46.073	26.55	7	21	354	39.5925	5.8335
Q80SW1	Putative adenosylhomocysteinase 2 OS=Mus musculus GN=Ahcyl1 PE=1 SV=1 - [SAHH2_MOUSE]	5.83312e+06	1.02909e+07	47.6764	17.55	10	34	67.3801	29.06	17	50	530	58.9134	6.88818
Q3UBR4	Putative uncharacterized protein OS=Mus musculus GN=Ctss PE=2 SV=1 - [Q3UBR4_MOUSE]	4.17196e+06	3.55936e+06	47.6571	35.58	8	17	20.0007	22.39	6	8	326	36.7566	6.52197
Q80UL3	Galactokinase 1 OS=Mus musculus GN=Galk1 PE=2 SV=1 - [Q80UL3_MOUSE]	5.21679e+06	1.12415e+07	47.5793	33.16	12	20	81.6335	41.07	13	33	392	42.2825	5.26221
Q8BTS3	Guanylate-binding protein 9 OS=Mus musculus GN=Gbp9 PE=1 SV=1 - [Q8BTS3_MOUSE]	2.18515e+06	3.4787e+06	47.5455	26.33	15	21	32.8286	23.26	13	15	619	71.2962	5.97314
P61087	Ubiquitin-conjugating enzyme E2 K OS=Mus musculus GN=Ube2k PE=1 SV=3 - [UBE2K_MOUSE]	5.77055e+06	8.7019e+06	47.4684	44	7	18	43.4998	32	6	15	200	22.3926	5.43994
Q78NS1	Reticulon OS=Mus musculus GN=Rtn4 PE=2 SV=1 - [Q78NS1_MOUSE]	1.82499e+07	1.55852e+07	47.4614	28.14	5	18	42.7287	22.11	4	17	199	22.4524	9.40771
S4R1M0	Receptor-type tyrosine-protein phosphatase C OS=Mus musculus GN=Ptprc PE=1 SV=1 - [S4R1M0_MOUSE]	170275	1.65092e+06	47.3445	7.7	9	28	9.0187	4.78	7	12	1130	128.489	6.37939
Q8R180	ERO1-like protein alpha OS=Mus musculus GN=Ero1a PE=1 SV=2 - [ERO1A_MOUSE]	3.51708e+06	6.5063e+06	47.3188	30.17	12	22	54.6778	37.5	16	23	464	54.0502	6.53662
P35821	Tyrosine-protein phosphatase non-receptor type 1 OS=Mus musculus GN=Ptpn1 PE=1 SV=2 - [PTN1_MOUSE]	3.26805e+06	5.23487e+06	47.3124	36.34	12	17	37.7054	29.4	11	15	432	49.5614	6.16357
Q9CXW3	Calcyclin-binding protein OS=Mus musculus GN=Cacybp PE=1 SV=1 - [CYBP_MOUSE]	3.11979e+06	4.47138e+06	47.2591	43.23	7	16	67.949	48.47	9	25	229	26.4938	7.86963
Q9CQG4	Receptor expression-enhancing protein OS=Mus musculus GN=Reep5 PE=2 SV=1 - [Q9CQG4_MOUSE]	8.63706e+06	1.93839e+07	47.2433	21.08	7	23	57.478	32.43	8	31	185	21.0728	8.11865
B0LAA9	Phosphoglycerate kinase (Fragment) OS=Mus musculus GN=Pgk1 PE=2 SV=1 - [B0LAA9_MOUSE]	3.89468e+07	8.79924e+07	47.2309	68.42	6	27	115.146	80.26	7	63	76	8.47849	9.99365
F7C9U3	Heterogeneous nuclear ribonucleoprotein M (Fragment) OS=Mus musculus GN=Hnrnpm PE=1 SV=1 - [F7C9U3_MOUSE]	4.06838e+06	7.12692e+06	47.2285	75.44	3	15	47.6767	85.96	3	17	57	5.62557	8.83643
Q3TLJ5	Putative uncharacterized protein OS=Mus musculus GN=Cdk5rap3 PE=2 SV=1 - [Q3TLJ5_MOUSE]	9.0922e+06	5.2686e+06	47.2218	25.05	13	21	67.185	25.65	13	28	503	56.999	4.83057
Q9CX80	Cytoglobin OS=Mus musculus GN=Cygb PE=1 SV=1 - [CYGB_MOUSE]	6.74259e+06	5.19632e+06	47.1997	68.95	12	22	36.8718	48.42	9	17	190	21.452	6.80029
Q9D024	Coiled-coil domain-containing protein 47 OS=Mus musculus GN=Ccdc47 PE=1 SV=2 - [CCD47_MOUSE]	3.18754e+06	5.66196e+06	47.0974	34.78	16	19	68.503	38.72	18	28	483	55.8083	4.84326
P29387	Guanine nucleotide-binding protein subunit beta-4 OS=Mus musculus GN=Gnb4 PE=1 SV=4 - [GBB4_MOUSE]	5.78885e+07	5.69852e+07	47.0767	16.47	6	38	78.7136	16.47	6	51	340	37.355	6.16357
Q80YG4	SEC63 OS=Mus musculus GN=Sec63 PE=2 SV=1 - [Q80YG4_MOUSE]	1.50772e+06	4.43943e+06	47.0699	21.71	14	25	66.047	24.47	16	24	760	87.7595	5.33838
Q80VD1	Protein FAM98B OS=Mus musculus GN=Fam98b PE=1 SV=1 - [FA98B_MOUSE]	2.84861e+06	7.64998e+06	47.0665	25.64	8	17	43.721	32.87	10	17	429	45.3208	8.49951
Q8VDQ8	NAD-dependent protein deacetylase sirtuin-2 OS=Mus musculus GN=Sirt2 PE=1 SV=2 - [SIR2_MOUSE]	2.12188e+06	7.03351e+06	47.0429	25.96	7	15	66.1763	33.16	10	24	389	43.2284	5.35107
Q505F5	Leucine-rich repeat-containing protein 47 OS=Mus musculus GN=Lrrc47 PE=1 SV=1 - [LRC47_MOUSE]	1.24726e+06	2.95106e+06	47.0006	23.75	11	19	54.9451	30.46	14	23	581	63.5507	8.104
Q9DCS3	Trans-2-enoyl-CoA reductase, mitochondrial OS=Mus musculus GN=Mecr PE=1 SV=2 - [MECR_MOUSE]	1.68467e+06	3.8556e+06	46.9764	38.61	11	16	47.0186	41.55	11	17	373	40.3173	9.0708
Q6P9R2	Serine/threonine-protein kinase OSR1 OS=Mus musculus GN=Oxsr1 PE=1 SV=1 - [OXSR1_MOUSE]	3.48631e+06	7.92774e+06	46.9448	25.24	12	17	51.0833	28.27	14	20	527	58.1771	6.43018
Q9JJ28	Protein flightless-1 homolog OS=Mus musculus GN=Flii PE=1 SV=1 - [FLII_MOUSE]	1.39145e+06	3.00824e+06	46.8862	14.56	17	24	54.7577	12.82	16	28	1271	144.712	6.06201
Q9EP71	Ankycorbin OS=Mus musculus GN=Rai14 PE=1 SV=1 - [RAI14_MOUSE]	1.54249e+06	1.80866e+06	46.8608	24.92	19	24	48.5621	22.37	18	20	979	108.785	6.26514
Q5DTL8	MKIAA4137 protein (Fragment) OS=Mus musculus GN=Sel1l PE=2 SV=1 - [Q5DTL8_MOUSE]	1.83256e+06	3.63665e+06	46.787	29.09	17	22	44.0951	22.36	12	16	832	93.3504	6.53662
A0A0U1RP13	CDP-diacylglycerol--inositol 3-phosphatidyltransferase OS=Mus musculus GN=Cdipt PE=1 SV=1 - [A0A0U1RP13_MOUSE]	2.31689e+06	3.21464e+06	46.711	31.35	5	22	75.1633	31.35	5	31	185	20.2785	8.48486
Q61074	Protein phosphatase 1G OS=Mus musculus GN=Ppm1g PE=1 SV=3 - [PPM1G_MOUSE]	1.80206e+06	4.98235e+06	46.7031	22.51	10	19	71.8998	28.97	11	25	542	58.6915	4.38623
Q8CGE8	Interferon-activable protein 205-A OS=Mus musculus GN=Ifi205a PE=2 SV=1 - [IFI5A_MOUSE]	1.33475e+06	924689	46.6627	31.44	11	23	13.2037	13.86	5	7	404	45.1478	8.48486
P61804	Dolichyl-diphosphooligosaccharide--protein glycosyltransferase subunit DAD1 OS=Mus musculus GN=Dad1 PE=1 SV=3 - [DAD1_MOUSE]	9.5491e+06	5.1339e+07	46.618	26.55	3	17	93.3885	26.55	3	31	113	12.4886	7.07861
E9PVA8	eIF-2-alpha kinase activator GCN1 OS=Mus musculus GN=Gcn1 PE=1 SV=1 - [GCN1_MOUSE]	411338	3.56456e+06	46.6101	5.5	16	41	124.152	17.11	44	64	2671	292.834	7.35693
Q5J7N1	Kras protein OS=Mus musculus GN=Kras PE=2 SV=1 - [Q5J7N1_MOUSE]	5.65688e+06	3.67885e+06	46.5648	52.66	7	19	24.6785	52.66	7	13	188	21.4689	8.11865
P32883	GTPase KRas OS=Mus musculus GN=Kras PE=1 SV=1 - [RASK_MOUSE]	5.59332e+06	3.67885e+06	46.5491	51.32	7	19	24.9194	51.32	7	13	189	21.642	6.771
Q3TH64	Putative uncharacterized protein OS=Mus musculus GN=Cyb5b PE=2 SV=1 - [Q3TH64_MOUSE]	1.12066e+07	9.32839e+06	46.5309	55.48	6	28	53.9068	54.79	5	32	146	16.2358	4.97021
A0A0R4J0B4	Cytidine monophospho-N-acetylneuraminic acid synthetase OS=Mus musculus GN=Cmas PE=1 SV=1 - [A0A0R4J0B4_MOUSE]	4.59411e+06	6.64193e+06	46.4508	38.89	13	23	60.5899	38.43	16	29	432	47.9997	8.104
Q3UU20	Putative uncharacterized protein OS=Mus musculus GN=Hid1 PE=2 SV=1 - [Q3UU20_MOUSE]	921714	2.71373e+06	46.4507	24.9	17	29	70.4382	26.43	18	31	787	88.5953	5.93506
Q9CZC8	Secernin-1 OS=Mus musculus GN=Scrn1 PE=1 SV=1 - [SCRN1_MOUSE]	2.68973e+06	9.6309e+06	46.425	29.47	10	19	63.2318	38.41	13	23	414	46.2966	4.79248
Q3UMR5	Calcium uniporter protein, mitochondrial OS=Mus musculus GN=Mcu PE=1 SV=2 - [MCU_MOUSE]	6.49971e+06	5.81517e+06	46.4158	42	15	29	64.4078	42	15	31	350	39.6566	8.55811
P61358	60S ribosomal protein L27 OS=Mus musculus GN=Rpl27 PE=1 SV=2 - [RL27_MOUSE]	2.47105e+07	4.19945e+07	46.3405	44.85	6	29	67.7744	48.53	7	37	136	15.7877	10.5649
Q8CAY6	Acetyl-CoA acetyltransferase, cytosolic OS=Mus musculus GN=Acat2 PE=1 SV=2 - [THIC_MOUSE]	4.17864e+06	1.0094e+07	46.3336	46.35	11	21	62.2922	48.36	12	24	397	41.2712	7.50342
Q9D0M1	Phosphoribosyl pyrophosphate synthase-associated protein 1 OS=Mus musculus GN=Prpsap1 PE=1 SV=1 - [KPRA_MOUSE]	1.76825e+06	3.06604e+06	46.2531	51.97	13	19	42.6245	51.97	13	18	356	39.4067	7.1958
Q99M71	Mammalian ependymin-related protein 1 OS=Mus musculus GN=Epdr1 PE=1 SV=1 - [EPDR1_MOUSE]	2.09064e+06	2.18229e+06	46.2398	29.46	6	19	48.1863	32.14	7	21	224	25.4687	7.57666
Q9QXB9	Developmentally-regulated GTP-binding protein 2 OS=Mus musculus GN=Drg2 PE=1 SV=1 - [DRG2_MOUSE]	2.89922e+06	5.22153e+06	46.2221	41.21	14	20	72.9713	44.78	14	27	364	40.6924	8.88037
Q9QZ85	Interferon-inducible GTPase 1 OS=Mus musculus GN=Iigp1 PE=1 SV=2 - [IIGP1_MOUSE]	1.9377e+06	3.30824e+06	46.2146	37.77	12	18	40.8998	32.69	10	15	413	47.5415	6.32861
Q9DB27	Malignant T-cell-amplified sequence 1 OS=Mus musculus GN=Mcts1 PE=1 SV=1 - [MCTS1_MOUSE]	1.8612e+06	4.29026e+06	46.1456	35.36	6	17	29.4243	33.15	5	12	181	20.5418	8.82178
P55264	Adenosine kinase OS=Mus musculus GN=Adk PE=1 SV=2 - [ADK_MOUSE]	1.26466e+07	1.50235e+07	46.0657	26.87	10	19	43.7927	34.07	13	19	361	40.1235	6.21436
A2ICR0	PHEX OS=Mus musculus GN=Phex PE=2 SV=1 - [A2ICR0_MOUSE]	1.79987e+06	2.43659e+06	46.0084	19.89	13	20	57.6963	34.05	20	24	749	86.3039	8.83643
O35239	Tyrosine-protein phosphatase non-receptor type 9 OS=Mus musculus GN=Ptpn9 PE=1 SV=2 - [PTN9_MOUSE]	1.12444e+07	1.50603e+07	46.0061	29.51	15	27	36.6498	19.73	12	23	593	67.9267	8.104
O09164	Extracellular superoxide dismutase [Cu-Zn] OS=Mus musculus GN=Sod3 PE=1 SV=1 - [SODE_MOUSE]	3.26035e+06	2.29229e+06	45.9987	42.23	9	31	27.8917	42.23	9	21	251	27.3747	6.84424
Q3UM45	Protein phosphatase 1 regulatory subunit 7 OS=Mus musculus GN=Ppp1r7 PE=1 SV=2 - [PP1R7_MOUSE]	4.93316e+06	1.18197e+07	45.9937	49.03	13	16	84.7391	58.17	20	30	361	41.2665	4.91943
O08759	Ubiquitin-protein ligase E3A OS=Mus musculus GN=Ube3a PE=1 SV=2 - [UBE3A_MOUSE]	1.36259e+06	3.16424e+06	45.9583	22.64	16	19	72.8814	31.84	23	29	870	99.7557	5.08447
Q9ESP1	Stromal cell-derived factor 2-like protein 1 OS=Mus musculus GN=Sdf2l1 PE=1 SV=2 - [SDF2L_MOUSE]	9.04957e+06	9.02472e+06	45.8654	43.89	5	12	44.1836	59.73	6	12	221	23.6337	7.41553
P35550	rRNA 2'-O-methyltransferase fibrillarin OS=Mus musculus GN=Fbl PE=1 SV=2 - [FBRL_MOUSE]	2.22934e+06	1.97281e+06	45.8272	34.86	9	23	30.0985	32.42	8	17	327	34.2857	10.2427
Q7TMF3	NADH dehydrogenase [ubiquinone] 1 alpha subcomplex subunit 12 OS=Mus musculus GN=Ndufa12 PE=1 SV=2 - [NDUAC_MOUSE]	8.27359e+06	1.56548e+07	45.8054	64.83	9	23	41.0507	75.17	10	22	145	17.0756	9.36377
Q6IFX3	Keratin, type I cytoskeletal 40 OS=Mus musculus GN=Krt40 PE=2 SV=1 - [K1C40_MOUSE]	1.54193e+08	6.56243e+07	45.7695	1.59	1	30	48.7334	5.01	2	24	439	48.8958	4.53857
B1AQ75	Keratin, type I cuticular Ha6 OS=Mus musculus GN=Krt36 PE=1 SV=1 - [KRT36_MOUSE]	1.54193e+08	6.5526e+07	45.7695	3.38	2	31	48.7334	3.59	2	24	473	52.7569	5.04639
Q61247	Alpha-2-antiplasmin OS=Mus musculus GN=Serpinf2 PE=1 SV=1 - [A2AP_MOUSE]	4.38027e+06	2.5735e+07	45.7538	23.63	11	22	61.8863	24.85	13	31	491	54.9371	6.30322
Q60973	Histone-binding protein RBBP7 OS=Mus musculus GN=Rbbp7 PE=1 SV=1 - [RBBP7_MOUSE]	1.36265e+07	8.56301e+06	45.7396	24	9	22	57.7666	37.41	12	27	425	47.7602	5.04639
Q5RL55	ATP-binding cassette, sub-family F (GCN20), member 1 OS=Mus musculus GN=Abcf1 PE=2 SV=1 - [Q5RL55_MOUSE]	787652	1.0331e+07	45.7329	14.71	10	20	59.9945	21.65	14	26	836	94.7579	6.60986
Q9DBR1	5'-3' exoribonuclease 2 OS=Mus musculus GN=Xrn2 PE=1 SV=1 - [XRN2_MOUSE]	1.38368e+06	2.06966e+06	45.7216	17.03	14	27	41.5115	18.4	16	20	951	108.618	7.59131
Q8R5C5	Beta-centractin OS=Mus musculus GN=Actr1b PE=1 SV=1 - [ACTY_MOUSE]	1.39555e+07	2.70901e+07	45.695	51.33	15	21	65.9282	42.29	13	26	376	42.2547	6.40479
Q99LB6	Methionine adenosyltransferase 2 subunit beta OS=Mus musculus GN=Mat2b PE=1 SV=1 - [MAT2B_MOUSE]	4.82819e+06	8.82432e+06	45.6807	33.83	9	19	45.3417	38.02	11	18	334	37.369	6.94678
Q8VE70	Programmed cell death protein 10 OS=Mus musculus GN=Pdcd10 PE=1 SV=1 - [PDC10_MOUSE]	3.92229e+06	5.55977e+06	45.6409	39.62	7	18	32.6217	39.62	7	14	212	24.6999	8.19189
Q3UB92	Putative uncharacterized protein OS=Mus musculus GN=Ppt1 PE=2 SV=1 - [Q3UB92_MOUSE]	3.72283e+06	4.07698e+06	45.5968	36.27	9	20	44.8402	42.81	10	20	306	34.3813	8.1626
Q8BFY6	Peflin OS=Mus musculus GN=Pef1 PE=1 SV=1 - [PEF1_MOUSE]	2.33496e+06	3.18256e+06	45.5627	24.36	6	16	61.0759	26.55	7	22	275	29.209	6.30322
Q3TF41	Nucleosome assembly protein 1-like 1, isoform CRA_d OS=Mus musculus GN=Nap1l1 PE=2 SV=1 - [Q3TF41_MOUSE]	3.14159e+06	6.22212e+06	45.5099	20.92	7	20	44.3113	16.3	6	19	368	42.7059	4.55127
Q3U9G9	Lamin-B receptor OS=Mus musculus GN=Lbr PE=1 SV=2 - [LBR_MOUSE]	269062	2.9549e+06	45.4991	9.58	6	20	53.5319	15.34	9	23	626	71.3945	9.36377
Q9D1H9	Microfibril-associated glycoprotein 4 OS=Mus musculus GN=Mfap4 PE=1 SV=1 - [MFAP4_MOUSE]	3.75318e+07	3.59412e+07	45.4708	14.4	4	25	53.5605	16.73	5	30	257	28.919	5.43994
Q3U7A2	Putative uncharacterized protein OS=Mus musculus GN=Ifit1 PE=2 SV=1 - [Q3U7A2_MOUSE]	2.53612e+06	3.97596e+06	45.4464	34.77	15	19	61.1178	44.06	18	24	463	53.7025	7.82568
Q8BH58	TIP41-like protein OS=Mus musculus GN=Tiprl PE=1 SV=1 - [TIPRL_MOUSE]	2.14886e+06	2.77358e+06	45.4449	52.77	10	19	52.1206	56.83	12	24	271	31.2336	5.63037
O70439	Syntaxin-7 OS=Mus musculus GN=Stx7 PE=1 SV=3 - [STX7_MOUSE]	2.24009e+06	3.53979e+06	45.368	28.74	6	16	32.0607	28.74	6	13	261	29.8023	5.78271
Q05DT0	Add3 protein (Fragment) OS=Mus musculus GN=Add3 PE=2 SV=1 - [Q05DT0_MOUSE]	1.26246e+06	3.92371e+06	45.2362	18.03	12	27	37.7457	20.12	13	20	671	75.059	6.59521
Q8R3Q0	Store-operated calcium entry-associated regulatory factor OS=Mus musculus GN=Saraf PE=1 SV=2 - [SARAF_MOUSE]	703638	1.0913e+06	45.1806	35.93	7	14	31.4878	35.03	7	11	334	35.8335	8.19189
O54890	Integrin beta-3 OS=Mus musculus GN=Itgb3 PE=1 SV=2 - [ITB3_MOUSE]	1.14055e+06	1.51602e+06	45.1443	14.23	10	16	28.3852	12.58	9	12	787	86.6813	5.23682
Q922J3	CAP-Gly domain-containing linker protein 1 OS=Mus musculus GN=Clip1 PE=1 SV=1 - [CLIP1_MOUSE]	293430	1.37193e+06	45.0796	7.48	10	19	61.1161	14.88	18	32	1391	155.718	5.23682
Q0VBK2	Keratin, type II cytoskeletal 80 OS=Mus musculus GN=Krt80 PE=1 SV=1 - [K2C80_MOUSE]	1.09434e+06	1.39125e+06	45.0744	28.98	12	16	31.6993	25.22	11	14	452	50.6288	6.26514
Q7TNV0	Protein DEK OS=Mus musculus GN=Dek PE=1 SV=1 - [DEK_MOUSE]	4.1749e+06	6.78677e+06	45.0629	23.68	8	20	34.2515	20.53	7	13	380	43.132	6.85889
Q8K124	Pleckstrin homology domain-containing family O member 2 OS=Mus musculus GN=Plekho2 PE=1 SV=1 - [PKHO2_MOUSE]	2.80536e+06	3.95998e+06	45.0423	27.88	9	17	34.4286	24.85	7	14	495	53.8394	5.50342
Q09199	Beta-1,4 N-acetylgalactosaminyltransferase 2 OS=Mus musculus GN=B4galnt2 PE=2 SV=1 - [B4GN2_MOUSE]	3.1403e+06	1.11604e+07	45.026	31.57	16	20	102.388	47.84	24	43	510	58.2805	8.93896
Q7TMY8	E3 ubiquitin-protein ligase HUWE1 OS=Mus musculus GN=Huwe1 PE=1 SV=5 - [HUWE1_MOUSE]	196444	3.86283e+06	44.9554	3.72	14	28	68.9257	5.89	23	31	4377	482.332	5.22412
Q62351	Transferrin receptor protein 1 OS=Mus musculus GN=Tfrc PE=1 SV=1 - [TFR1_MOUSE]	850752	1.11475e+06	44.9476	20.45	13	17	32.4378	16.25	11	12	763	85.6773	6.56592
Q9D8B3	Charged multivesicular body protein 4b OS=Mus musculus GN=Chmp4b PE=1 SV=2 - [CHM4B_MOUSE]	3.21865e+06	1.37683e+06	44.9402	39.29	7	17	16.1551	39.29	6	7	224	24.9206	4.81787
A0A0G2JEA5	Protein Gm43738 OS=Mus musculus GN=Gm43738 PE=3 SV=1 - [A0A0G2JEA5_MOUSE]	1.66417e+07	1.54893e+07	44.8768	11.14	8	20	60.6684	13.23	9	28	862	95.1627	7.21045
Q8BGV3	Tumor-associated calcium signal transducer 2 OS=Mus musculus GN=Tacstd2 PE=1 SV=1 - [TACD2_MOUSE]	3.03524e+06	2.1586e+06	44.8702	21.14	7	22	28.9725	21.14	7	17	317	35.5512	8.60205
Q3UIB5	Putative uncharacterized protein OS=Mus musculus GN=Dhrs4 PE=2 SV=1 - [Q3UIB5_MOUSE]	1.95288e+06	2.88021e+06	44.8544	40.38	9	19	46.5379	40.38	9	21	260	27.7086	8.89502
Q5NCK8	Mitogen-activated protein kinase OS=Mus musculus GN=Mapk9 PE=2 SV=1 - [Q5NCK8_MOUSE]	1.78664e+07	3.24219e+07	44.809	12.29	5	18	59.5647	17.97	7	25	423	47.9861	5.84619
D3Z6G3	Microtubule-associated protein RP/EB family member 3 OS=Mus musculus GN=Mapre3 PE=1 SV=1 - [D3Z6G3_MOUSE]	5.65786e+06	9.11262e+06	44.7952	35.34	9	23	44.0613	40.23	10	27	266	30.3451	5.30029
P10711	Transcription elongation factor A protein 1 OS=Mus musculus GN=Tcea1 PE=1 SV=2 - [TCEA1_MOUSE]	2.56404e+06	5.82585e+06	44.7832	38.87	11	21	48.9931	36.21	11	21	301	33.859	8.38232
O08663	Methionine aminopeptidase 2 OS=Mus musculus GN=Metap2 PE=1 SV=1 - [MAP2_MOUSE]	2.35274e+06	2.58123e+06	44.7191	38.08	14	23	50.461	36.4	14	23	478	52.8883	5.8208
Q91V64	Isochorismatase domain-containing protein 1 OS=Mus musculus GN=Isoc1 PE=1 SV=1 - [ISOC1_MOUSE]	7.86419e+06	9.10798e+06	44.6902	29.29	7	19	34.2771	26.94	7	16	297	32.012	7.38623
Q6GR78	Amyloid beta (A4) protein OS=Mus musculus GN=App PE=2 SV=1 - [Q6GR78_MOUSE]	1.69924e+06	2.89669e+06	44.6593	12.95	7	18	47.2636	14.96	8	18	695	78.3934	4.83057
Q60972	Histone-binding protein RBBP4 OS=Mus musculus GN=Rbbp4 PE=1 SV=5 - [RBBP4_MOUSE]	1.3871e+07	9.57572e+06	44.6473	22.12	9	18	45.3959	20.71	8	18	425	47.6261	4.89404
S4R1E5	Glutathione peroxidase OS=Mus musculus GN=Gpx4 PE=1 SV=1 - [S4R1E5_MOUSE]	6.16424e+06	1.80077e+07	44.6376	49.04	7	24	75.3293	57.96	10	33	157	17.9248	7.88428
Q9CZS1	Aldehyde dehydrogenase X, mitochondrial OS=Mus musculus GN=Aldh1b1 PE=1 SV=1 - [AL1B1_MOUSE]	4.34196e+07	1.35308e+08	44.635	24.28	12	27	57.8724	24.28	12	34	519	57.5165	7.02002
Q91XV3	Brain acid soluble protein 1 OS=Mus musculus GN=Basp1 PE=1 SV=3 - [BASP1_MOUSE]	1.95896e+06	2.70506e+06	44.539	65.04	7	15	50.5778	65.04	7	16	226	22.0736	4.51318
P54923	[Protein ADP-ribosylarginine] hydrolase OS=Mus musculus GN=Adprh PE=1 SV=1 - [ADPRH_MOUSE]	2.82945e+06	4.31808e+06	44.5155	34.25	10	24	60.9848	39.78	11	28	362	40.0424	5.75732
Q14DR9	ERO1-like beta (S. cerevisiae) OS=Mus musculus GN=Ero1lb PE=2 SV=1 - [Q14DR9_MOUSE]	2.14706e+06	6.25622e+06	44.4985	28.69	11	17	65.0318	33.19	13	23	467	53.4851	7.98682
Q3TZU7	Sorting nexin OS=Mus musculus GN=Snx9 PE=2 SV=1 - [Q3TZU7_MOUSE]	1.9578e+06	5.4333e+06	44.4973	20	9	17	20.5229	15.29	7	10	595	66.4736	5.51611
Q8CGB6	Tensin-2 OS=Mus musculus GN=Tns2 PE=1 SV=1 - [TNS2_MOUSE]	609592	1.78398e+06	44.4719	2.21	3	19	39.6814	6	7	17	1400	151.917	8.48486
Q9CRD2	ER membrane protein complex subunit 2 OS=Mus musculus GN=Emc2 PE=1 SV=1 - [EMC2_MOUSE]	2.98765e+06	1.94146e+06	44.4684	44.44	11	18	48.982	44.11	11	20	297	34.9124	6.81494
Q9Z2G9	Oxidoreductase HTATIP2 OS=Mus musculus GN=Htatip2 PE=1 SV=3 - [HTAI2_MOUSE]	1.9044e+06	1.77181e+06	44.4497	39.26	9	19	36.3681	37.6	10	16	242	26.853	8.5874
H7BWZ3	Actin-related protein 2/3 complex subunit 3 OS=Mus musculus GN=Arpc3 PE=1 SV=1 - [H7BWZ3_MOUSE]	1.83084e+07	3.14415e+07	44.4192	32.35	6	20	48.6902	32.35	6	24	170	19.6249	8.60205
A0A0R4J023	Methylglutaconyl-CoA hydratase, mitochondrial OS=Mus musculus GN=Auh PE=1 SV=1 - [A0A0R4J023_MOUSE]	8.25599e+06	9.9567e+06	44.4087	28.03	7	19	65.1955	28.66	9	29	314	33.317	9.42236
Q3ULG5	DNA helicase OS=Mus musculus GN=Mcm6 PE=1 SV=1 - [Q3ULG5_MOUSE]	1.12952e+06	3.29131e+06	44.3962	28.46	20	23	9.9089	7.05	6	10	794	89.7276	5.89697
P61620	Protein transport protein Sec61 subunit alpha isoform 1 OS=Mus musculus GN=Sec61a1 PE=1 SV=2 - [S61A1_MOUSE]	392596	1.64902e+07	44.3692	10.29	5	37	33.5056	16.18	8	16	476	52.2305	8.06006
Q3TQD9	Putative uncharacterized protein (Fragment) OS=Mus musculus GN=Sardh PE=2 SV=1 - [Q3TQD9_MOUSE]	1.62554e+06	5.57229e+06	44.3569	16.09	15	19	59.9395	21.75	18	28	901	99.6928	6.55127
Q5D098	Proteasome subunit beta type (Fragment) OS=Mus musculus GN=Psmb7 PE=2 SV=1 - [Q5D098_MOUSE]	5.2445e+06	6.44113e+06	44.3361	22.46	6	20	75.0042	27.9	8	33	276	29.7412	7.98682
E9Q4G7	Casein kinase I isoform alpha OS=Mus musculus GN=Csnk1a1 PE=1 SV=1 - [E9Q4G7_MOUSE]	1.1352e+06	1.85096e+06	44.3247	30.36	9	21	48.1087	34.23	10	21	336	38.7428	9.56885
Q3UQN3	Putative uncharacterized protein OS=Mus musculus GN=Rad23b PE=2 SV=1 - [Q3UQN3_MOUSE]	8.12376e+06	1.51088e+07	44.2855	23.36	9	24	56.8293	38.93	11	29	411	43.2007	4.83057
Q6P8J7	Creatine kinase S-type, mitochondrial OS=Mus musculus GN=Ckmt2 PE=1 SV=1 - [KCRS_MOUSE]	3.69892e+07	5.59051e+07	44.26	9.55	4	18	33.5711	7.4	3	12	419	47.4433	8.39697
Q3UWH6	Putative uncharacterized protein (Fragment) OS=Mus musculus GN=Ctsl PE=2 SV=1 - [Q3UWH6_MOUSE]	1.1106e+06	1.35625e+06	44.2046	23.7	5	17	32.7951	19.81	4	11	308	34.7485	6.84424
Q3TXV7	Beta-hexosaminidase OS=Mus musculus GN=Hexa PE=2 SV=1 - [Q3TXV7_MOUSE]	4.55621e+06	3.50852e+06	44.1712	27.06	13	22	58.299	28.98	13	22	521	59.703	6.65381
Q9QZE7	Translin-associated protein X OS=Mus musculus GN=Tsnax PE=1 SV=1 - [TSNAX_MOUSE]	4.06083e+06	3.06765e+06	44.1566	47.93	11	28	55.3533	62.76	14	32	290	32.9058	6.55127
Q9CZW4	Long-chain-fatty-acid--CoA ligase 3 OS=Mus musculus GN=Acsl3 PE=1 SV=2 - [ACSL3_MOUSE]	1.22434e+06	2.64036e+06	44.0876	24.31	15	22	80.4165	28.19	16	32	720	80.4405	8.54346
Q8CC88	von Willebrand factor A domain-containing protein 8 OS=Mus musculus GN=Vwa8 PE=1 SV=2 - [VWA8_MOUSE]	861902	5.02671e+06	44.082	9.34	16	23	61.709	12.6	24	40	1905	213.287	6.59521
A2AJ72	MCG130458 OS=Mus musculus GN=Fubp3 PE=1 SV=1 - [A2AJ72_MOUSE]	2.44258e+06	3.7042e+06	44.0651	36.38	14	20	42.639	31.63	12	21	569	61.4093	8.27979
Q8BPU7	Engulfment and cell motility protein 1 OS=Mus musculus GN=Elmo1 PE=1 SV=2 - [ELMO1_MOUSE]	2.93565e+06	4.58725e+06	44.0287	22.28	14	23	40.4742	24.9	16	20	727	83.8817	6.27783
Q8BP56	Acid trehalase-like protein 1 OS=Mus musculus GN=Athl1 PE=1 SV=1 - [ATHL1_MOUSE]	3.23796e+06	6.72769e+06	44.0271	22.9	14	25	48.2399	20.58	13	26	690	76.44	5.32568
Q6PDG0	Nup205 protein (Fragment) OS=Mus musculus GN=Nup205 PE=2 SV=1 - [Q6PDG0_MOUSE]	958702	1.4293e+06	44.0226	9.09	17	32	37.0609	7.59	15	19	2003	226.788	6.34131
E9QAH1	Protein Golgb1 OS=Mus musculus GN=Golgb1 PE=1 SV=1 - [E9QAH1_MOUSE]	1.71769e+06	7.06589e+06	44.0104	7.66	23	34	99.863	12.2	38	48	3197	365.073	5.05908
Q8BMG7	Rab3 GTPase-activating protein non-catalytic subunit OS=Mus musculus GN=Rab3gap2 PE=1 SV=2 - [RBGPR_MOUSE]	2.23982e+06	4.32564e+06	44.0037	12.81	14	20	47.6125	15.67	18	27	1366	152.438	6.22705
Q3TDG9	Putative uncharacterized protein OS=Mus musculus GN=Stx12 PE=2 SV=1 - [Q3TDG9_MOUSE]	2.55058e+06	3.50677e+06	43.9801	38.69	8	15	43.2953	38.69	8	17	274	31.16	5.57959
Q9D8V0	Minor histocompatibility antigen H13 OS=Mus musculus GN=Hm13 PE=1 SV=1 - [HM13_MOUSE]	4.50894e+06	5.68101e+06	43.9402	12.7	4	22	73.1068	20.9	7	37	378	41.7206	6.03662
Q9CT10	Ran-binding protein 3 OS=Mus musculus GN=Ranbp3 PE=1 SV=2 - [RANB3_MOUSE]	2.73648e+06	3.61543e+06	43.8982	28.92	12	21	44.4265	30.75	12	23	491	52.5407	5.12256
Q9CQ80	Vacuolar protein-sorting-associated protein 25 OS=Mus musculus GN=Vps25 PE=1 SV=1 - [VPS25_MOUSE]	1.00782e+06	2.208e+06	43.8931	48.3	7	22	63.9537	42.05	7	34	176	20.7345	6.34131
Q6PER3	Microtubule-associated protein RP/EB family member 3 OS=Mus musculus GN=Mapre3 PE=1 SV=1 - [MARE3_MOUSE]	5.65786e+06	9.11262e+06	43.8798	38.08	11	24	50.2638	42.7	12	29	281	31.946	5.5415
Q8BH43	Wiskott-Aldrich syndrome protein family member 2 OS=Mus musculus GN=Wasf2 PE=1 SV=1 - [WASF2_MOUSE]	2.37399e+06	5.16098e+06	43.8362	17.1	8	18	41.544	18.51	8	16	497	54.04	5.52881
P49443	Protein phosphatase 1A OS=Mus musculus GN=Ppm1a PE=1 SV=1 - [PPM1A_MOUSE]	5.0781e+06	1.11839e+07	43.8233	43.72	13	18	59.7641	34.55	11	23	382	42.4057	5.36377
Q9CXR1	Dehydrogenase/reductase SDR family member 7 OS=Mus musculus GN=Dhrs7 PE=1 SV=2 - [DHRS7_MOUSE]	1.36736e+07	2.23518e+07	43.8044	36.69	12	20	72.6572	50.59	14	29	338	38.143	8.32373
Q9CQC9	GTP-binding protein SAR1b OS=Mus musculus GN=Sar1b PE=1 SV=1 - [SAR1B_MOUSE]	4.88265e+07	7.49134e+07	43.7055	46.46	8	23	66.8494	57.58	10	34	198	22.3675	6.11279
V9GZG9	MHC class III H2-Slp (haplotype a) sex-limited protein mRNA (Fragment) OS=Mus musculus PE=2 SV=1 - [V9GZG9_MOUSE]	1.48499e+06	3.73665e+06	43.6511	11.07	18	25	56.9798	10.55	16	25	1716	190.587	8.08936
Q920A5	Retinoid-inducible serine carboxypeptidase OS=Mus musculus GN=Scpep1 PE=1 SV=2 - [RISC_MOUSE]	3.47943e+06	4.41567e+06	43.5696	28.76	13	25	49.0055	25.88	11	24	452	50.9318	5.65576
E9QNH6	Unconventional myosin-Ib OS=Mus musculus GN=Myo1b PE=1 SV=1 - [E9QNH6_MOUSE]	967212	1.61195e+06	43.5694	15.68	16	21	47.5599	16.42	15	19	1078	124.955	9.14404
Q9D892	Inosine triphosphate pyrophosphatase OS=Mus musculus GN=Itpa PE=1 SV=2 - [ITPA_MOUSE]	4.98562e+06	6.67929e+06	43.5225	44.95	7	16	41.0599	48.99	7	14	198	21.883	5.87158
P70677	Caspase-3 OS=Mus musculus GN=Casp3 PE=1 SV=1 - [CASP3_MOUSE]	3.98264e+06	5.45067e+06	43.494	49.46	12	26	35.5103	47.29	12	24	277	31.4544	6.91748
Q9DBX5	Phospholipase A2 OS=Mus musculus GN=Pla2g4a PE=1 SV=1 - [Q9DBX5_MOUSE]	1.50572e+06	2.55552e+06	43.4671	19.05	13	23	42.7244	20.81	15	19	740	84.2141	5.42725
Q8BP60	Putative uncharacterized protein OS=Mus musculus PE=2 SV=1 - [Q8BP60_MOUSE]	1.07859e+06	1.9932e+06	43.4557	20.23	10	16	33.1287	16.67	8	11	618	70.3316	8.71924
P03995	Glial fibrillary acidic protein OS=Mus musculus GN=Gfap PE=1 SV=4 - [GFAP_MOUSE]	946618	206289	43.4516	26.05	11	18	0	3.49	2	2	430	49.8695	5.33838
Q5KTQ0	MHC class I heavy chain H2-K OS=Mus musculus GN=H2-K PE=3 SV=1 - [Q5KTQ0_MOUSE]	1.26792e+07	1.30048e+07	43.4328	29.28	8	18	25.8983	19.89	5	11	362	40.8022	6.3667
D3YX85	Arf-GAP with SH3 domain, ANK repeat and PH domain-containing protein 2 OS=Mus musculus GN=Asap2 PE=1 SV=2 - [D3YX85_MOUSE]	9.78599e+06	5.7625e+07	43.3603	2.51	3	22	51.4658	5.55	5	24	955	106.339	6.53662
O70309	Integrin beta-5 OS=Mus musculus GN=Itgb5 PE=1 SV=2 - [ITB5_MOUSE]	3.29441e+06	3.09213e+06	43.2977	17.67	12	24	28.5473	17.79	12	18	798	87.8511	6.16357
P04919	Band 3 anion transport protein OS=Mus musculus GN=Slc4a1 PE=1 SV=1 - [B3AT_MOUSE]	425594	8.14635e+06	43.2666	8.4	7	21	132.113	24.11	16	58	929	103.07	5.45264
B2RPU8	MCG130675 OS=Mus musculus GN=Zbed5 PE=2 SV=1 - [B2RPU8_MOUSE]	1.7588e+06	4.0197e+06	43.231	6.22	4	13	47.5758	7.01	5	15	756	84.2132	8.44092
Q8K0D5	Elongation factor G, mitochondrial OS=Mus musculus GN=Gfm1 PE=1 SV=1 - [EFGM_MOUSE]	1.22466e+06	2.73747e+06	43.1791	22.1	14	19	38.3248	20.64	13	18	751	83.4965	6.91748
Q8K0U4	Heat shock 70 kDa protein 12A OS=Mus musculus GN=Hspa12a PE=1 SV=1 - [HS12A_MOUSE]	2.73603e+06	4.60021e+06	43.1777	20	11	18	39.9798	30.67	15	19	675	74.8245	6.771
Q99L69	Branched chain ketoacid dehydrogenase E1, alpha polypeptide OS=Mus musculus GN=Bckdha PE=2 SV=1 - [Q99L69_MOUSE]	2.41419e+06	6.03104e+06	43.171	40.72	12	19	53.5666	42.99	13	20	442	50.327	8.06006
Q91X78	Erlin-1 OS=Mus musculus GN=Erlin1 PE=1 SV=1 - [ERLN1_MOUSE]	1.73138e+07	2.68064e+07	43.1581	28.61	10	20	55.3327	26.3	9	23	346	38.9122	7.21045
Q3TF08	Putative uncharacterized protein (Fragment) OS=Mus musculus GN=Rbp4 PE=2 SV=1 - [Q3TF08_MOUSE]	1.76764e+06	3.23767e+06	43.1365	33.33	5	15	50.967	33.33	5	16	174	20.1878	5.96045
Q7TS64	Adrenergic receptor kinase, beta 1 OS=Mus musculus GN=Adrbk1 PE=1 SV=1 - [Q7TS64_MOUSE]	1.20519e+06	2.17864e+06	43.1055	21.17	13	22	46.878	16.54	10	20	647	75.1051	7.1665
E9PYA3	Hydroxyacylglutathione hydrolase, mitochondrial (Fragment) OS=Mus musculus GN=Hagh PE=1 SV=1 - [E9PYA3_MOUSE]	2.75386e+06	4.55378e+06	43.1034	31.22	6	16	51.236	35.86	7	18	237	25.9832	8.44092
Q9D2Q8	Protein S100-A14 OS=Mus musculus GN=S100a14 PE=1 SV=1 - [S10AE_MOUSE]	3.88342e+06	3.79746e+06	43.0804	60.58	6	18	13.4001	31.73	3	4	104	11.5918	5.50342
Q9CWZ7	Gamma-soluble NSF attachment protein OS=Mus musculus GN=Napg PE=1 SV=1 - [SNAG_MOUSE]	3.62186e+06	7.95618e+06	43.0571	35.9	11	15	65.1183	50.96	15	26	312	34.7103	5.41455
P21995	Embigin OS=Mus musculus GN=Emb PE=1 SV=2 - [EMB_MOUSE]	3.76366e+06	8.8379e+06	43.04	23.03	8	23	59.4765	23.03	8	30	330	37.0408	6.02393
Q8K1J6	CCA tRNA nucleotidyltransferase 1, mitochondrial OS=Mus musculus GN=Trnt1 PE=1 SV=1 - [TRNT1_MOUSE]	3.38662e+06	6.18187e+06	43.0282	41.01	14	19	70.9294	49.54	17	27	434	49.864	8.55811
Q3TYB1	Putative uncharacterized protein OS=Mus musculus GN=Rab15 PE=2 SV=1 - [Q3TYB1_MOUSE]	1.19383e+08	1.31592e+08	43.0232	10.38	2	17	76.1652	15.09	3	33	212	24.3052	5.94775
O09172	Glutamate--cysteine ligase regulatory subunit OS=Mus musculus GN=Gclm PE=1 SV=1 - [GSH0_MOUSE]	3.20882e+06	5.97928e+06	42.992	30.29	7	20	56.4537	38.32	9	24	274	30.5155	5.51611
O88967	ATP-dependent zinc metalloprotease YME1L1 OS=Mus musculus GN=Yme1l1 PE=1 SV=1 - [YMEL1_MOUSE]	1.41946e+06	1.71587e+06	42.9895	22.1	12	17	35.9609	22.38	12	14	715	79.9778	8.96826
P14438	H-2 class II histocompatibility antigen, A-U alpha chain (Fragment) OS=Mus musculus GN=H2-Aa PE=1 SV=1 - [HA2U_MOUSE]	4.08348e+06	4.20073e+06	42.9258	22.91	4	17	41.8774	22.91	4	15	227	25.1197	4.93213
G5E884	Non-specific serine/threonine protein kinase OS=Mus musculus GN=Pak1 PE=1 SV=1 - [G5E884_MOUSE]	4.32343e+06	6.85695e+06	42.9184	22.24	9	17	62.6172	27.02	12	25	544	60.5697	5.85889
Q80ZW2	Protein THEM6 OS=Mus musculus GN=Them6 PE=1 SV=1 - [THEM6_MOUSE]	7.45537e+06	1.20134e+07	42.8575	41.06	10	23	45.0604	47.83	12	23	207	23.7876	9.11475
B2RXT3	Ogdhl protein OS=Mus musculus GN=Ogdhl PE=2 SV=1 - [B2RXT3_MOUSE]	1.49969e+07	2.82455e+07	42.8309	11.58	13	21	40.4122	11.78	12	17	1010	114.488	6.84424
Q9D3N5	Protein 5430402E10Rik OS=Mus musculus GN=5430402E10Rik PE=2 SV=1 - [Q9D3N5_MOUSE]	3.37785e+06	1.01735e+09	42.8112	37.57	6	21	734.822	68.21	14	358	173	19.4576	5.75732
B1AVU4	Protein Gm14744 OS=Mus musculus GN=Gm14744 PE=3 SV=1 - [B1AVU4_MOUSE]	3.37785e+06	1.01735e+09	42.8112	37.57	6	21	742.75	68.21	14	364	173	19.4435	5.75732
Q9DB16	Calcium-binding protein 39-like OS=Mus musculus GN=Cab39l PE=1 SV=3 - [CB39L_MOUSE]	3.76817e+06	7.13763e+06	42.8027	39.47	15	21	59.4009	39.17	15	30	337	39.0807	8.30908
Q64511	DNA topoisomerase 2-beta OS=Mus musculus GN=Top2b PE=1 SV=2 - [TOP2B_MOUSE]	1.23533e+06	3.30053e+06	42.8014	9.93	17	22	6.08822	2.48	6	7	1612	181.795	8.29443
E9QAZ2	Ribosomal protein L15 OS=Mus musculus GN=Gm10020 PE=3 SV=1 - [E9QAZ2_MOUSE]	3.31185e+07	4.29337e+07	42.7833	34.8	6	28	52.1821	38.24	7	29	204	24.062	11.5757
E9QN59	Mitogen-activated protein kinase OS=Mus musculus GN=Mapk10 PE=1 SV=1 - [E9QN59_MOUSE]	1.78378e+07	3.24219e+07	42.7299	8.91	4	17	49.3004	14.17	6	22	494	55.6779	6.59521
Q9CQ73	Plakophilin 2 OS=Mus musculus GN=Pkp2 PE=1 SV=1 - [Q9CQ73_MOUSE]	781082	3.37391e+06	42.714	18.24	11	26	80.5819	32.83	20	40	795	88.0491	9.33447
P11531	Dystrophin OS=Mus musculus GN=Dmd PE=1 SV=3 - [DMD_MOUSE]	9.89176e+06	2.33153e+07	42.7102	4.51	17	30	56.0362	7.48	23	30	3678	425.566	5.93506
P25206	DNA replication licensing factor MCM3 OS=Mus musculus GN=Mcm3 PE=1 SV=2 - [MCM3_MOUSE]	731293	316271	42.7058	19.46	12	18	8.38851	3.69	3	3	812	91.4892	5.5542
E9Q3Z4	Hexokinase OS=Mus musculus GN=Hk3 PE=1 SV=1 - [E9Q3Z4_MOUSE]	3.63247e+06	9.68018e+06	42.6372	13.73	10	15	30.5997	9.46	7	10	867	94.1709	5.79541
Q62422	Osteoclast-stimulating factor 1 OS=Mus musculus GN=Ostf1 PE=1 SV=2 - [OSTF1_MOUSE]	6.22192e+06	9.59394e+06	42.6048	57.21	10	16	28.6818	38.6	6	10	215	23.7679	5.68115
Q9ESB3	Histidine-rich glycoprotein OS=Mus musculus GN=Hrg PE=1 SV=2 - [HRG_MOUSE]	4.00286e+06	1.22145e+07	42.6017	18.86	10	22	54.2035	20.57	11	25	525	59.1256	7.66455
Q3UP87	Neutrophil elastase OS=Mus musculus GN=Elane PE=2 SV=1 - [ELNE_MOUSE]	4.47381e+06	1.38506e+06	42.6012	20.38	5	23	14.883	10.57	3	6	265	28.6297	10.0083
P14069	Protein S100-A6 OS=Mus musculus GN=S100a6 PE=1 SV=3 - [S10A6_MOUSE]	9.4136e+07	3.92916e+08	42.5943	33.71	5	26	27.3784	33.71	5	14	89	10.0443	5.47803
Q71VB4	PBX1b OS=Mus musculus GN=Pbx1 PE=2 SV=1 - [Q71VB4_MOUSE]	662920	3.17246e+06	42.5609	28.82	7	16	26.5222	30.26	8	15	347	38.4031	8.39697
G3UWH9	Conserved oligomeric Golgi complex subunit 4 (Fragment) OS=Mus musculus GN=Cog4 PE=1 SV=1 - [G3UWH9_MOUSE]	1.17776e+06	4.03126e+06	42.4823	22.41	16	17	56.0458	27	19	28	763	86.1582	5.16064
Q8BKE6	Cytochrome P450 20A1 OS=Mus musculus GN=Cyp20a1 PE=1 SV=1 - [CP20A_MOUSE]	4.43583e+06	7.68253e+06	42.4724	40.04	15	20	64.0162	41.34	16	25	462	52.1162	6.94678
Q6NVF9	Cleavage and polyadenylation specificity factor subunit 6 OS=Mus musculus GN=Cpsf6 PE=1 SV=1 - [CPSF6_MOUSE]	3.37477e+06	9.27766e+06	42.4331	19.42	8	18	57.1818	23.59	10	20	551	59.1164	7.15186
P12787	Cytochrome c oxidase subunit 5A, mitochondrial OS=Mus musculus GN=Cox5a PE=1 SV=2 - [COX5A_MOUSE]	9.08947e+06	6.76208e+07	42.421	27.4	6	19	76.9243	39.04	9	29	146	16.0913	6.53662
Q1HFZ0	tRNA (cytosine(34)-C(5))-methyltransferase OS=Mus musculus GN=Nsun2 PE=1 SV=2 - [NSUN2_MOUSE]	1.2825e+06	2.05275e+06	42.4137	24.17	16	23	47.4914	30.91	17	22	757	85.3972	6.58057
Q6DVA0	LEM domain-containing protein 2 OS=Mus musculus GN=Lemd2 PE=1 SV=1 - [LEMD2_MOUSE]	1.22091e+06	1.13443e+06	42.4043	18.4	8	18	27.0755	15.26	7	13	511	57.4706	9.01221
Q3TIX9	U4/U6.U5 tri-snRNP-associated protein 2 OS=Mus musculus GN=Usp39 PE=1 SV=2 - [SNUT2_MOUSE]	1.13628e+06	1.33131e+06	42.3797	27.84	13	19	33.2346	23.94	10	15	564	65.1056	8.89502
Q9JM14	5'(3')-deoxyribonucleotidase, cytosolic type OS=Mus musculus GN=Nt5c PE=1 SV=1 - [NT5C_MOUSE]	5.11349e+06	9.34631e+06	42.3717	42	8	16	30.79	41.5	7	15	200	23.0618	5.49072
Q91W40	Kinesin light chain 3 OS=Mus musculus GN=Klc3 PE=1 SV=1 - [KLC3_MOUSE]	705988	2.56112e+06	42.3701	16.54	6	15	47.2145	26.97	11	20	508	55.9721	6.771
A0A0R4J086	Olfactomedin-like protein 3 OS=Mus musculus GN=Olfml3 PE=1 SV=1 - [A0A0R4J086_MOUSE]	3.96068e+06	5.11168e+06	42.345	31.53	10	16	40.0993	31.03	10	16	406	45.7692	6.3667
Q62348	Translin OS=Mus musculus GN=Tsn PE=1 SV=1 - [TSN_MOUSE]	6.87017e+06	1.48158e+07	42.3253	33.33	9	17	63.0837	33.33	10	25	228	26.1848	6.44287
Q8R326	Paraspeckle component 1 OS=Mus musculus GN=Pspc1 PE=1 SV=1 - [PSPC1_MOUSE]	6.27984e+06	1.00243e+07	42.2631	20.65	11	26	46.9554	20.65	11	25	523	58.7213	6.66846
O89086	RNA-binding protein 3 OS=Mus musculus GN=Rbm3 PE=1 SV=1 - [RBM3_MOUSE]	6.02007e+06	2.87139e+07	42.2464	34.64	4	18	83.1133	55.56	5	30	153	16.5947	7.50342
O35435	Dihydroorotate dehydrogenase (quinone), mitochondrial OS=Mus musculus GN=Dhodh PE=1 SV=2 - [PYRD_MOUSE]	5.41903e+07	1.92203e+06	42.244	26.58	10	23	40.8425	28.86	11	19	395	42.674	9.5542
A0A0R4J233	Septin-10 OS=Mus musculus GN=Sept10 PE=1 SV=1 - [A0A0R4J233_MOUSE]	1.87583e+07	2.66813e+07	42.1716	22.25	8	22	49.5245	15.22	6	22	427	49.7969	6.7124
Q5SVI9	Calcium/calmodulin-dependent protein kinase type II subunit beta OS=Mus musculus GN=Camk2b PE=1 SV=1 - [Q5SVI9_MOUSE]	3.42009e+06	5.56586e+06	42.1706	12.94	5	17	43.7721	18.16	6	17	479	54.0694	7.15186
P19973	Lymphocyte-specific protein 1 OS=Mus musculus GN=Lsp1 PE=1 SV=2 - [LSP1_MOUSE]	2.37635e+06	1.48238e+06	42.1534	39.39	8	15	20.7378	35.15	8	9	330	36.6918	4.81787
Q9CR61	NADH dehydrogenase [ubiquinone] 1 beta subcomplex subunit 7 OS=Mus musculus GN=Ndufb7 PE=1 SV=3 - [NDUB7_MOUSE]	2.48772e+06	5.28625e+06	42.1053	58.39	6	17	75.8127	70.07	7	30	137	16.3202	8.17725
B9EJ23	Cask protein OS=Mus musculus GN=Cask PE=2 SV=1 - [B9EJ23_MOUSE]	1.9791e+06	5.64027e+06	42.1	21.14	16	20	49.9695	28.41	21	26	880	100.124	6.354
Q9CPN9	Protein 2210010C04Rik OS=Mus musculus GN=2210010C04Rik PE=1 SV=1 - [Q9CPN9_MOUSE]	8.70441e+06	1.36904e+07	42.0771	8.1	2	16	48.5218	8.1	2	21	247	26.405	7.92822
Q8K2L4	Ddx21 protein (Fragment) OS=Mus musculus GN=Ddx21 PE=1 SV=1 - [Q8K2L4_MOUSE]	1.72463e+06	1.6033e+06	42.0231	24.53	14	19	35.0524	22.35	12	14	689	75.8083	9.30518
P57746	V-type proton ATPase subunit D OS=Mus musculus GN=Atp6v1d PE=1 SV=1 - [VATD_MOUSE]	2.40951e+06	4.01421e+06	42	35.22	9	17	48.4531	32.79	8	17	247	28.3514	9.45166
Q3TGH6	Putative uncharacterized protein OS=Mus musculus GN=Fen1 PE=2 SV=1 - [Q3TGH6_MOUSE]	4.1538e+06	4.38205e+06	41.9872	27.63	10	16	29.6444	25.53	8	12	380	42.538	8.48486
P28650	Adenylosuccinate synthetase isozyme 1 OS=Mus musculus GN=Adssl1 PE=1 SV=2 - [PURA1_MOUSE]	4.3686e+06	5.28587e+06	41.9733	32.17	11	16	29.6543	36.11	12	14	457	50.223	8.42627
Q3TWV4	AP-2 complex subunit mu OS=Mus musculus GN=Ap2m1 PE=1 SV=1 - [Q3TWV4_MOUSE]	5.11861e+06	3.09494e+06	41.9606	39.26	15	22	58.0951	40.18	14	30	433	49.3579	9.53955
Q3TMQ3	Claudin (Fragment) OS=Mus musculus GN=Cldn3 PE=2 SV=1 - [Q3TMQ3_MOUSE]	2.09466e+06	3.31839e+06	41.9474	28.25	5	24	61.1037	28.25	5	28	177	18.8858	7.91357
Q99LI2	Chloride channel CLIC-like protein 1 OS=Mus musculus GN=Clcc1 PE=1 SV=1 - [CLCC1_MOUSE]	1.12173e+06	1.47013e+06	41.8909	17.63	8	16	29.4204	18.92	9	13	539	60.5822	5.68115
P26883	Peptidyl-prolyl cis-trans isomerase FKBP1A OS=Mus musculus GN=Fkbp1a PE=1 SV=2 - [FKB1A_MOUSE]	471189	8.22124e+06	41.8354	38.89	5	16	79.3199	29.63	4	23	108	11.9151	8.1626
P04117	Fatty acid-binding protein, adipocyte OS=Mus musculus GN=Fabp4 PE=1 SV=3 - [FABP4_MOUSE]	2.18661e+06	5.86194e+06	41.8173	65.15	9	19	22.7659	65.15	8	11	132	14.6405	8.39697
P97501	Dimethylaniline monooxygenase [N-oxide-forming] 3 OS=Mus musculus GN=Fmo3 PE=1 SV=1 - [FMO3_MOUSE]	3.1226e+06	1.42693e+07	41.7926	35.39	17	20	95.3285	45.13	24	41	534	60.4767	8.36768
O55029	Coatomer subunit beta' OS=Mus musculus GN=Copb2 PE=1 SV=2 - [COPB2_MOUSE]	497343	1.8982e+07	41.7361	15.25	12	22	188.034	35.03	27	89	905	102.384	5.30029
Q91WD9	Secretagogin OS=Mus musculus GN=Scgn PE=2 SV=1 - [SEGN_MOUSE]	1.25718e+06	1.72787e+06	41.7346	24.28	6	16	57.5195	34.06	8	22	276	32.1251	5.18604
Q91ZF5	Calcium-activated chloride channel CLCA4 OS=Mus musculus GN=Clca3b PE=2 SV=1 - [Q91ZF5_MOUSE]	732816	136616	41.725	18.04	12	18	6.14681	1.76	1	2	909	100.081	6.84424
Q8BTS4	Nuclear pore complex protein Nup54 OS=Mus musculus GN=Nup54 PE=1 SV=1 - [NUP54_MOUSE]	1.764e+06	2.26776e+06	41.6819	24.71	11	16	33.4162	25.29	10	10	510	55.6975	7.02002
Q3TAB9	Putative uncharacterized protein OS=Mus musculus GN=Atg7 PE=2 SV=1 - [Q3TAB9_MOUSE]	1.20148e+06	3.08257e+06	41.65	25.93	15	19	52.1579	33.52	17	19	698	77.451	6.3667
P35585	AP-1 complex subunit mu-1 OS=Mus musculus GN=Ap1m1 PE=1 SV=3 - [AP1M1_MOUSE]	4.8565e+06	7.71375e+06	41.6336	39.48	13	22	43.1909	36.17	12	18	423	48.512	7.29834
Q58NB6	Dehydrogenase/reductase SDR family member 9 OS=Mus musculus GN=Dhrs9 PE=2 SV=2 - [DHRS9_MOUSE]	3.41941e+06	5.1459e+06	41.6031	33.23	9	13	42.064	35.11	11	16	319	35.2198	9.18799
P61922	4-aminobutyrate aminotransferase, mitochondrial OS=Mus musculus GN=Abat PE=1 SV=1 - [GABT_MOUSE]	3.22357e+06	6.28406e+06	41.5852	30	13	16	52.8455	44.2	16	20	500	56.4156	8.08936
Q921L5	Conserved oligomeric Golgi complex subunit 2 OS=Mus musculus GN=Cog2 PE=1 SV=2 - [COG2_MOUSE]	1.20827e+06	3.05557e+06	41.5658	24.08	12	15	51.6402	25.85	13	16	731	81.9882	6.21436
Q6ZWQ5	Sorting nexin 12, isoform CRA_c OS=Mus musculus GN=Snx12 PE=1 SV=1 - [Q6ZWQ5_MOUSE]	5.03485e+06	1.40193e+07	41.5298	48.77	9	22	43.6253	69.14	10	20	162	18.8727	8.44092
Q91V69	CD14 antigen (Fragment) OS=Mus musculus GN=CD14 PE=4 SV=1 - [Q91V69_MOUSE]	1.45928e+06	949732	41.4984	26.97	9	17	13.0435	14.04	4	6	356	38.0578	5.19873
E9Q4M4	MICOS complex subunit OS=Mus musculus GN=Chchd6 PE=1 SV=1 - [E9Q4M4_MOUSE]	2.30291e+06	2.2954e+06	41.4933	36.33	8	13	41.8536	39.18	9	14	245	26.3716	8.6167
Q8R1V4	Transmembrane emp24 domain-containing protein 4 OS=Mus musculus GN=Tmed4 PE=1 SV=1 - [TMED4_MOUSE]	8.74486e+06	1.2336e+07	41.4923	38.33	8	19	67.14	38.33	8	27	227	26.0054	8.17725
A0A0B4J1G1	Low affinity immunoglobulin gamma Fc region receptor II OS=Mus musculus GN=Fcgr2b PE=1 SV=1 - [A0A0B4J1G1_MOUSE]	2.34919e+06	3.02963e+06	41.4897	26.62	6	19	38.7684	26.62	6	18	293	32.9559	7.2251
Q3UDM3	Putative uncharacterized protein OS=Mus musculus GN=Ptges PE=2 SV=1 - [Q3UDM3_MOUSE]	5.53997e+06	3.63922e+06	41.4853	26.14	5	19	22.3406	26.14	5	12	153	17.3272	9.71533
O35594	Intraflagellar transport protein 81 homolog OS=Mus musculus GN=Ift81 PE=1 SV=4 - [IFT81_MOUSE]	1.56491e+06	6.10101e+06	41.4686	27.22	16	18	65.8265	39.64	25	35	676	79.2353	8.74854
D3YYY1	ABPBG7 OS=Mus musculus GN=Scgb2b7 PE=4 SV=2 - [D3YYY1_MOUSE]	5.18402e+06	1.56278e+08	41.4437	41.96	4	20	64.4031	57.14	5	22	112	12.5773	4.36084
P10639	Thioredoxin OS=Mus musculus GN=Txn PE=1 SV=3 - [THIO_MOUSE]	1.0663e+07	1.03812e+08	41.4217	40	4	18	96.035	57.14	6	39	105	11.6676	4.91943
Q9WV85	Nucleoside diphosphate kinase 3 OS=Mus musculus GN=Nme3 PE=1 SV=3 - [NDK3_MOUSE]	2.91712e+06	6.78538e+06	41.405	72.78	11	24	71.5644	72.78	11	28	169	19.0868	6.68311
Q922D4	Serine/threonine-protein phosphatase 6 regulatory subunit 3 OS=Mus musculus GN=Ppp6r3 PE=1 SV=1 - [PP6R3_MOUSE]	1.04967e+06	3.16849e+06	41.4043	14.34	11	20	57.9582	20.73	16	29	844	94.5933	4.57666
F8VPK0	Protein Ttc37 OS=Mus musculus GN=Ttc37 PE=1 SV=1 - [F8VPK0_MOUSE]	2.54449e+07	1.01682e+06	41.3869	13.5	17	19	35.2263	10.3	14	18	1563	173.832	7.12256
O35864	COP9 signalosome complex subunit 5 OS=Mus musculus GN=Cops5 PE=1 SV=3 - [CSN5_MOUSE]	3.68746e+06	7.07033e+06	41.386	37.13	11	16	74.1526	45.51	13	31	334	37.5247	6.53662
Q3TDN2	FAS-associated factor 2 OS=Mus musculus GN=Faf2 PE=1 SV=2 - [FAF2_MOUSE]	4.85537e+06	7.26968e+06	41.3816	34.16	10	18	43.0517	31.46	9	19	445	52.4384	5.46533
Q9CQC6	Basic leucine zipper and W2 domain-containing protein 1 OS=Mus musculus GN=Bzw1 PE=1 SV=1 - [BZW1_MOUSE]	7.76048e+06	1.38332e+07	41.3448	24.34	14	25	51.585	26.25	14	28	419	48.0127	5.92236
Q9EQ80	NIF3-like protein 1 OS=Mus musculus GN=Nif3l1 PE=1 SV=4 - [NIF3L_MOUSE]	2.83077e+06	4.968e+06	41.2967	27.93	9	18	34.5323	33.51	10	19	376	41.7194	6.75635
A2A5V3	SH3 domain-binding protein 1 OS=Mus musculus GN=Sh3bp1 PE=1 SV=1 - [A2A5V3_MOUSE]	1.29607e+06	2.25397e+06	41.2781	23.71	11	17	35.0065	16.15	8	13	582	64.4226	5.52881
Q9QXD1	Peroxisomal acyl-coenzyme A oxidase 2 OS=Mus musculus GN=Acox2 PE=1 SV=2 - [ACOX2_MOUSE]	1.82015e+06	6.6906e+06	41.2761	26.28	16	18	78.8151	38.03	22	30	681	76.814	7.45947
Q9D358	Low molecular weight phosphotyrosine protein phosphatase OS=Mus musculus GN=Acp1 PE=1 SV=3 - [PPAC_MOUSE]	5.36026e+06	2.01768e+07	41.2453	44.3	6	15	47.7386	59.49	7	16	158	18.1799	6.7417
Q9WV02	RNA-binding motif protein, X chromosome OS=Mus musculus GN=Rbmx PE=1 SV=1 - [RBMX_MOUSE]	3.77241e+06	5.78508e+06	41.2292	16.88	6	15	62.6025	16.88	6	24	391	42.2754	10.0522
Q8R010	Aminoacyl tRNA synthase complex-interacting multifunctional protein 2 OS=Mus musculus GN=Aimp2 PE=1 SV=2 - [AIMP2_MOUSE]	2.74575e+06	2.99372e+06	41.228	31.25	7	18	46.0929	40	7	25	320	35.3552	7.82568
Q9D554	Splicing factor 3A subunit 3 OS=Mus musculus GN=Sf3a3 PE=1 SV=2 - [SF3A3_MOUSE]	3.30796e+06	4.78574e+06	41.148	17.56	8	16	45.2382	18.96	9	16	501	58.8052	5.33838
Q3TPD9	Amine oxidase [flavin-containing] (Fragment) OS=Mus musculus GN=Maoa PE=2 SV=1 - [Q3TPD9_MOUSE]	4.61975e+06	4.80236e+06	41.0576	26.4	14	24	51.6344	32.76	15	29	519	58.7493	7.97217
[truncated: 8,013 more rows]

## Sheet: IP VNO WT and KO
Accession	Description	WT1 Score	WT1 Coverage	WT1 # Proteins	WT1 # Unique Peptides	WT1 # Peptides	WT1 # PSMs	WT1 Area	WT2 Score	WT2 Coverage	WT2 # Proteins	WT2 # Unique Peptides	WT2 # Peptides	WT2 # PSMs	WT2 Area	WT3 Score	WT3 Coverage	WT3 # Proteins	WT3 # Unique Peptides	WT3 # Peptides	WT3 # PSMs	WT3 Area	KO1 Score	KO1 Coverage	KO1 # Proteins	KO1 # Unique Peptides	KO1 # Peptides	KO1 # PSMs	KO1 Area	KO2 Score	KO2 Coverage	KO2 # Proteins	KO2 # Unique Peptides	KO2 # Peptides	KO2 # PSMs	KO2 Area	# AAs	MW [kDa]	calc. pI
Q52L64	ENSMUSG00000076577 protein OS=Mus musculus GN=Igkv8-30 PE=1 SV=1 - [Q52L64_MOUSE]	2426.62	57.92	8	1	18	974	1.29083e+10	0	0	0	0	0	0	0	1961.96	57.92	8	1	17	777	1.32016e+10	1660.29	58.33	9	1	20	634	2.44218e+10	0	0	0	0	0	0	0	240	26.5918	6.31592
P01867	Ig gamma-2B chain C region OS=Mus musculus GN=Igh-3 PE=1 SV=3 - [IGG2B_MOUSE]	2025.82	53.96	4	3	21	754	2.92806e+10	2127.75	49.26	5	4	20	745	2.28202e+10	1962.51	49.26	5	4	20	715	3.31521e+10	1688.34	60.89	4	4	21	562	4.44005e+10	1135.89	47.03	5	3	17	387	2.57834e+10	404	44.2312	6.52197
A2N494	Aberrantly recombined kappa chain Vk8/J1 region (Fragment) OS=Mus musculus PE=1 SV=1 - [A2N494_MOUSE]	1926.97	84.21	3	2	9	628	1.29687e+10	1922.2	74.56	4	2	9	620	1.02338e+10	1742.15	69.3	4	2	8	561	1.24361e+10	839.644	74.56	5	2	8	295	2.86276e+10	775.471	47.37	7	1	5	269	1.46205e+10	114	12.6242	9.01221
A0A0F7R1P3	MAb 106 heavy chain OS=Mus musculus GN=HC PE=2 SV=1 - [A0A0F7R1P3_MOUSE]	1919.3	48.19	9	3	23	692	2.92806e+10	0	0	0	0	0	0	0	1722.07	43.07	9	3	20	612	3.06036e+10	0	0	0	0	0	0	0	0	0	0	0	0	0	0	469	51.1604	7.72314
Q91Z05	Ighg protein OS=Mus musculus GN=Ighg PE=1 SV=1 - [Q91Z05_MOUSE]	1834.96	54.12	55	1	24	659	2.92806e+10	1837.03	43.76	59	1	19	615	2.28202e+10	1731.65	49.05	59	1	21	595	3.06036e+10	1626.43	63.21	60	3	23	525	4.16046e+10	1049.01	42.07	8	1	16	340	2.5168e+10	473	51.913	7.7085
Q569X1	Ighg protein OS=Mus musculus GN=Ighg PE=1 SV=1 - [Q569X1_MOUSE]	1790.76	56.09	6	2	22	641	2.92806e+10	0	0	0	0	0	0	0	0	0	0	0	0	0	0	1585.01	50.84	6	1	18	508	4.16046e+10	1034.55	44.96	7	1	15	335	2.5168e+10	476	52.1158	5.84619
A0A0D5ZY64	IgE L chain kappa OS=Mus musculus PE=2 SV=1 - [A0A0D5ZY64_MOUSE]	1737.95	62.61	21	1	17	636	4.52337e+09	1322.73	62.61	29	1	16	495	3.29219e+09	1220.76	62.61	22	1	16	449	5.92963e+09	1228.17	64.71	24	1	20	438	1.10701e+10	0	0	0	0	0	0	0	238	26.276	7.73779
A2NHM3	If kappa light chain (Fragment) OS=Mus musculus GN=Igkc PE=1 SV=1 - [A2NHM3_MOUSE]	1709.41	67.12	21	1	17	630	4.52337e+09	1327.7	67.12	29	1	16	494	3.29219e+09	1209.53	67.12	22	1	16	447	5.92963e+09	1253.28	78.08	23	2	21	445	1.10701e+10	1048.02	67.58	40	1	18	365	3.23385e+09	219	24.1498	7.32764
A0A0F7R1B7	MAb 106 light chain OS=Mus musculus GN=LC PE=2 SV=1 - [A0A0F7R1B7_MOUSE]	1677.38	59.66	8	2	16	613	4.52337e+09	0	0	0	0	0	0	0	0	0	0	0	0	0	0	1199.28	63.03	9	3	19	427	1.10701e+10	0	0	0	0	0	0	0	238	26.3201	7.32764
Q7TS98	Anti-colorectal carcinoma light chain OS=Mus musculus PE=1 SV=1 - [Q7TS98_MOUSE]	1676.76	61.02	11	1	17	619	4.52337e+09	1314.09	54.66	18	2	15	490	3.29219e+09	1207.91	61.02	12	2	16	446	5.92963e+09	1218.39	63.56	14	3	20	433	1.10701e+10	1017.18	51.69	18	1	16	356	3.23385e+09	236	26.4378	7.15186
I6L958	Igk protein OS=Mus musculus GN=Igk PE=1 SV=1 - [I6L958_MOUSE]	1670.95	58.55	8	2	16	612	4.52337e+09	1328.88	58.55	14	2	15	492	3.29219e+09	1197.05	58.55	8	0	15	440	5.92963e+09	1231.69	58.97	9	0	18	435	1.10701e+10	1023.09	52.56	15	1	16	357	3.23385e+09	234	25.6284	6.31592
I6L978	Igk protein OS=Mus musculus GN=Igk PE=1 SV=1 - [I6L978_MOUSE]	1665.89	61.97	9	1	18	614	4.52337e+09	0	0	0	0	0	0	0	1194.84	58.55	9	1	16	441	5.92963e+09	1213.91	58.97	10	1	19	431	1.10701e+10	0	0	0	0	0	0	0	234	25.6866	7.6499
I6L9E1	Uncharacterized protein OS=Mus musculus PE=2 SV=1 - [I6L9E1_MOUSE]	1663.88	56.78	9	1	16	611	4.52337e+09	0	0	0	0	0	0	0	1204.05	56.78	9	1	15	442	5.92963e+09	1203.34	57.2	10	1	18	427	1.10701e+10	0	0	0	0	0	0	0	236	26.2826	6.75635
I6L991	Uncharacterized protein OS=Mus musculus PE=1 SV=1 - [I6L991_MOUSE]	1661.16	62.39	11	2	16	611	4.52337e+09	1324.6	62.39	17	2	15	492	3.29219e+09	1189.75	62.39	11	2	15	439	5.92963e+09	1204.51	62.82	9	1	18	428	1.10701e+10	0	0	0	0	0	0	0	234	25.8414	6.52197
A0A5E3	LOC100046793 protein OS=Mus musculus GN=LOC100046793 PE=1 SV=1 - [A0A5E3_MOUSE]	1643.82	50.21	8	1	15	605	4.52337e+09	0	0	0	0	0	0	0	1186.34	50.21	8	1	14	437	5.92963e+09	0	0	0	0	0	0	0	0	0	0	0	0	0	0	237	26.0275	7.38623
A0A0M3KL49	Fab4201 heavy chain OS=Mus musculus PE=1 SV=1 - [A0A0M3KL49_MOUSE]	1642.91	52.75	11	1	15	605	4.52337e+09	0	0	0	0	0	0	0	1182.59	52.75	11	1	14	436	5.92963e+09	1192.5	53.21	11	1	17	424	1.10701e+10	0	0	0	0	0	0	0	218	24.0705	6.18896
A0A0F7W6M8	Ig Kappa Light chain (Fragment) OS=Mus musculus GN=IgK PE=2 SV=1 - [A0A0F7W6M8_MOUSE]	1598.59	37.17	1	1	5	422	6.75783e+09	0	0	0	0	0	0	0	0	0	0	0	0	0	0	0	0	0	0	0	0	0	0	0	0	0	0	0	0	113	12.5682	8.74854
B5UB61	CP1-5 light chain variable region (Fragment) OS=Mus musculus GN=CP1-5VL PE=2 SV=1 - [B5UB61_MOUSE]	964.428	53.04	1	1	7	431	1.08223e+10	1041.64	58.26	1	1	8	439	8.67845e+09	939.085	53.04	1	1	7	397	1.72893e+10	550.908	58.26	1	1	7	240	2.02936e+10	501.899	46.96	6	1	5	218	1.15577e+10	115	12.7693	8.74854
A0A075B5N4	Protein Igkv8-27 OS=Mus musculus GN=Igkv8-27 PE=4 SV=1 - [A0A075B5N4_MOUSE]	845.7	67	3	3	8	391	1.07677e+10	880.347	43	3	1	6	385	8.64306e+09	796.988	61	3	2	7	347	9.80992e+09	493.152	61	3	2	6	216	2.00967e+10	440.695	60	5	3	6	196	1.13675e+10	100	10.9693	7.95752
Q9Z1R9	MCG124046 OS=Mus musculus GN=Prss1 PE=1 SV=1 - [Q9Z1R9_MOUSE]	792.636	9.76	1	2	2	230	1.14671e+10	921.291	9.76	1	2	2	266	1.28968e+10	773.009	9.76	1	2	2	226	1.30648e+10	831.754	9.76	1	2	2	267	1.39603e+10	948.098	9.76	1	2	2	283	1.44054e+10	246	26.1178	4.94482
A0A0B6VMB2	MAb 31C6 heavy chain OS=Mus musculus GN=HC PE=4 SV=1 - [A0A0B6VMB2_MOUSE]	737.213	52.83	8	1	19	262	2.65847e+09	185.798	48.26	29	2	14	65	3.54921e+08	234.871	42.17	15	2	13	80	4.41877e+08	388.297	51.3	14	1	17	132	1.41187e+09	195.984	39.78	29	2	12	73	2.59332e+08	460	50.6921	7.76709
Q68FD5	Clathrin heavy chain 1 OS=Mus musculus GN=Cltc PE=1 SV=3 - [CLH1_MOUSE]	689.176	49.55	10	76	76	246	3.29951e+08	919.708	53.73	10	79	79	304	5.11228e+08	1288.32	57.43	10	87	87	428	1.10276e+09	720.228	61.97	10	84	84	226	2.23497e+08	802.476	60.66	10	85	85	255	1.58221e+08	1675	191.435	5.69385
I6L985	Igh protein OS=Mus musculus GN=Igh PE=1 SV=1 - [I6L985_MOUSE]	678.621	47.12	23	2	17	231	2.65847e+09	172.656	41.36	19	1	12	60	3.54921e+08	220.35	35.39	25	1	11	75	4.41877e+08	366.5	47.12	36	3	16	121	1.41187e+09	187.642	33.9	35	1	10	68	2.59332e+08	469	51.9427	7.88428
U5LP42	Anti-H5N1 hemagglutinin monoclonal anitbody H5M9 heavy chain (Fragment) OS=Mus musculus PE=1 SV=1 - [U5LP42_MOUSE]	651.695	42.12	5	1	15	227	2.65847e+09	0	0	0	0	0	0	0	207.977	30.45	6	1	10	72	4.41877e+08	294.011	38.44	5	1	12	100	1.41187e+09	0	0	0	0	0	0	0	463	51.0181	7.25439
Q9D8L4	Uncharacterized protein OS=Mus musculus PE=1 SV=1 - [Q9D8L4_MOUSE]	578.665	41.86	15	2	15	220	2.64441e+09	130.143	33.19	8	2	11	52	1.48491e+08	320.177	35.73	12	2	12	134	1.09379e+09	468.887	42.71	15	3	15	152	2.1509e+09	93.1046	35.1	16	2	12	36	8.31193e+07	473	51.6659	8.14795
A0A0E4B366	MAb 44B1 heavy chain OS=Mus musculus GN=HC PE=2 SV=1 - [A0A0E4B366_MOUSE]	565.278	38.98	20	1	14	213	2.64441e+09	115.897	31.78	83	1	11	49	1.48491e+08	319.009	36.02	21	1	12	135	1.09379e+09	432.245	37.08	21	1	13	144	2.1509e+09	0	0	0	0	0	0	0	472	51.7861	8.35303
A0A0G2JFN8	Protein Igkv8-19 (Fragment) OS=Mus musculus GN=Igkv8-19 PE=4 SV=3 - [A0A0G2JFN8_MOUSE]	533.935	35.25	1	1	5	190	4.54903e+09	531.853	22.95	2	1	4	186	4.476e+09	0	0	0	0	0	0	0	0	0	0	0	0	0	0	0	0	0	0	0	0	0	122	13.4044	4.95752
P20918	Plasminogen OS=Mus musculus GN=Plg PE=1 SV=3 - [PLMN_MOUSE]	463.335	61.7	7	46	47	185	9.95391e+07	197.777	51.85	7	34	35	83	4.14061e+07	543.445	62.07	7	44	45	204	1.31156e+08	278.855	60.59	5	41	42	107	7.65104e+07	195.841	46.55	3	33	33	80	2.61412e+07	812	90.7489	6.59521
K7TDR4	IgM heavy chain variable region (Fragment) OS=Mus musculus PE=2 SV=1 - [K7TDR4_MOUSE]	445.388	50.49	9	2	4	137	3.63042e+08	654.185	50.49	9	0	4	195	4.09048e+08	650.37	50.49	9	2	4	201	4.60835e+08	2283.64	50.49	31	2	5	638	5.93799e+08	1513.36	50.49	9	2	4	439	2.33827e+08	103	11.6235	8.44092
G0YP42	Anti-human Langerin 2G3 lambda chain OS=Mus musculus PE=1 SV=1 - [G0YP42_MOUSE]	373.233	49.15	18	1	7	125	1.88413e+08	41.691	36.75	8	1	4	13	5.83156e+06	0	0	0	0	0	0	0	97.9883	59.83	17	1	9	30	9.70845e+07	0	0	0	0	0	0	0	234	25.0404	6.07471
A4FU62	LOC207685 protein (Fragment) OS=Mus musculus GN=LOC207685 PE=2 SV=1 - [A4FU62_MOUSE]	372.416	49.36	17	1	7	125	1.88413e+08	41.691	25.75	4	1	4	13	5.93742e+06	60.6387	47.21	22	7	7	22	6.45064e+07	65.9691	48.93	17	1	9	24	9.70845e+07	0	0	0	0	0	0	0	233	24.8592	6.3667
P50446	Keratin, type II cytoskeletal 6A OS=Mus musculus GN=Krt6a PE=1 SV=3 - [K2C6A_MOUSE]	364.533	31.28	9	4	25	156	3.35621e+08	359.052	26.76	10	4	20	150	4.18553e+08	372.356	25.68	9	3	20	151	3.65854e+08	198.225	27.31	11	4	20	90	3.63012e+08	186.83	26.94	12	4	21	88	1.9109e+08	553	59.2986	7.94287
A2A513	Keratin, type I cytoskeletal 10 OS=Mus musculus GN=Krt10 PE=1 SV=1 - [A2A513_MOUSE]	362.905	15.33	9	7	11	172	1.43773e+09	396.058	15.33	12	7	11	196	1.36484e+09	278.705	15.33	9	8	12	135	1.26785e+09	137.718	15.69	15	7	12	66	7.90768e+08	172.181	17.29	9	9	14	90	3.14747e+08	561	57.0067	5.07178
Q922U2	Keratin, type II cytoskeletal 5 OS=Mus musculus GN=Krt5 PE=1 SV=1 - [K2C5_MOUSE]	362.173	27.07	2	9	23	157	3.44941e+08	427.943	23.45	3	8	19	175	4.52417e+08	392.753	25	2	8	20	166	4.25038e+08	223.722	23.45	4	8	19	103	3.68522e+08	242.781	23.45	5	8	20	111	1.9109e+08	580	61.7286	7.75244
Q61781	Keratin, type I cytoskeletal 14 OS=Mus musculus GN=Krt14 PE=1 SV=2 - [K1C14_MOUSE]	356.117	36.16	9	2	21	154	9.9607e+08	362.325	35.33	12	1	19	163	7.3529e+08	275.783	33.06	9	1	19	125	8.44393e+08	174.53	30.99	13	1	14	70	4.36014e+08	166.256	40.08	8	4	19	79	1.72645e+08	484	52.8339	5.17334
P04104	Keratin, type II cytoskeletal 1 OS=Mus musculus GN=Krt1 PE=1 SV=4 - [K2C1_MOUSE]	339.882	6.44	2	3	7	129	1.15299e+09	347.878	6.91	2	3	7	127	1.89932e+09	307.998	6.91	1	4	7	117	1.6731e+09	147.827	5.18	2	2	5	53	6.61624e+08	182.667	6.44	2	3	7	70	3.94408e+08	637	65.5653	8.14795
X5J5T0	IgA heavy chain VDJ region (Fragment) OS=Mus musculus PE=2 SV=1 - [X5J5T0_MOUSE]	328.935	46.15	1	1	3	86	2.53558e+08	503.422	50	1	2	4	131	2.74062e+08	503.102	50	1	2	4	129	3.29477e+08	1816.99	50	23	2	5	449	4.86869e+08	1171.02	46.15	1	1	3	298	1.80019e+08	104	11.7657	8.79248
Q6KB05	ScFv B8E5 protein (Fragment) OS=Mus musculus GN=scFv B8E5 PE=1 SV=1 - [Q6KB05_MOUSE]	310.197	24.31	69	1	6	209	6.24675e+09	352.14	20	31	2	5	202	4.17163e+09	367.929	24.31	72	1	6	199	6.45489e+09	0	0	0	0	0	0	0	144.492	13.73	54	2	3	88	5.56528e+09	255	27.4282	8.5874
A2NC20	CC49 Fab (Fragment) OS=Mus musculus GN=Igkv8-30 PE=2 SV=1 - [A2NC20_MOUSE]	294.749	25.56	1	1	3	201	6.22496e+09	350.429	25.56	1	1	3	200	4.16981e+09	343.595	25.56	1	1	3	190	6.43967e+09	133.892	20.3	1	1	2	92	1.32279e+10	0	0	0	0	0	0	0	133	14.5193	8.25049
A2N1N1	B cell antigen receptor OS=Mus musculus PE=4 SV=1 - [A2N1N1_MOUSE]	291.44	32.09	1	2	4	200	6.22954e+09	349.73	25.37	1	1	3	200	4.17059e+09	349.559	32.09	1	2	4	192	6.44779e+09	139.436	26.87	1	1	3	94	8.83932e+09	0	0	0	0	0	0	0	134	14.7733	7.86963
Q9QWL7	Keratin, type I cytoskeletal 17 OS=Mus musculus GN=Krt17 PE=1 SV=3 - [K1C17_MOUSE]	284.969	40.65	9	6	22	124	1.64566e+09	273.916	36.49	12	4	19	132	1.53158e+09	244.301	33.72	9	4	20	116	1.68793e+09	136.957	33.72	13	5	16	64	7.41765e+08	142.373	30.25	5	3	17	71	3.11718e+08	433	48.1321	5.05908
Q8BGZ7	Keratin, type II cytoskeletal 75 OS=Mus musculus GN=Krt75 PE=1 SV=1 - [K2C75_MOUSE]	259.906	18.69	3	1	15	113	3.29717e+08	287.194	15.79	4	1	13	116	4.18553e+08	291.747	17.42	3	1	14	119	3.5677e+08	148.882	17.97	7	1	13	64	3.63012e+08	155.659	17.06	6	1	13	72	1.9109e+08	551	59.7039	8.30908
Q9Z2K1	Keratin, type I cytoskeletal 16 OS=Mus musculus GN=Krt16 PE=1 SV=3 - [K1C16_MOUSE]	247.048	23.03	12	6	14	120	9.28129e+08	237.102	19.62	15	5	12	115	6.72411e+08	201.279	19.62	12	5	12	92	7.68017e+08	121.191	19.83	16	5	9	47	3.88647e+08	111.526	15.78	11	3	8	50	1.57847e+08	469	51.5743	5.19873
Q6IFX2	Keratin, type I cytoskeletal 42 OS=Mus musculus GN=Krt42 PE=1 SV=1 - [K1C42_MOUSE]	241.417	33.85	8	5	20	100	8.23304e+08	267.039	35.18	11	5	20	113	7.0768e+08	235.438	30.75	8	4	17	98	7.44958e+08	156.17	29.42	11	5	11	57	4.6057e+08	151.956	30.53	6	5	13	59	1.75658e+08	452	50.1019	5.16064
Q08EK4	Keratin 77 OS=Mus musculus GN=Krt77 PE=2 SV=1 - [Q08EK4_MOUSE]	223.474	9.81	3	1	8	85	7.41773e+08	256.202	9.81	3	1	7	96	1.25239e+09	203.216	9.81	4	2	7	79	1.09808e+09	110.163	11.91	5	3	8	44	4.02818e+08	133.76	11.91	5	3	9	55	2.36912e+08	571	61.2646	8.01611
A0A097PUD0	Anti-dectin-1 15E2 light chain OS=Mus musculus PE=2 SV=1 - [A0A097PUD0_MOUSE]	207.301	42.13	7	0	7	54	1.09552e+08	103.65	42.13	7	0	6	29	2.40362e+07	140.256	42.13	6	0	6	36	5.88457e+07	56.5624	21.28	6	1	3	12	7.66719e+07	39.1879	22.55	7	0	3	10	9.01852e+06	235	25.5996	8.30908
Q99KA4	Igh protein OS=Mus musculus GN=Igh-VJ558 PE=2 SV=1 - [Q99KA4_MOUSE]	189.472	35.52	29	5	13	65	2.36392e+08	36.0157	14.78	51	0	6	15	4.80489e+07	151.644	33.26	29	4	12	50	2.0429e+08	91.3921	27.72	28	0	10	31	5.63399e+07	0	0	0	0	0	0	0	487	52.5208	5.57959
B2RTP7	Krt2 protein OS=Mus musculus GN=Krt2 PE=2 SV=1 - [B2RTP7_MOUSE]	186.34	9.19	3	4	10	87	4.88908e+08	171.668	8.2	3	4	9	89	6.31696e+08	144.143	7.78	3	3	8	73	6.94337e+08	118.511	8.2	5	4	9	55	2.36429e+08	136.115	9.19	5	4	10	64	2.02236e+08	707	70.8798	8.06006
P60710	Actin, cytoplasmic 1 OS=Mus musculus GN=Actb PE=1 SV=1 - [ACTB_MOUSE]	178.261	49.33	31	6	16	68	1.72664e+08	166.455	49.33	34	5	16	61	1.7793e+08	259.236	55.73	32	8	17	92	3.55623e+08	338.006	69.33	35	9	20	110	1.43296e+09	304.87	66.4	32	9	20	103	6.75563e+08	375	41.7097	5.47803
E9QPE7	Myosin-11 OS=Mus musculus GN=Myh11 PE=1 SV=1 - [E9QPE7_MOUSE]	174.287	28.07	28	38	51	71	2.35344e+07	491.8	44.89	19	1	85	175	5.62413e+07	420.673	43.19	24	1	78	151	5.28377e+07	2727.36	66	24	10	151	825	1.23868e+09	2510.19	64.71	18	9	144	769	5.51748e+08	1938	223.219	5.50342
E9Q1Z0	Protein 4732456N10Rik OS=Mus musculus GN=4732456N10Rik PE=1 SV=1 - [E9Q1Z0_MOUSE]	170.122	13.2	5	1	12	79	2.74835e+08	138.383	13.01	5	1	11	72	3.7938e+08	144.407	14.68	4	1	12	71	3.67653e+08	0	0	0	0	0	0	0	0	0	0	0	0	0	0	538	58.1882	8.25049
D6RGQ0	Complement factor H OS=Mus musculus GN=Cfh PE=1 SV=1 - [D6RGQ0_MOUSE]	168.854	35.05	6	19	27	69	2.55734e+07	0	0	0	0	0	0	0	237.679	42.16	6	31	33	90	2.92979e+07	0	0	0	0	0	0	0	36.1614	17.75	11	14	14	16	6.05561e+06	1110	124.967	6.82959
A2NVE9	Immnuoglobulin kappa light chain (Fragment) OS=Mus musculus PE=4 SV=1 - [A2NVE9_MOUSE]	165.837	43.52	9	1	3	51	2.99951e+08	35.1119	36.11	8	2	2	8	1.37542e+07	81.667	43.52	10	3	3	25	1.4024e+08	45.4245	43.52	10	1	3	16	1.70317e+08	15.7095	24.07	12	2	2	6	1.16134e+07	108	11.8879	7.12256
A0A075B5T3	Protein Ighv6-6 (Fragment) OS=Mus musculus GN=Ighv6-6 PE=4 SV=1 - [A0A075B5T3_MOUSE]	165.789	50.42	4	2	5	48	7.43586e+07	37.278	41.18	5	1	4	13	6.16778e+06	79.1855	41.18	8	3	4	23	1.62419e+07	69.9911	41.18	8	2	4	19	4.40115e+07	19.4639	31.93	15	2	3	6	5.45587e+06	119	13.2845	7.07861
P08730	Keratin, type I cytoskeletal 13 OS=Mus musculus GN=Krt13 PE=1 SV=2 - [K1C13_MOUSE]	161.299	17.85	6	3	12	96	1.7917e+09	166.05	16.48	9	2	11	102	1.68845e+09	160.061	14.65	6	2	10	88	1.81898e+09	75.7511	13.04	11	1	9	45	8.44733e+08	97.651	15.1	6	3	10	60	3.49543e+08	437	47.7243	4.85596
P19001	Keratin, type I cytoskeletal 19 OS=Mus musculus GN=Krt19 PE=1 SV=1 - [K1C19_MOUSE]	156.886	37.22	7	10	19	86	1.64566e+09	132.75	25.31	10	7	14	80	1.53158e+09	152.785	46.4	7	13	21	80	1.68793e+09	78.4964	23.57	10	4	10	38	7.41765e+08	0	0	0	0	0	0	0	403	44.5147	5.38916
Q566J7	Igh protein OS=Mus musculus GN=Igh PE=2 SV=1 - [Q566J7_MOUSE]	155.99	27.54	25	1	10	54	1.69249e+08	25.3446	14.08	87	2	6	11	3.41338e+07	0	0	0	0	0	0	0	0	0	0	0	0	0	0	0	0	0	0	0	0	0	483	52.337	5.46533
P01872	Ig mu chain C region OS=Mus musculus GN=Ighm PE=1 SV=2 - [IGHM_MOUSE]	153.966	34.36	3	15	15	60	1.39822e+08	41.5692	21.37	3	9	9	14	1.04179e+07	0	0	0	0	0	0	0	77.113	39.43	4	15	15	27	4.7558e+07	34.2156	27.31	4	11	11	15	1.05492e+07	454	49.9403	7.00537
P62737	Actin, aortic smooth muscle OS=Mus musculus GN=Acta2 PE=1 SV=1 - [ACTA_MOUSE]	149.172	53.32	12	7	17	59	1.00446e+08	0	0	0	0	0	0	0	186.684	54.91	12	8	17	77	1.92638e+08	375.475	74.8	15	11	22	129	1.455e+09	313.358	77.72	13	11	22	108	7.43027e+08	377	41.9818	5.38916
Q3UV17	Keratin, type II cytoskeletal 2 oral OS=Mus musculus GN=Krt76 PE=1 SV=1 - [K22O_MOUSE]	149.106	10.77	2	4	12	76	7.2843e+08	149.787	10.77	3	3	11	75	9.54577e+08	127.8	10.77	2	3	11	69	9.83852e+08	86.8921	10.77	6	1	10	44	3.52674e+08	101.816	10.77	5	1	11	54	2.21902e+08	594	62.806	8.42627
A0A097PUG4	Anti-lox-1 15C4 light chain OS=Mus musculus PE=2 SV=1 - [A0A097PUG4_MOUSE]	148.33	35.71	1	1	6	41	6.4228e+07	79.7426	35.71	1	1	5	24	1.37166e+07	111.536	35.71	1	1	5	30	2.77448e+07	0	0	0	0	0	0	0	14.703	22.27	3	1	3	5	3.80256e+06	238	25.9437	4.94482
Q5F2I0	Kappa light chain variable region (Fragment) OS=Mus musculus GN=IgG1 anti-TS1 VL PE=2 SV=1 - [Q5F2I0_MOUSE]	146.495	60.87	12	2	4	42	6.46848e+08	23.4305	40	13	1	3	9	8.95428e+07	40.7425	60.87	13	2	4	14	4.03138e+08	55.7321	64.35	13	2	5	19	6.44921e+08	0	0	0	0	0	0	0	115	12.5523	8.86572
A0A075B5T2	Protein Ighv6-3 (Fragment) OS=Mus musculus GN=Ighv6-3 PE=4 SV=6 - [A0A075B5T2_MOUSE]	145.665	42.86	3	3	5	46	7.55813e+07	15.1974	42.86	3	1	4	5	5.99176e+06	64.4549	42.86	4	3	4	19	3.37675e+07	89.522	43.22	4	3	5	30	6.16584e+07	23.7142	26.27	5	2	3	8	3.85971e+06	119	13.3076	7.84033
P63017	Heat shock cognate 71 kDa protein OS=Mus musculus GN=Hspa8 PE=1 SV=1 - [HSP7C_MOUSE]	144.262	37.46	22	15	23	57	3.34632e+07	189.901	46.28	23	17	26	70	4.61853e+07	346.037	50.15	22	19	28	129	1.01825e+08	194.711	49.07	21	17	26	63	7.51994e+07	190.785	46.75	22	18	26	70	2.96075e+07	646	70.8272	5.51611
Q9QYR6	Microtubule-associated protein 1A OS=Mus musculus GN=Map1a PE=1 SV=2 - [MAP1A_MOUSE]	144.236	16.43	2	31	31	56	1.13736e+07	391.286	33.97	2	62	64	149	4.35826e+07	557.028	37.79	1	1	72	206	6.75781e+07	307.429	34.37	2	60	62	111	3.65624e+07	489.903	42.65	2	83	84	182	4.27683e+07	2776	299.957	4.99561
Q4VAB6	Igh protein OS=Mus musculus GN=Igh PE=2 SV=1 - [Q4VAB6_MOUSE]	139.367	27.95	14	2	10	50	1.69249e+08	0	0	0	0	0	0	0	98.177	25.05	16	2	9	34	1.32794e+08	0	0	0	0	0	0	0	0	0	0	0	0	0	0	483	52.4028	5.5542
Q58E54	Igh protein OS=Mus musculus GN=Igh PE=2 SV=1 - [Q58E54_MOUSE]	134.789	28.25	23	2	10	48	1.69249e+08	0	0	0	0	0	0	0	0	0	0	0	0	0	0	52.6318	20.41	18	1	8	18	3.68482e+07	0	0	0	0	0	0	0	485	52.349	5.33838
P28665	Murinoglobulin-1 OS=Mus musculus GN=Mug1 PE=1 SV=3 - [MUG1_MOUSE]	131.158	20.26	23	26	26	55	3.16412e+07	0	0	0	0	0	0	0	91.5354	16.19	5	19	19	39	1.14858e+07	34.3708	12.26	24	14	14	18	5.06216e+06	23.4555	6.91	20	8	8	12	1.40117e+06	1476	165.193	6.41748
Q61782	Type I epidermal keratin mRNA, 3'end (Fragment) OS=Mus musculus PE=2 SV=1 - [Q61782_MOUSE]	130.148	54.84	2	2	6	37	8.59916e+07	137.473	53.76	2	1	5	40	9.80747e+07	121.621	53.76	2	1	5	37	1.04324e+08	43.7363	41.94	1	1	3	14	3.88742e+07	66.1295	41.94	2	1	3	19	1.26613e+07	93	10.6554	6.30322
Q91WR1	Igh protein OS=Mus musculus GN=Igh PE=2 SV=1 - [Q91WR1_MOUSE]	128.881	26.84	14	1	9	45	1.69249e+08	0	0	0	0	0	0	0	0	0	0	0	0	0	0	0	0	0	0	0	0	0	0	0	0	0	0	0	0	488	52.931	5.19873
X5J533	IgG1 heavy chain VDJ region (Fragment) OS=Mus musculus PE=2 SV=1 - [X5J533_MOUSE]	128.273	52.21	13	2	4	51	3.66719e+08	0	0	0	0	0	0	0	0	0	0	0	0	0	0	0	0	0	0	0	0	0	0	0	0	0	0	0	0	113	12.605	8.70459
Q3SYJ4	Igh protein OS=Mus musculus GN=Igh PE=2 SV=1 - [Q3SYJ4_MOUSE]	128.072	26.03	14	1	9	45	1.69249e+08	0	0	0	0	0	0	0	0	0	0	0	0	0	0	0	0	0	0	0	0	0	0	0	0	0	0	0	0	484	52.2476	5.26221
P01027	Complement C3 OS=Mus musculus GN=C3 PE=1 SV=3 - [CO3_MOUSE]	121.92	18.82	6	29	29	63	2.04547e+07	32	4.99	5	7	7	13	9.07526e+06	106.662	20.14	7	33	33	65	2.85559e+07	115.572	25.68	7	40	40	63	1.90443e+07	25.6257	5.05	5	9	9	13	6.38072e+06	1663	186.366	6.72705
P07724	Serum albumin OS=Mus musculus GN=Alb PE=1 SV=3 - [ALBU_MOUSE]	120.783	38.82	2	21	21	56	7.82696e+07	125.655	32.07	2	17	17	50	1.28044e+08	185.641	44.9	2	24	24	80	1.39729e+08	351.976	71.22	2	39	39	125	1.95753e+08	152.617	47.37	2	26	26	57	7.7358e+07	608	68.6477	6.07471
Q5SUH7	Clathrin interactor 1 OS=Mus musculus GN=Clint1 PE=1 SV=1 - [Q5SUH7_MOUSE]	119.246	27.45	6	14	14	49	2.67338e+07	110.16	27.45	6	15	15	41	2.95264e+07	0	0	0	0	0	0	0	50.899	22.95	6	14	14	23	2.2471e+07	0	0	0	0	0	0	0	623	67.6876	6.41748
P06330	Ig heavy chain V region AC38 205.12 OS=Mus musculus PE=1 SV=1 - [HVM51_MOUSE]	114.541	72.03	16	2	5	35	1.09383e+09	15.7625	44.92	18	2	3	7	5.93413e+07	54.235	53.39	12	1	4	17	3.18168e+08	118.767	66.1	7	2	5	33	5.38631e+08	34.5925	40.68	20	2	3	10	5.43928e+07	118	12.9262	7.10791
Q02257	Junction plakoglobin OS=Mus musculus GN=Jup PE=1 SV=3 - [PLAK_MOUSE]	112.499	32.75	7	20	20	44	7.24335e+06	136.47	30.2	7	18	18	56	1.20711e+07	113.258	30.2	7	18	18	44	8.18353e+06	26.1387	11.54	1	6	6	11	4.02611e+06	41.505	13.42	1	8	8	21	2.2725e+06	745	81.7488	6.13818
A0A0R4J0I1	MCG1051009 OS=Mus musculus GN=Serpina3k PE=1 SV=1 - [A0A0R4J0I1_MOUSE]	110.754	23.92	17	10	10	32	1.96579e+07	1.80229	2.39	2	1	1	1	0	59.6182	25.6	3	8	8	17	1.3137e+07	152.098	40.19	17	14	14	42	1.92067e+07	32.6242	21.05	17	6	6	9	2.46325e+06	418	46.6429	5.16064
A0A075B5V2	Protein Ighv1-34 (Fragment) OS=Mus musculus GN=Ighv1-34 PE=1 SV=1 - [A0A075B5V2_MOUSE]	108.854	39.32	12	1	4	48	3.64011e+08	0	0	0	0	0	0	0	0	0	0	0	0	0	0	40.3566	33.33	12	1	3	17	1.60682e+08	0	0	0	0	0	0	0	117	13.0233	8.73389
Q6IFZ8	MCG1050941 OS=Mus musculus GN=Gm5414 PE=1 SV=1 - [Q6IFZ8_MOUSE]	108.238	11.05	2	2	8	50	2.5264e+08	68.7769	9.78	2	2	6	36	2.92397e+08	85.1987	9.42	2	2	7	39	3.02652e+08	51.5576	9.42	2	1	6	23	1.30436e+08	40.9356	6.7	2	1	5	21	7.36582e+07	552	60.191	7.29834
Q8VED5	Keratin, type II cytoskeletal 79 OS=Mus musculus GN=Krt79 PE=1 SV=2 - [K2C79_MOUSE]	107.825	8.85	1	1	8	49	2.33354e+08	107.706	8.85	1	1	7	51	3.0752e+08	122.044	8.85	1	1	7	58	2.59347e+08	76.7341	11.11	2	1	7	36	2.28629e+08	75.7671	8.85	1	1	7	38	1.26871e+08	531	57.5168	7.69385
Q8VDD5	Myosin-9 OS=Mus musculus GN=Myh9 PE=1 SV=4 - [MYH9_MOUSE]	106.914	15.66	25	16	28	42	1.41679e+07	227.114	30.15	28	36	50	76	3.50191e+07	258.054	32.5	32	42	55	92	3.98838e+07	1174.73	58.16	32	98	127	372	7.82189e+08	1151.28	59.59	29	99	128	370	3.93888e+08	1960	226.232	5.65576
A8DUN2	Beta-globin OS=Mus musculus GN=Hbbt1 PE=3 SV=1 - [A8DUN2_MOUSE]	106.112	83.67	6	2	12	40	8.51181e+07	85.5641	72.79	6	1	9	34	6.92639e+07	110.689	82.31	5	4	11	48	1.3507e+08	132.655	89.8	6	1	13	48	1.58805e+08	70.7139	72.11	6	1	8	26	3.62978e+07	147	15.7081	7.69385
P11679	Keratin, type II cytoskeletal 8 OS=Mus musculus GN=Krt8 PE=1 SV=4 - [K2C8_MOUSE]	104.928	26.12	1	9	15	56	1.87566e+08	93.1856	27.96	4	10	15	50	2.76235e+08	110.917	30.41	1	10	16	59	2.55741e+08	83.9118	23.47	3	8	13	42	1.13658e+08	70.7457	23.47	6	8	14	41	7.91417e+07	490	54.5315	5.8208
P01647	Ig kappa chain V-V region HP 124E1 OS=Mus musculus PE=1 SV=1 - [KV5AE_MOUSE]	103.114	43.52	4	1	3	32	1.73315e+08	0	0	0	0	0	0	0	0	0	0	0	0	0	0	23.4938	43.52	4	1	3	9	1.01988e+08	0	0	0	0	0	0	0	108	11.9579	8.45557
A8DUK4	Beta-globin OS=Mus musculus GN=Hbbt1 PE=1 SV=1 - [A8DUK4_MOUSE]	98.9933	83.67	25	1	11	37	8.51181e+07	75.3999	72.79	25	1	9	31	6.92639e+07	0	0	0	0	0	0	0	126.121	89.8	25	1	13	46	1.58805e+08	69.1431	72.11	25	1	8	24	3.62978e+07	147	15.7382	7.69385
P15864	Histone H1.2 OS=Mus musculus GN=Hist1h1c PE=1 SV=2 - [H12_MOUSE]	98.8583	18.87	6	5	8	38	2.27842e+08	97.0307	17.92	6	5	7	35	2.08613e+08	74.9888	17.92	6	5	7	28	2.17999e+08	0	0	0	0	0	0	0	65.5334	16.04	7	6	6	24	6.40825e+07	212	21.2537	11.0044
P19157	Glutathione S-transferase P 1 OS=Mus musculus GN=Gstp1 PE=1 SV=2 - [GSTP1_MOUSE]	98.2259	44.76	5	6	6	30	5.54629e+07	78.8621	44.76	5	6	6	26	5.23984e+07	122.019	48.1	5	8	8	40	1.23459e+08	51.8048	44.76	5	6	6	16	7.64936e+07	104.18	36.19	5	5	5	26	1.68257e+07	210	23.5941	7.86963
X5J5S9	IgA heavy chain VDJ region (Fragment) OS=Mus musculus PE=2 SV=1 - [X5J5S9_MOUSE]	98.1742	68.89	6	1	5	41	2.72258e+08	0	0	0	0	0	0	0	0	0	0	0	0	0	0	68.9716	58.89	13	1	4	24	1.49182e+08	0	0	0	0	0	0	0	90	9.88292	9.1001
Q8BPF4	Putative uncharacterized protein OS=Mus musculus PE=2 SV=1 - [Q8BPF4_MOUSE]	98.0887	63.38	10	6	6	34	5.82015e+07	0	0	0	0	0	0	0	0	0	0	0	0	0	0	114.178	63.38	10	7	7	43	1.50985e+08	0	0	0	0	0	0	0	142	15.1718	8.67529
A2NVX0	Light chain variable region (Fragment) OS=Mus musculus PE=2 SV=1 - [A2NVX0_MOUSE]	95.651	45.1	9	1	3	32	6.30539e+08	0	0	0	0	0	0	0	0	0	0	0	0	0	0	0	0	0	0	0	0	0	0	0	0	0	0	0	0	102	11.1543	6.50732
Q792Z1	MCG140784 OS=Mus musculus GN=Try10 PE=1 SV=1 - [Q792Z1_MOUSE]	95.5284	20.33	2	3	3	40	3.93211e+08	54.564	8.13	2	2	2	30	5.0977e+08	39.342	8.13	2	2	2	19	4.32835e+08	28.7215	8.13	2	2	2	15	1.37325e+08	41.525	8.13	2	2	2	20	1.21706e+08	246	26.2039	5.8335
A0A075B5V6	Protein Ighv1-42 OS=Mus musculus GN=Ighv1-42 PE=1 SV=1 - [A0A075B5V6_MOUSE]	94.3277	54.08	9	1	3	30	1.06086e+09	0	0	0	0	0	0	0	54.7557	64.29	14	2	4	17	3.14905e+08	100.129	64.29	8	1	4	29	5.17846e+08	0	0	0	0	0	0	0	98	10.7693	8.73389
K7U5T0	IgM heavy chain variable region (Fragment) OS=Mus musculus PE=2 SV=1 - [K7U5T0_MOUSE]	90.4189	19.47	73	1	2	41	5.10049e+08	114.289	19.47	79	1	2	48	3.53758e+08	99.4576	19.47	63	1	2	42	5.88039e+08	402.4	19.47	66	1	2	173	6.16197e+08	347.662	19.47	26	1	2	149	2.60694e+08	113	12.3059	8.44092
Q8K1F2	Anti-VIPase light chain variable region (Fragment) OS=Mus musculus PE=1 SV=1 - [Q8K1F2_MOUSE]	89.416	41.07	14	1	3	22	7.01254e+07	50.7726	41.07	14	1	3	13	1.78561e+07	53.32	41.07	13	1	3	13	5.31066e+07	45.6114	41.07	11	0	3	11	1.03038e+08	40.703	28.57	14	1	2	10	1.23478e+07	112	11.9458	8.45557
P01798	Ig heavy chain V-III region E109 OS=Mus musculus PE=1 SV=1 - [HVM29_MOUSE]	88.4575	24.78	1	2	3	23	1.6353e+07	0	0	0	0	0	0	0	47.6334	22.12	2	1	2	12	8.25182e+06	48.7683	22.12	2	1	2	12	3.28955e+07	0	0	0	0	0	0	0	113	12.6392	7.38623
A0A0A6YXN4	Protein Ighv1-18 (Fragment) OS=Mus musculus GN=Ighv1-18 PE=1 SV=1 - [A0A0A6YXN4_MOUSE]	87.9165	56.41	4	3	5	38	1.60271e+08	5.58343	20.51	15	1	2	3	6.7682e+06	32.9493	50.43	7	3	4	10	1.84226e+07	60.6344	50.43	6	3	4	22	8.99983e+07	4.19748	20.51	15	1	2	4	1.35181e+07	117	12.9044	7.94287
P07744	Keratin, type II cytoskeletal 4 OS=Mus musculus GN=Krt4 PE=1 SV=2 - [K2C4_MOUSE]	84.3793	10.86	1	2	9	47	2.63598e+08	0	0	0	0	0	0	0	81.7411	9.14	1	1	8	48	3.54193e+08	0	0	0	0	0	0	0	0	0	0	0	0	0	0	525	56.2484	8.14795
Q6IME9	Keratin, type II cytoskeletal 72 OS=Mus musculus GN=Krt72 PE=3 SV=1 - [K2C72_MOUSE]	82.9067	7.12	1	1	6	40	1.97275e+08	59.2203	5.77	1	1	4	33	2.76779e+08	70.6191	5.77	1	1	4	37	2.67288e+08	43.3804	5.77	1	1	4	22	1.17094e+08	77.9659	6.92	1	1	5	36	78999028	520	56.7149	7.40088
E9Q557	Desmoplakin OS=Mus musculus GN=Dsp PE=1 SV=1 - [DESP_MOUSE]	80.8693	8.57	4	25	25	48	4.55908e+06	139.015	10.89	3	31	31	70	7.90425e+06	124.497	11.93	4	33	33	65	9.07882e+06	29.2261	4.47	3	13	13	16	3.89815e+06	104.77	7.67	7	21	21	46	2.78529e+06	2883	332.706	6.80029
B7U582	Heat shock protein 70-2 OS=Mus musculus PE=3 SV=1 - [B7U582_MOUSE]	80.2638	19.59	4	4	12	32	3.21725e+07	84.6192	19.59	4	3	11	32	4.32615e+07	173.272	24.01	4	8	16	71	1.00086e+08	61.9613	15.96	4	2	10	21	7.51994e+07	65.2255	14.53	4	1	9	25	2.90735e+07	633	69.6807	5.68115
P20029	78 kDa glucose-regulated protein OS=Mus musculus GN=Hspa5 PE=1 SV=3 - [GRP78_MOUSE]	78.7624	31.76	11	15	17	27	1.87789e+07	108.84	36.18	11	17	19	36	2.95006e+07	224.521	46.26	11	26	28	82	6.89698e+07	227.436	48.09	11	30	32	83	7.90753e+07	160.728	43.05	11	23	25	56	2.21506e+07	655	72.3775	5.16064
X5J5B7	IgM heavy chain VDJ region (Fragment) OS=Mus musculus PE=2 SV=1 - [X5J5B7_MOUSE]	78.2358	49.49	8	1	3	35	1.48392e+08	0	0	0	0	0	0	0	10.9585	50.51	12	2	3	5	1.28096e+07	0	0	0	0	0	0	0	0	0	0	0	0	0	0	99	10.9522	6.52197
Q9DBG3	AP-2 complex subunit beta OS=Mus musculus GN=Ap2b1 PE=1 SV=1 - [AP2B1_MOUSE]	77.93	21.77	11	8	21	33	2.17983e+07	64.9609	23.69	11	9	21	29	1.89677e+07	121.915	29.14	11	12	26	49	5.4757e+07	0	0	0	0	0	0	0	109.738	32.87	11	14	27	39	1.31499e+07	937	104.516	5.37646
P17427	AP-2 complex subunit alpha-2 OS=Mus musculus GN=Ap2a2 PE=1 SV=2 - [AP2A2_MOUSE]	77.9247	26.97	5	19	26	34	2.7108e+07	86.5337	30.49	5	17	26	36	2.38299e+07	138.697	32.41	5	23	31	53	5.45645e+07	68.9183	26.12	7	14	23	29	1.4216e+07	82.4684	25.05	7	12	21	32	8.95407e+06	938	103.951	6.93213
Q8K1H9	Odorant-binding protein 2a OS=Mus musculus GN=Obp2a PE=2 SV=1 - [OBP2A_MOUSE]	76.1806	50	1	7	7	28	7.44411e+07	16.2948	31.82	1	4	4	6	1.92242e+07	54.6594	50	1	7	7	21	7.0164e+07	93.7006	47.73	1	6	6	30	3.51361e+08	45.1549	27.27	1	4	4	14	2.21264e+07	176	19.983	6.41748
P17426	AP-2 complex subunit alpha-1 OS=Mus musculus GN=Ap2a1 PE=1 SV=1 - [AP2A1_MOUSE]	75.3032	21.49	2	14	21	33	2.67857e+07	73.5765	24.87	2	15	24	33	2.38299e+07	119.71	31.83	2	21	29	47	5.45645e+07	83.3831	25.79	5	15	24	32	1.4216e+07	92.1124	24.56	5	14	23	36	8.95407e+06	977	107.596	7.03467
P23506	Protein-L-isoaspartate(D-aspartate) O-methyltransferase OS=Mus musculus GN=Pcmt1 PE=1 SV=3 - [PIMT_MOUSE]	74.3177	59.03	7	10	10	23	2.28596e+07	55.5699	57.71	7	9	9	17	1.26713e+07	61.0414	59.47	7	12	12	25	5.40242e+07	47.8522	49.78	7	10	10	16	3.33678e+07	22.0113	30.84	7	6	6	9	8.93291e+06	227	24.6186	7.6499
Q920E6	Pterin-mimicking anti-idiotope kappa chain variable region (Fragment) OS=Mus musculus PE=4 SV=1 - [Q920E6_MOUSE]	73.359	43.12	3	2	4	27	1.39259e+08	18.1859	34.86	3	2	3	6	1.66945e+07	0	0	0	0	0	0	0	0	0	0	0	0	0	0	0	0	0	0	0	0	0	109	11.9359	8.83643
A0A075B5P5	Protein Ighg3 (Fragment) OS=Mus musculus GN=Ighg3 PE=4 SV=1 - [A0A075B5P5_MOUSE]	73.3457	37.58	3	9	9	30	1.58433e+08	18.9747	24.55	3	7	7	11	1.95113e+07	20.7396	19.39	3	6	6	12	3.65278e+07	35.0642	32.42	3	8	8	16	1.79316e+08	0	0	0	0	0	0	0	330	36.2854	8.26514
P10126	Elongation factor 1-alpha 1 OS=Mus musculus GN=Eef1a1 PE=1 SV=3 - [EF1A1_MOUSE]	73.2765	22.94	7	9	9	34	4.33704e+07	71.089	22.94	6	3	9	32	3.26413e+07	118.371	27.27	6	1	11	52	8.00724e+07	114.818	31.6	7	5	11	42	1.37646e+08	72.1676	33.33	8	12	12	31	3.12008e+07	462	50.0821	9.01221
Q60997	Deleted in malignant brain tumors 1 protein OS=Mus musculus GN=Dmbt1 PE=1 SV=2 - [DMBT1_MOUSE]	71.6117	9.78	3	16	16	34	2.29277e+07	46.6752	8.87	3	15	15	23	1.28966e+07	62.7529	9.16	3	15	15	31	2.54316e+07	47.1264	9.35	6	14	14	20	1.8283e+07	40.5546	7.43	5	10	10	18	8.82678e+06	2085	226.67	4.97021
P05784	Keratin, type I cytoskeletal 18 OS=Mus musculus GN=Krt18 PE=1 SV=5 - [K1C18_MOUSE]	70.8964	14.89	5	3	6	42	1.54436e+09	86.0737	22.7	12	9	11	56	1.41946e+09	70.704	15.13	5	4	7	41	1.57941e+09	43.3521	19.39	15	7	10	25	6.8885e+08	28.1713	6.86	7	2	4	20	2.85347e+08	423	47.5092	5.32568
Q9QUK9	MCG15083 OS=Mus musculus GN=Try5 PE=1 SV=1 - [Q9QUK9_MOUSE]	70.3425	8.13	3	1	1	22	9.77865e+08	55.0985	8.13	3	1	1	18	9.18605e+08	63.9573	8.13	3	1	1	21	8.57802e+08	97.9031	8.13	3	1	1	31	1.07961e+09	99.8835	8.13	3	1	1	31	1.0973e+09	246	26.2599	5.30029
A1L0X5	Krt78 protein (Fragment) OS=Mus musculus GN=Krt78 PE=2 SV=1 - [A1L0X5_MOUSE]	69.6798	2.85	5	2	2	29	7.58271e+08	81.357	2.85	5	2	2	32	1.34304e+09	69.5773	2.85	5	2	2	25	8.44263e+08	57.2079	5.28	6	2	3	19	4.65442e+08	49.91	2.85	5	2	2	18	1.6787e+08	492	54.7393	6.30322
Q61897	Keratin, type I cuticular Ha3-II OS=Mus musculus GN=Krt33b PE=1 SV=2 - [KT33B_MOUSE]	67.4973	8.17	11	1	4	38	6.6417e+08	0	0	0	0	0	0	0	0	0	0	0	0	0	0	0	0	0	0	0	0	0	18.0238	3.96	8	1	2	13	2.09072e+08	404	45.834	4.81787
Q497I4	Keratin, type I cuticular Ha5 OS=Mus musculus GN=Krt35 PE=1 SV=1 - [KRT35_MOUSE]	67.2871	7.03	8	1	4	37	6.7191e+08	0	0	0	0	0	0	0	75.5878	10.11	5	1	6	40	5.75002e+08	21.4121	3.08	10	1	2	12	5.31939e+08	0	0	0	0	0	0	0	455	50.4975	4.97021
Q3TS63	Putative uncharacterized protein (Fragment) OS=Mus musculus GN=Asap2 PE=2 SV=1 - [Q3TS63_MOUSE]	65.4904	1.43	7	1	1	32	1.22124e+09	79.9344	1.43	7	1	1	37	2.04022e+09	50.2076	1.43	7	1	1	26	1.92227e+09	16.97	1.43	7	1	1	8	6.24308e+08	16.9336	1.43	7	1	1	8	4.4855e+08	559	61.7079	5.61768
A0A075B5K2	Protein Igkv9-124 OS=Mus musculus GN=Igkv9-124 PE=1 SV=6 - [A0A075B5K2_MOUSE]	65.4523	56.25	2	4	4	18	4.44224e+07	7.32149	33.33	2	2	2	2	2.70899e+06	33.5769	55.21	2	3	3	8	2.00514e+07	31.0975	55.79	2	3	3	8	4.57652e+07	6.84421	33.68	2	2	2	2	3.43641e+06	96	10.5101	5.0083
A0A075B5N7	Protein Igkv6-13 OS=Mus musculus GN=Igkv6-13 PE=1 SV=6 - [A0A075B5N7_MOUSE]	65.3396	57.29	2	3	5	40	2.37883e+08	15.2982	18.75	3	1	2	8	9.49341e+06	17.7996	40.63	3	2	3	10	4.07879e+07	11.8574	48.42	2	2	4	9	2.18697e+08	4.23134	18.95	5	1	2	3	1.38652e+07	96	10.547	6.50732
Q5SVG5	AP-1 complex subunit beta-1 OS=Mus musculus GN=Ap1b1 PE=1 SV=1 - [Q5SVG5_MOUSE]	64.849	17.03	13	2	16	28	2.17983e+07	43.7147	18.34	13	4	16	21	1.89677e+07	103.754	23.47	13	7	21	39	4.39336e+07	43.7101	10.26	13	3	9	17	1.4783e+07	54.6477	21.07	13	5	18	23	9.80401e+06	916	101.128	5.22412
A2BHR0	Protein Obp2b OS=Mus musculus GN=Obp2b PE=4 SV=1 - [A2BHR0_MOUSE]	62.3337	34.66	1	7	7	26	4.26345e+07	28.53	30.11	1	5	5	10	1.84239e+07	35.8017	34.66	1	6	6	15	3.11713e+07	30.9854	30.11	1	6	6	12	1.12592e+08	25.3851	29.55	1	4	4	10	6.02807e+06	176	19.9951	8.25049
P62806	Histone H4 OS=Mus musculus GN=Hist1h4a PE=1 SV=2 - [H4_MOUSE]	61.616	51.46	3	6	6	32	1.19523e+08	59.4412	51.46	3	6	6	27	1.23171e+08	32.4918	50.49	3	5	5	16	3.94291e+07	25.1251	40.78	3	4	4	11	2.95285e+07	15.6473	27.18	3	3	3	7	3.52407e+06	103	11.3604	11.356
Q8VCM7	Fibrinogen gamma chain OS=Mus musculus GN=Fgg PE=1 SV=1 - [FIBG_MOUSE]	60.6956	31.65	2	10	10	23	1.63313e+07	8.62795	10.09	2	4	4	6	3.90478e+06	43.8316	33.26	2	10	10	20	1.499e+07	57.2073	33.03	2	12	12	22	3.12347e+07	19.8079	16.74	2	6	6	7	4.67576e+06	436	49.3598	5.85889
B1AWE0	Clathrin light chain A OS=Mus musculus GN=Clta PE=1 SV=1 - [B1AWE0_MOUSE]	60.4344	28.7	9	7	7	23	5.34067e+07	46.6588	28.7	6	1	7	19	5.38915e+07	76.3056	30.09	9	8	8	29	1.31864e+08	21.5855	28.24	9	6	6	8	2.67019e+07	26.7677	28.24	9	6	6	11	1.8434e+07	216	23.4643	4.50049
A0A075B5V7	Protein Ighv1-43 OS=Mus musculus GN=Ighv1-43 PE=4 SV=1 - [A0A075B5V7_MOUSE]	60.2625	30.61	8	1	2	20	3.59689e+08	0	0	0	0	0	0	0	0	0	0	0	0	0	0	29.7109	40.82	7	1	3	12	1.05216e+08	0	0	0	0	0	0	0	98	10.7543	8.98291
Q9U410	Monoclonal anti-idiotypic Schistosoma japonicum antibody NP30 immunoglobulin light chain variable region (Fragment) OS=Mus musculus PE=4 SV=1 - [Q9U410_MOUSE]	60.1997	30.19	9	1	2	15	1.63904e+08	42.9926	30.19	9	1	2	11	3.63629e+07	36.2876	30.19	8	1	2	9	8.57827e+07	63.5771	30.19	8	1	2	15	2.21186e+08	45.2509	30.19	9	1	2	11	1.37877e+07	106	11.4705	6.50732
P07356	Annexin A2 OS=Mus musculus GN=Anxa2 PE=1 SV=2 - [ANXA2_MOUSE]	58.7164	16.22	7	5	5	21	1.2844e+07	56.707	21.53	7	7	7	20	1.03241e+07	54.0836	19.47	7	6	6	19	2.04643e+07	77.8854	45.43	7	12	12	27	2.1953e+07	0	0	0	0	0	0	0	339	38.6518	7.69385
P01633	Ig kappa chain V19-17 OS=Mus musculus GN=Igk-V19-17 PE=1 SV=1 - [KV5A1_MOUSE]	58.0699	16.78	1	1	3	33	2.686e+08	21.4099	12.08	3	1	2	10	1.83264e+07	13.7768	12.08	2	1	2	6	6.0148e+07	0	0	0	0	0	0	0	0	0	0	0	0	0	0	149	16.423	6.91748
E9PV24	Fibrinogen alpha chain OS=Mus musculus GN=Fga PE=1 SV=1 - [FIBA_MOUSE]	56.5925	10.14	24	7	7	21	1.518e+07	5.48916	2.53	23	2	3	3	3.80307e+06	38.2849	11.15	2	8	8	15	1.3846e+07	48.068	15.84	23	11	11	21	3.0513e+07	17.0991	7.48	15	8	8	10	4.51609e+06	789	87.3753	6.11279
Q8R0I8	BC026782 protein OS=Mus musculus GN=Cfhr2 PE=2 SV=1 - [Q8R0I8_MOUSE]	55.1592	25.15	4	1	8	20	1.98232e+07	0	0	0	0	0	0	0	0	0	0	0	0	0	0	0	0	0	0	0	0	0	0	0	0	0	0	0	0	509	58.0336	7.34229
P01654	Ig kappa chain V-III region PC 2880/PC 1229 OS=Mus musculus PE=1 SV=1 - [KV3A1_MOUSE]	54.035	53.15	11	2	3	15	5.70696e+07	29.9348	30.63	12	1	2	8	1.40985e+07	25.4369	30.63	11	1	2	7	3.58235e+07	40.4745	30.63	10	1	2	10	9.18606e+07	0	0	0	0	0	0	0	111	11.9728	5.33838
Q9DCV7	Keratin, type II cytoskeletal 7 OS=Mus musculus GN=Krt7 PE=1 SV=1 - [K2C7_MOUSE]	53.3399	19.04	3	5	10	34	2.10463e+08	41.8782	12.04	5	2	7	31	3.16338e+08	62.4306	22.54	4	7	12	39	2.80347e+08	31.7562	8.53	7	1	6	22	1.13678e+08	0	0	0	0	0	0	0	457	50.678	5.87158
Q9CV17	Putative uncharacterized protein (Fragment) OS=Mus musculus GN=Krt24 PE=2 SV=1 - [Q9CV17_MOUSE]	52.3153	8.22	7	1	2	29	1.98739e+09	0	0	0	0	0	0	0	0	0	0	0	0	0	0	0	0	0	0	0	0	0	19.7383	8.22	6	1	2	13	2.09947e+08	304	33.8605	4.729
Q62471	Vomeronasal secretory protein 1 OS=Mus musculus GN=Lcn3 PE=2 SV=2 - [VNS1_MOUSE]	51.7545	48.35	2	7	7	18	4.84292e+07	27.4067	40.11	2	6	6	10	1.55401e+07	36.7327	41.21	2	6	6	12	3.37078e+07	138.151	59.89	2	9	9	45	7.04258e+07	40.1353	49.45	2	7	7	14	8.6826e+06	182	20.6125	4.60205
P24369	Peptidyl-prolyl cis-trans isomerase B OS=Mus musculus GN=Ppib PE=1 SV=2 - [PPIB_MOUSE]	51.4017	50.93	2	11	11	21	2.19137e+07	34.6665	37.96	2	8	8	13	1.62901e+07	36.1344	46.3	2	10	10	15	1.78216e+07	55.1169	47.69	2	10	10	22	1.51414e+07	36.9493	43.06	2	8	8	16	4.00858e+06	216	23.6986	9.5542
B2RQQ5	Microtubule-associated protein 1B OS=Mus musculus GN=Map1b PE=2 SV=1 - [B2RQQ5_MOUSE]	50.7974	6.41	9	12	12	17	2.01795e+07	240.437	24.23	9	39	41	78	3.33231e+07	223	26.34	9	43	44	73	2.53636e+07	239.305	25.32	9	41	43	74	4.05879e+07	356.358	30.68	17	53	54	117	2.51098e+07	2464	270.141	4.83057
P11499	Heat shock protein HSP 90-beta OS=Mus musculus GN=Hsp90ab1 PE=1 SV=3 - [HS90B_MOUSE]	49.9902	19.89	13	7	13	22	8.67427e+06	62.9176	26.93	20	8	17	28	1.28254e+07	136.71	40.47	28	15	31	64	4.3816e+07	94.93	32.46	19	13	25	42	5.25447e+07	67.568	29.97	19	12	22	31	1.32396e+07	724	83.2291	5.03369
P68373	Tubulin alpha-1C chain OS=Mus musculus GN=Tuba1c PE=1 SV=1 - [TBA1C_MOUSE]	48.6633	28.51	12	1	10	20	4.28883e+07	56.1434	28.06	16	10	10	22	3.72606e+07	95.3076	40.53	12	2	14	41	8.44101e+07	185.331	54.79	5	1	17	61	1.92676e+08	0	0	0	0	0	0	0	449	49.8775	5.09717
P05213	Tubulin alpha-1B chain OS=Mus musculus GN=Tuba1b PE=1 SV=2 - [TBA1B_MOUSE]	48.4932	28.38	10	1	10	20	4.28883e+07	0	0	0	0	0	0	0	91.6888	35.03	10	1	13	38	8.44101e+07	0	0	0	0	0	0	0	69.0769	41.69	9	2	13	26	3.57983e+07	451	50.1196	5.05908
Q3UU35	Ovostatin homolog OS=Mus musculus GN=Ovos PE=2 SV=2 - [OVOS_MOUSE]	48.1103	12.43	4	15	15	19	9.40265e+06	34.1384	9.48	4	11	11	14	5.92954e+06	46.4782	13.12	4	15	15	21	1.27934e+07	153.586	24.66	5	29	29	61	3.69832e+07	69.6727	14.08	5	19	19	27	6.21735e+06	1456	162.238	5.26221
X5J5H7	IgA heavy chain VDJ region (Fragment) OS=Mus musculus PE=2 SV=1 - [X5J5H7_MOUSE]	47.1868	32.11	3	1	3	16	5.69794e+07	0	0	0	0	0	0	0	0	0	0	0	0	0	0	0	0	0	0	0	0	0	0	0	0	0	0	0	0	109	11.8898	7.85498
P07901	Heat shock protein HSP 90-alpha OS=Mus musculus GN=Hsp90aa1 PE=1 SV=4 - [HS90A_MOUSE]	46.9095	22.24	18	10	15	21	6.92763e+06	52.6001	20.74	25	6	14	23	1.05636e+07	94.8978	29.47	33	9	23	42	3.86195e+07	75.6528	31.38	24	13	23	37	3.6457e+07	50.6179	24.42	24	9	18	25	1.1636e+07	733	84.7348	5.0083
Q62472	Vomeronasal secretory protein 2 OS=Mus musculus GN=Lcn4 PE=2 SV=1 - [VNS2_MOUSE]	46.6387	34.59	1	7	7	15	3.70918e+07	31.8476	30.27	1	6	6	10	1.70604e+07	32.0876	34.59	1	7	7	11	2.43316e+07	101.201	49.19	1	12	12	32	4.81413e+07	23.1093	34.59	1	6	6	9	7.01073e+06	185	21.3858	5.73193
E9PX70	Collagen alpha-1(XII) chain OS=Mus musculus GN=Col12a1 PE=1 SV=1 - [E9PX70_MOUSE]	46.55	5.29	3	14	14	21	3.95383e+06	36.9471	4.5	3	10	10	14	2.30001e+06	127.1	14.07	3	30	30	47	1.02138e+07	25.2741	4.08	3	10	10	10	2.94324e+06	40.1647	4.8	3	12	12	17	1.71713e+06	3064	333.524	5.79541
A0A0B4J1N0	Protein Ighv1-76 OS=Mus musculus GN=Ighv1-76 PE=4 SV=1 - [A0A0B4J1N0_MOUSE]	46.1634	55.1	6	3	4	17	8.24721e+07	13.9715	39.8	3	2	3	5	1.16289e+07	25.0716	39.8	3	3	3	11	4.5351e+07	65.1144	55.1	6	3	4	21	9.2833e+07	11.433	41.84	8	2	3	4	7.71197e+06	98	10.8724	9.23193
A2NUE7	V(Kappa) gene product (Fragment) OS=Mus musculus PE=2 SV=1 - [A2NUE7_MOUSE]	45.6798	11.84	1	1	2	27	1.38195e+08	0	0	0	0	0	0	0	0	0	0	0	0	0	0	10.2698	11.84	1	1	2	6	1.71739e+08	0	0	0	0	0	0	0	152	16.6992	7.44482
Q60605	Myosin light polypeptide 6 OS=Mus musculus GN=Myl6 PE=1 SV=3 - [MYL6_MOUSE]	45.548	39.74	13	6	6	19	2.31476e+07	56.6486	42.38	13	6	6	19	3.79689e+07	39.8054	42.38	13	5	5	14	2.35116e+07	0	0	0	0	0	0	0	0	0	0	0	0	0	0	151	16.9191	4.65283
Q4L0E7	Type II cytokeratin Kb39 (Fragment) OS=Mus musculus GN=Krt77 PE=2 SV=1 - [Q4L0E7_MOUSE]	45.5091	14.41	2	1	4	15	1.44127e+07	46.885	14.41	2	1	3	15	2.08373e+07	0	0	0	0	0	0	0	0	0	0	0	0	0	0	0	0	0	0	0	0	0	222	25.7851	4.86865
P16858	Glyceraldehyde-3-phosphate dehydrogenase OS=Mus musculus GN=Gapdh PE=1 SV=2 - [G3P_MOUSE]	45.4493	33.93	17	7	7	18	3.62332e+07	57.0209	30.93	18	7	7	26	2.51327e+07	72.5994	30.93	18	7	7	31	6.77033e+07	0	0	0	0	0	0	0	0	0	0	0	0	0	0	333	35.7872	8.25049
P52480	Pyruvate kinase PKM OS=Mus musculus GN=Pkm PE=1 SV=4 - [KPYM_MOUSE]	45.4483	26.55	7	10	10	22	1.12505e+07	40.914	18.64	7	9	9	19	1.2615e+07	88.7807	33.52	7	16	16	37	4.32674e+07	122.381	44.44	14	17	17	42	3.87155e+07	47.765	25.24	14	10	10	19	1.29605e+07	531	57.808	7.47412
P01844	Ig lambda-2 chain C region OS=Mus musculus GN=Iglc2 PE=1 SV=1 - [LAC2_MOUSE]	45.3704	66.35	2	3	5	19	1.26025e+07	29.5423	33.65	4	2	2	9	3.19979e+06	60.2997	66.35	4	5	5	25	2.79378e+07	0	0	0	0	0	0	0	0	0	0	0	0	0	0	104	11.2475	6.26514
Q02105	Complement C1q subcomponent subunit C OS=Mus musculus GN=C1qc PE=1 SV=2 - [C1QC_MOUSE]	44.7071	29.67	1	6	6	20	4.20112e+07	22.2984	25.2	1	5	5	12	1.42215e+07	44.7851	30.08	1	6	6	23	7.09039e+07	8.7249	17.89	1	4	4	5	1.50131e+07	19.8874	13.01	1	3	3	9	4.59934e+06	246	25.9749	8.54346
A0A075B5N3	Protein Igkv8-28 OS=Mus musculus GN=Igkv8-28 PE=1 SV=6 - [A0A075B5N3_MOUSE]	44.1309	45.1	2	1	4	17	3.1938e+07	0	0	0	0	0	0	0	22.2041	59.8	2	2	5	9	2.21363e+07	20.783	53.47	2	3	4	9	4.83248e+07	0	0	0	0	0	0	0	102	10.9933	5.93506
P0C0S6	Histone H2A.Z OS=Mus musculus GN=H2afz PE=1 SV=2 - [H2AZ_MOUSE]	43.2644	31.25	17	2	4	22	9.76214e+07	42.735	31.25	17	2	4	22	1.01722e+08	21.696	20.31	20	3	3	12	3.73948e+07	23.7115	20.31	8	1	3	10	3.77119e+07	16.2383	20.31	8	1	3	7	6.82516e+06	128	13.5446	10.5796
A0A075B5M3	Protein Igkv4-58 OS=Mus musculus GN=Igkv4-58 PE=1 SV=1 - [A0A075B5M3_MOUSE]	42.4064	29.9	6	2	2	14	4.12147e+08	0	0	0	0	0	0	0	0	0	0	0	0	0	0	0	0	0	0	0	0	0	0	0	0	0	0	0	0	97	10.2869	7.28369
Q14C53	Solute carrier family 39 (Zinc transporter), member 7 OS=Mus musculus GN=Slc39a7 PE=2 SV=1 - [Q14C53_MOUSE]	41.5285	7.14	2	3	3	23	6.59802e+07	34.5082	5.88	2	2	2	23	5.54526e+07	49.1702	7.14	2	3	3	27	1.70703e+08	37.1524	11.34	2	3	3	17	8.19556e+07	31.2049	11.34	2	3	3	14	3.62965e+07	476	50.6554	6.87354
Q8K0E8	Fibrinogen beta chain OS=Mus musculus GN=Fgb PE=1 SV=1 - [FIBB_MOUSE]	41.3074	22.45	1	9	9	16	2.41138e+07	8.45759	8.32	1	3	3	5	4.71844e+06	45.1475	22.45	1	9	9	18	2.74378e+07	55.3324	37.63	2	13	13	24	3.49424e+07	20.1486	17.67	1	7	7	10	8.6869e+06	481	54.7177	7.07861
A0A0R4J0F6	Cyclin-G-associated kinase OS=Mus musculus GN=Gak PE=1 SV=1 - [A0A0R4J0F6_MOUSE]	40.7771	13.26	10	17	17	20	4.29716e+06	59.7985	19.54	11	23	23	29	6.7331e+06	119.264	26.44	10	29	32	50	1.64626e+07	28.5817	13.56	10	14	14	16	3.31916e+06	42.4541	11.34	11	13	13	15	3.58614e+06	1305	143.58	5.69385
P63101	14-3-3 protein zeta/delta OS=Mus musculus GN=Ywhaz PE=1 SV=1 - [1433Z_MOUSE]	40.7506	21.22	6	3	4	11	1.13052e+07	43.5899	26.12	5	4	5	12	7.35972e+06	58.19	26.53	5	6	7	19	2.1329e+07	56.2643	42.45	7	5	9	19	5.96667e+07	17.0361	17.96	6	2	4	6	1.18324e+07	245	27.7537	4.79248
P01660	Ig kappa chain V-III region PC 3741/TEPC 111 OS=Mus musculus PE=1 SV=1 - [KV3A8_MOUSE]	40.7497	26.13	6	1	2	11	4.56564e+07	29.5225	30.63	14	1	3	9	1.45268e+08	24.6994	26.13	6	1	2	7	3.1097e+07	28.7718	30.63	16	1	3	9	5.71594e+07	0	0	0	0	0	0	0	111	12.0919	5.37646
P05064	Fructose-bisphosphate aldolase A OS=Mus musculus GN=Aldoa PE=1 SV=2 - [ALDOA_MOUSE]	40.3285	42.31	14	12	12	19	8.85559e+06	40.3177	29.12	13	8	9	18	9.33478e+06	60.7815	46.15	14	12	12	28	2.48671e+07	65.7357	57.69	14	16	16	27	5.0445e+07	20.7899	30.77	14	9	9	12	1.14087e+07	364	39.3313	8.08936
P35700	Peroxiredoxin-1 OS=Mus musculus GN=Prdx1 PE=1 SV=1 - [PRDX1_MOUSE]	40.2874	52.76	7	9	9	18	2.26647e+07	36.2771	63.82	7	10	10	16	1.65152e+07	49.9612	64.82	5	8	10	21	2.98195e+07	50.6717	60.3	7	11	11	27	4.35202e+07	36.2186	56.28	7	10	10	16	9.29423e+06	199	22.1624	8.11865
P68372	Tubulin beta-4B chain OS=Mus musculus GN=Tubb4b PE=1 SV=1 - [TBB4B_MOUSE]	40.2575	21.8	12	5	8	16	9.701e+06	73.5583	28.99	15	2	11	27	1.38954e+07	152.715	40.9	13	3	14	51	3.83463e+07	205.984	64.04	8	3	18	63	1.07888e+08	89.2475	38.65	16	4	13	31	1.92085e+07	445	49.799	4.89404
A2MY50	Anti-acid phosphatase variable light chain 11 (Fragment) OS=Mus musculus PE=2 SV=1 - [A2MY50_MOUSE]	39.5118	35.09	3	1	6	20	1.03979e+08	16.2938	27.19	5	3	3	7	8.92273e+06	26.9122	34.21	5	4	4	13	1.09576e+08	30.8037	35.09	5	5	5	14	1.51076e+08	19.2562	35.09	5	5	5	10	1.01718e+07	114	12.4484	7.97217
A0A0B4J1H8	Protein Igkv1-133 (Fragment) OS=Mus musculus GN=Igkv1-133 PE=4 SV=1 - [A0A0B4J1H8_MOUSE]	39.2631	33.33	3	1	6	20	1.03979e+08	0	0	0	0	0	0	0	0	0	0	0	0	0	0	0	0	0	0	0	0	0	0	0	0	0	0	0	0	120	13.2288	7.97217
A2NW55	E8 variable heavy chain (Fragment) OS=Mus musculus PE=2 SV=1 - [A2NW55_MOUSE]	39.1157	31.62	26	1	3	16	1.11088e+08	22.1792	31.62	55	1	3	10	1.85392e+07	19.7586	31.62	31	1	3	10	5.16496e+07	34.3672	31.62	27	1	3	15	7.36512e+07	9.86169	31.62	56	1	3	6	6.78531e+06	117	12.8572	5.13525
Q3UDR2	Protein disulfide-isomerase (Fragment) OS=Mus musculus GN=P4hb PE=2 SV=1 - [Q3UDR2_MOUSE]	38.7803	28.51	16	12	12	16	8.16197e+06	25.6356	23.76	15	10	10	11	3.69005e+06	77.3164	33.66	15	15	15	29	1.55767e+07	140.279	44.75	16	19	19	50	4.77934e+07	39.001	26.73	16	12	12	17	6.99029e+06	505	56.5655	4.89404
Q3THE2	Myosin regulatory light chain 12B OS=Mus musculus GN=Myl12b PE=1 SV=2 - [ML12B_MOUSE]	38.7322	50.58	7	2	7	14	1.3574e+07	45.0157	50.58	7	2	7	15	1.61538e+07	13.9105	29.07	7	1	4	5	9.77748e+06	119.652	62.79	2	1	10	35	1.04238e+08	119.742	62.21	12	1	9	37	7.59253e+07	172	19.7665	4.84326
A0A075B5Q4	Protein Ighv5-12 (Fragment) OS=Mus musculus GN=Ighv5-12 PE=4 SV=1 - [A0A075B5Q4_MOUSE]	38.588	30.77	27	2	3	13	1.53146e+07	0	0	0	0	0	0	0	0	0	0	0	0	0	0	35.0978	30.77	29	2	3	11	2.08945e+07	0	0	0	0	0	0	0	117	13.0666	8.85107
A0A075B5R0	Protein Ighv5-16 OS=Mus musculus GN=Ighv5-16 PE=1 SV=1 - [A0A075B5R0_MOUSE]	38.3355	37.07	7	3	4	12	1.73552e+07	37.1254	32.76	5	3	3	11	5.04318e+06	45.2631	37.07	7	3	4	15	3.66787e+07	28.1496	37.07	8	3	4	9	1.39697e+07	0	0	0	0	0	0	0	116	13.2086	7.81104
A0A0B4J1J5	Protein Ighv9-3 (Fragment) OS=Mus musculus GN=Ighv9-3 PE=1 SV=1 - [A0A0B4J1J5_MOUSE]	38.1129	22.22	2	1	2	12	8.72544e+07	0	0	0	0	0	0	0	19.2158	22.22	4	1	2	6	1.07025e+07	25.7206	22.22	2	1	2	8	4.34349e+07	0	0	0	0	0	0	0	117	12.9874	9.05615
Q9CQR4	Acyl-coenzyme A thioesterase 13 OS=Mus musculus GN=Acot13 PE=1 SV=1 - [ACO13_MOUSE]	38.1123	35	1	5	5	15	8.5952e+07	31.2487	35	1	5	5	12	6.02526e+07	31.1465	37.86	1	6	6	14	1.0263e+08	92.1033	81.43	1	11	11	28	6.45023e+07	41.6628	42.14	1	5	5	13	2.88163e+07	140	15.1729	8.82178
P18528	Ig heavy chain V region 6.96 OS=Mus musculus PE=4 SV=1 - [HVM57_MOUSE]	37.9932	30.61	23	1	2	14	89855560	12.1284	24.49	28	1	2	6	4.92989e+07	27.999	30.61	26	1	2	9	5.01947e+07	39.5951	30.61	25	1	2	15	9.41734e+07	0	0	0	0	0	0	0	98	11.0003	7.92822
Q9CQ19	Myosin regulatory light polypeptide 9 OS=Mus musculus GN=Myl9 PE=1 SV=3 - [MYL9_MOUSE]	37.8163	56.4	3	2	7	14	1.37952e+07	47.5339	56.4	3	2	7	16	1.72676e+07	17.2072	40.7	3	2	5	7	1.0212e+07	180.341	83.72	2	7	12	57	1.5935e+08	160.077	80.23	12	6	12	52	1.02268e+08	172	19.8415	4.91943
P62983	Ubiquitin-40S ribosomal protein S27a OS=Mus musculus GN=Rps27a PE=1 SV=2 - [RS27A_MOUSE]	37.68	33.97	22	5	5	15	2.10533e+07	36.393	46.15	22	7	7	23	2.36092e+07	45.1368	46.15	22	7	7	27	2.63856e+07	47.8174	58.33	20	8	8	28	2.18876e+07	25.4502	32.69	20	4	4	9	8.21315e+06	156	17.9395	9.64209
P08113	Endoplasmin OS=Mus musculus GN=Hsp90b1 PE=1 SV=2 - [ENPL_MOUSE]	37.0053	13.84	9	9	10	19	1.03656e+07	57.4254	18.83	8	13	14	24	1.11869e+07	82.9329	31.05	11	22	25	36	3.15389e+07	152.943	37.78	8	28	30	59	5.42149e+07	63.6517	22.19	8	14	15	26	1.44483e+07	802	92.4183	4.81787
Q920E7	Pterin-mimicking anti-idiotope heavy chain variable region (Fragment) OS=Mus musculus PE=4 SV=1 - [Q920E7_MOUSE]	36.8132	34.45	69	1	3	16	6.05948e+07	4.21628	29.41	76	1	3	6	2.51478e+07	21.4048	34.45	72	1	3	11	2.08472e+07	32.3811	34.45	72	1	3	12	4.01249e+07	0	0	0	0	0	0	0	119	13.0173	7.12256
P01642	Ig kappa chain V-V region L7 (Fragment) OS=Mus musculus GN=Gm10881 PE=1 SV=1 - [KV5A9_MOUSE]	36.8085	23.48	1	2	2	16	6.11627e+07	5.00916	23.48	1	2	2	4	1.46738e+07	0	0	0	0	0	0	0	10.3584	23.48	1	2	2	9	4.32257e+07	2.48868	23.48	1	2	2	3	6.29011e+06	115	12.6072	5.93506
X5J5N4	IgM heavy chain VDJ region (Fragment) OS=Mus musculus PE=2 SV=1 - [X5J5N4_MOUSE]	36.7213	37.38	27	1	2	10	4.13008e+07	0	0	0	0	0	0	0	12.7935	37.38	46	1	2	5	1.30574e+07	23.4678	37.38	27	1	2	11	2.13652e+07	0	0	0	0	0	0	0	107	11.8377	7.10791
Q3TWV4	AP-2 complex subunit mu OS=Mus musculus GN=Ap2m1 PE=1 SV=1 - [Q3TWV4_MOUSE]	36.3546	23.79	5	9	9	15	3.54084e+07	17.9841	13.86	5	6	6	9	1.58426e+07	56.5369	31.18	5	12	12	23	5.68647e+07	11.011	6.93	5	3	3	4	7.84732e+06	13.3986	12.01	5	5	5	6	7.82856e+06	433	49.3579	9.53955
P01845	Ig lambda-3 chain C region OS=Mus musculus GN=Iglc3 PE=1 SV=1 - [LAC3_MOUSE]	36.19	37.5	2	1	3	12	1.70384e+07	0	0	0	0	0	0	0	0	0	0	0	0	0	0	21.7051	48.08	2	3	3	7	1.06093e+07	0	0	0	0	0	0	0	104	11.3635	5.32568
A2NMA3	Anti-carcinoma embryonic antigen light chain variable region (Fragment) OS=Mus musculus PE=2 SV=1 - [A2NMA3_MOUSE]	36.0121	29.91	1	1	3	13	7.38061e+07	16.1409	29.91	2	2	3	6	1.42376e+07	21.703	29.91	1	1	3	8	8.21745e+07	0	0	0	0	0	0	0	18.6443	29.91	3	2	3	7	1.12391e+07	107	11.6368	7.28369
P54116	Erythrocyte band 7 integral membrane protein OS=Mus musculus GN=Stom PE=1 SV=3 - [STOM_MOUSE]	35.5364	27.46	4	6	6	11	5.15184e+06	31.2188	25	3	5	5	10	2.99631e+06	37.0056	25	3	5	5	12	6.50414e+06	0	0	0	0	0	0	0	0	0	0	0	0	0	0	284	31.3555	6.93213
K3W4R2	Myosin-14 OS=Mus musculus GN=Myh14 PE=1 SV=1 - [K3W4R2_MOUSE]	35.3584	4.8	25	1	11	17	1.87685e+07	78.8309	8.8	20	8	17	30	4.16067e+07	107.712	15.45	24	18	27	41	3.9788e+07	0	0	0	0	0	0	0	0	0	0	0	0	0	0	2000	228.422	5.57959
[truncated: 1,764 more rows]
