# Supplementary material for: Behavioral training rescues motor deficits in Cyfip1 haploinsufficiency mouse model of autism spectrum disorders
Source: Transl Psychiatry. 2019 Jan 21;9:29. doi: 10.1038/s41398-018-0338-9 (PMC6341103; doi:10.1038/s41398-018-0338-9)
Supplement: Supplementary file 6 — Supplementary Table 3 [file 41398_2018_338_MOESM6_ESM.xlsx]

## Sheet: Fig 1 A-B cluster analysis
Accession	Description	VNO1	VNO2	VNO3	Striatum1	Striatum2	Striatum3	Cerebellum1	Cerebellum2	Cerebellum3	two steps cluster #
P47738	Aldehyde dehydrogenase, mitochondrial OS=Mus musculus GN=Aldh2 PE=1 SV=1 - [ALDH2_MOUSE]	1	0	1	0	1	1	0	0	0	2		1	detected
P29391	Ferritin light chain 1 OS=Mus musculus GN=Ftl1 PE=1 SV=2 - [FRIL1_MOUSE]	1	1	0	0	1	1	0	0	0	2		0	undetetected
A0A0R4J0G6	Glutaminyl-peptide cyclotransferase OS=Mus musculus GN=Qpct PE=1 SV=1 - [A0A0R4J0G6_MOUSE]	1	0	1	0	1	1	0	0	0	2
P56391	Cytochrome c oxidase subunit 6B1 OS=Mus musculus GN=Cox6b1 PE=1 SV=2 - [CX6B1_MOUSE]	1	0	0	0	1	1	0	1	0	2
P61967	AP-1 complex subunit sigma-1A OS=Mus musculus GN=Ap1s1 PE=1 SV=1 - [AP1S1_MOUSE]	1	1	1	0	1	1	0	0	0	2
Q99KE6	Amy1 protein (Fragment) OS=Mus musculus GN=Amy1 PE=2 SV=1 - [Q99KE6_MOUSE]	1	1	1	0	1	0	0	0	1	2
Q8BTZ7	Mannose-1-phosphate guanyltransferase beta OS=Mus musculus GN=Gmppb PE=1 SV=1 - [GMPPB_MOUSE]	1	0	1	0	1	1	0	0	1	3
Q6P1F5	Huntingtin interacting protein 1 related OS=Mus musculus GN=Hip1r PE=2 SV=1 - [Q6P1F5_MOUSE]	1	1	0	0	1	1	0	0	1	2
Q3TUP8	Putative uncharacterized protein (Fragment) OS=Mus musculus GN=Vti1b PE=2 SV=1 - [Q3TUP8_MOUSE]	1	1	1	0	1	1	0	0	0	2
Q9DCF9	Translocon-associated protein subunit gamma OS=Mus musculus GN=Ssr3 PE=1 SV=1 - [SSRG_MOUSE]	1	0	1	0	1	1	0	1	0	2
P60122	RuvB-like 1 OS=Mus musculus GN=Ruvbl1 PE=1 SV=1 - [RUVB1_MOUSE]	1	0	1	0	1	1	0	0	1	3
Q3U2W7	Putative uncharacterized protein OS=Mus musculus GN=Kras PE=2 SV=1 - [Q3U2W7_MOUSE]	1	0	1	0	1	1	0	1	1	3
A2AN08	E3 ubiquitin-protein ligase UBR4 OS=Mus musculus GN=Ubr4 PE=1 SV=1 - [UBR4_MOUSE]	0	0	0	0	1	1	0	0	0	1
B0V2N1	Receptor-type tyrosine-protein phosphatase S OS=Mus musculus GN=Ptprs PE=1 SV=1 - [PTPRS_MOUSE]	0	0	0	0	1	1	0	0	0	1
D3YTP3	Protein Mtx3 OS=Mus musculus GN=Mtx3 PE=1 SV=2 - [D3YTP3_MOUSE]	0	0	0	0	1	1	0	0	0	1
E9Q8K5	Titin OS=Mus musculus GN=Ttn PE=1 SV=1 - [E9Q8K5_MOUSE]	0	0	0	0	1	0	0	0	1	2
Q3TYL7	Putative uncharacterized protein OS=Mus musculus GN=Dnajb1 PE=2 SV=1 - [Q3TYL7_MOUSE]	0	0	0	0	1	1	0	0	0	1
Q5U3K5	Rab-like protein 6 OS=Mus musculus GN=Rabl6 PE=1 SV=2 - [RABL6_MOUSE]	0	0	0	0	1	1	0	0	0	1
Q8BW75	Amine oxidase [flavin-containing] B OS=Mus musculus GN=Maob PE=1 SV=4 - [AOFB_MOUSE]	0	0	0	0	1	1	0	0	0	1
Q8VBV7	COP9 signalosome complex subunit 8 OS=Mus musculus GN=Cops8 PE=1 SV=1 - [CSN8_MOUSE]	0	0	0	0	1	1	0	0	0	1
Q91WA3	Histone deacetylase 11 OS=Mus musculus GN=Hdac11 PE=1 SV=1 - [HDA11_MOUSE]	0	0	0	0	0	1	0	0	1	1
Q8CD15	Ribosomal oxygenase 2 OS=Mus musculus GN=Riox2 PE=1 SV=2 - [RIOX2_MOUSE]	0	0	0	0	1	1	0	0	0	1
Q3TMN1	Methionine aminopeptidase 2 OS=Mus musculus GN=Metap2 PE=1 SV=1 - [Q3TMN1_MOUSE]	0	0	0	0	1	0	0	0	1	2
G3X8U3	MCG6895 OS=Mus musculus GN=2210016F16Rik PE=1 SV=1 - [G3X8U3_MOUSE]	0	0	0	0	1	1	0	0	0	1
Q8C2X2	DNA-directed RNA polymerase subunit OS=Mus musculus GN=Polr1a PE=2 SV=1 - [Q8C2X2_MOUSE]	0	0	0	0	0	1	0	0	1	1
A0A087WQ70	Glia-derived nexin (Fragment) OS=Mus musculus GN=Serpine2 PE=1 SV=1 - [A0A087WQ70_MOUSE]	0	0	0	0	1	1	0	0	0	1
Q3V1Z5	40S ribosomal protein S4 OS=Mus musculus GN=Rps4l PE=2 SV=1 - [Q3V1Z5_MOUSE]	0	0	0	0	1	0	0	0	1	2
E9Q1G8	Septin-7 OS=Mus musculus GN=Sept7 PE=1 SV=2 - [E9Q1G8_MOUSE]	0	0	0	0	1	1	0	0	0	1
W6PPA1	270-kDa ankyrinG OS=Mus musculus GN=Ank3 PE=4 SV=1 - [W6PPA1_MOUSE]	0	0	0	0	1	0	0	1	0	2
Q9R1T4	Septin-6 OS=Mus musculus GN=Sept6 PE=1 SV=4 - [SEPT6_MOUSE]	0	0	0	0	1	1	0	0	0	1
Q61598	Rab GDP dissociation inhibitor beta OS=Mus musculus GN=Gdi2 PE=1 SV=1 - [GDIB_MOUSE]	0	0	0	0	1	1	0	0	0	1
E9QB01	Neural cell adhesion molecule 1 OS=Mus musculus GN=Ncam1 PE=1 SV=2 - [E9QB01_MOUSE]	0	0	0	0	1	1	0	0	0	1
Q810U3	Neurofascin OS=Mus musculus GN=Nfasc PE=1 SV=1 - [NFASC_MOUSE]	0	0	0	0	1	1	0	0	0	1
Q8BGZ1	Hippocalcin-like protein 4 OS=Mus musculus GN=Hpcal4 PE=1 SV=3 - [HPCL4_MOUSE]	0	0	0	0	1	1	0	0	0	1
E0CZ78	Serine/threonine-protein phosphatase OS=Mus musculus GN=Ppp3cb PE=1 SV=1 - [E0CZ78_MOUSE]	0	0	0	0	1	1	0	0	0	1
Q80TJ1	Calcium-dependent secretion activator 1 OS=Mus musculus GN=Cadps PE=1 SV=3 - [CAPS1_MOUSE]	0	0	0	0	1	1	0	0	0	1
Q3U4P3	Putative uncharacterized protein (Fragment) OS=Mus musculus GN=Dnm1l PE=2 SV=1 - [Q3U4P3_MOUSE]	0	0	0	0	1	1	0	0	0	1
E9PYJ7	Membrane-associated phosphatidylinositol transfer protein 2 OS=Mus musculus GN=Pitpnm2 PE=1 SV=1 - [E9PYJ7_MOUSE]	0	0	0	0	1	1	0	0	0	1
P58281	Dynamin-like 120 kDa protein, mitochondrial OS=Mus musculus GN=Opa1 PE=1 SV=1 - [OPA1_MOUSE]	0	0	0	0	1	1	0	0	0	1
Q9EQH3	Vacuolar protein sorting-associated protein 35 OS=Mus musculus GN=Vps35 PE=1 SV=1 - [VPS35_MOUSE]	0	0	0	0	1	1	0	0	0	1
Q9DCS9	NADH dehydrogenase [ubiquinone] 1 beta subcomplex subunit 10 OS=Mus musculus GN=Ndufb10 PE=1 SV=3 - [NDUBA_MOUSE]	0	0	0	0	1	1	0	0	0	1
Q9DB05	Alpha-soluble NSF attachment protein OS=Mus musculus GN=Napa PE=1 SV=1 - [SNAA_MOUSE]	0	0	0	0	1	1	0	0	0	1
E9Q3M3	Dynactin subunit 1 OS=Mus musculus GN=Dctn1 PE=1 SV=1 - [E9Q3M3_MOUSE]	0	0	0	0	1	1	0	0	0	1
Q3U9P7	Succinyl-CoA:3-ketoacid-coenzyme A transferase OS=Mus musculus GN=Oxct1 PE=2 SV=1 - [Q3U9P7_MOUSE]	0	0	0	0	1	0	0	0	1	2
P84309	Adenylate cyclase type 5 OS=Mus musculus GN=Adcy5 PE=1 SV=2 - [ADCY5_MOUSE]	0	0	0	0	1	1	0	0	0	1
A7UQY4	Putative uncharacterized protein OS=Mus musculus PE=2 SV=1 - [A7UQY4_MOUSE]	0	0	0	0	1	1	0	0	0	1
E9QJS0	28S ribosomal protein S10, mitochondrial OS=Mus musculus GN=Mrps10 PE=1 SV=1 - [E9QJS0_MOUSE]	0	0	0	0	1	1	0	0	0	1
A2RT62	F-box/LRR-repeat protein 16 OS=Mus musculus GN=Fbxl16 PE=1 SV=1 - [FXL16_MOUSE]	0	0	0	0	1	1	0	0	0	1
Q4VA93	Protein kinase C OS=Mus musculus GN=Prkca PE=1 SV=1 - [Q4VA93_MOUSE]	0	0	0	0	1	1	0	0	0	1
Q8BK72	28S ribosomal protein S27, mitochondrial OS=Mus musculus GN=Mrps27 PE=1 SV=2 - [RT27_MOUSE]	0	0	0	0	1	1	0	0	0	1
Q4KMM3	Oxidation resistance protein 1 OS=Mus musculus GN=Oxr1 PE=1 SV=3 - [OXR1_MOUSE]	0	0	0	0	1	1	0	0	0	1
Q6PDL0	Cytoplasmic dynein 1 light intermediate chain 2 OS=Mus musculus GN=Dync1li2 PE=1 SV=2 - [DC1L2_MOUSE]	0	0	0	0	1	1	0	0	0	1
Q7TMB8	Cytoplasmic FMR1-interacting protein 1 OS=Mus musculus GN=Cyfip1 PE=1 SV=1 - [CYFP1_MOUSE]	0	0	0	0	1	1	0	0	0	1
O54828	Regulator of G-protein signaling 9 OS=Mus musculus GN=Rgs9 PE=1 SV=3 - [RGS9_MOUSE]	0	0	0	0	1	1	0	0	0	1
P54775	26S protease regulatory subunit 6B OS=Mus musculus GN=Psmc4 PE=1 SV=2 - [PRS6B_MOUSE]	0	0	0	0	1	1	0	0	0	1
Q9CQV5	28S ribosomal protein S24, mitochondrial OS=Mus musculus GN=Mrps24 PE=1 SV=1 - [RT24_MOUSE]	0	0	0	0	1	1	0	0	0	1
P61028	Ras-related protein Rab-8B OS=Mus musculus GN=Rab8b PE=1 SV=1 - [RAB8B_MOUSE]	0	0	0	0	1	1	0	0	0	1
A2AEG6	Glycoprotein m6b, isoform CRA_g OS=Mus musculus GN=Gpm6b PE=1 SV=1 - [A2AEG6_MOUSE]	0	0	0	0	1	1	0	0	0	1
O35972	39S ribosomal protein L23, mitochondrial OS=Mus musculus GN=Mrpl23 PE=1 SV=1 - [RM23_MOUSE]	0	0	0	0	1	1	0	0	0	1
O70589	Peripheral plasma membrane protein CASK OS=Mus musculus GN=Cask PE=1 SV=2 - [CSKP_MOUSE]	0	0	0	0	1	1	0	0	0	1
Q14C51	Pentatricopeptide repeat domain-containing protein 3, mitochondrial OS=Mus musculus GN=Ptcd3 PE=1 SV=2 - [PTCD3_MOUSE]	0	0	0	0	1	1	0	0	0	1
Q8K596	Sodium/calcium exchanger 2 OS=Mus musculus GN=Slc8a2 PE=1 SV=1 - [NAC2_MOUSE]	0	0	0	0	1	1	0	0	0	1
D3YWR7	Dihydropteridine reductase OS=Mus musculus GN=Qdpr PE=1 SV=1 - [D3YWR7_MOUSE]	0	0	0	0	1	0	0	0	1	2
Q9D358	Low molecular weight phosphotyrosine protein phosphatase OS=Mus musculus GN=Acp1 PE=1 SV=3 - [PPAC_MOUSE]	0	0	0	0	1	1	0	0	0	1
P62196	26S protease regulatory subunit 8 OS=Mus musculus GN=Psmc5 PE=1 SV=1 - [PRS8_MOUSE]	0	0	0	0	1	1	0	0	0	1
E9Q3V6	Septin-2 OS=Mus musculus GN=Sept2 PE=1 SV=1 - [E9Q3V6_MOUSE]	0	0	0	0	1	0	0	0	1	2
Q80TB8	Synaptic vesicle membrane protein VAT-1 homolog-like OS=Mus musculus GN=Vat1l PE=1 SV=2 - [VAT1L_MOUSE]	0	0	0	0	1	1	0	0	0	1
P24529	Tyrosine 3-monooxygenase OS=Mus musculus GN=Th PE=1 SV=3 - [TY3H_MOUSE]	0	0	0	0	1	1	0	0	0	1
Q3TEA8	Heterochromatin protein 1-binding protein 3 OS=Mus musculus GN=Hp1bp3 PE=1 SV=1 - [HP1B3_MOUSE]	0	0	0	0	1	0	0	0	1	2
A2AGN7	26S protease regulatory subunit 6A OS=Mus musculus GN=Psmc3 PE=1 SV=1 - [A2AGN7_MOUSE]	0	0	0	0	1	1	0	0	0	1
Q8R570	Synaptosomal-associated protein 47 OS=Mus musculus GN=Snap47 PE=1 SV=1 - [SNP47_MOUSE]	0	0	0	0	1	1	0	0	0	1
D3Z6G3	Microtubule-associated protein RP/EB family member 3 OS=Mus musculus GN=Mapre3 PE=1 SV=1 - [D3Z6G3_MOUSE]	0	0	0	0	1	1	0	0	0	1
Q3TDK6	Protein rogdi homolog OS=Mus musculus GN=Rogdi PE=1 SV=2 - [ROGDI_MOUSE]	0	0	0	0	1	1	0	0	0	1
Q7TPG1	Phosphodiesterase (Fragment) OS=Mus musculus GN=Pde10a Mus musculus PE=3 SV=1 - [Q7TPG1_MOUSE]	0	0	0	0	1	1	0	0	0	1
P15508	Spectrin beta chain, erythrocytic OS=Mus musculus GN=Sptb PE=1 SV=4 - [SPTB1_MOUSE]	0	0	0	0	1	1	0	0	0	1
P62482	Voltage-gated potassium channel subunit beta-2 OS=Mus musculus GN=Kcnab2 PE=1 SV=1 - [KCAB2_MOUSE]	0	0	0	0	1	1	0	0	0	1
Q2M3X8	Phosphatase and actin regulator 1 OS=Mus musculus GN=Phactr1 PE=1 SV=1 - [PHAR1_MOUSE]	0	0	0	0	1	1	0	0	0	1
Q80TL4	PHD finger protein 24 OS=Mus musculus GN=Phf24 PE=1 SV=2 - [PHF24_MOUSE]	0	0	0	0	1	1	0	0	0	1
A0A1D5RLE4	Casein kinase II subunit alpha' (Fragment) OS=Mus musculus GN=Csnk2a2 PE=1 SV=1 - [A0A1D5RLE4_MOUSE]	0	0	0	0	1	0	0	0	1	2
A2ALS7	Rap1 GTPase-activating protein 1 (Fragment) OS=Mus musculus GN=Rap1gap PE=1 SV=1 - [A2ALS7_MOUSE]	0	0	0	0	1	1	0	0	0	1
P23927	Alpha-crystallin B chain OS=Mus musculus GN=Cryab PE=1 SV=2 - [CRYAB_MOUSE]	0	0	0	0	1	1	0	0	0	1
Q922S4	cGMP-dependent 3',5'-cyclic phosphodiesterase OS=Mus musculus GN=Pde2a PE=1 SV=3 - [PDE2A_MOUSE]	0	0	0	0	1	1	0	0	0	1
E9Q0J5	Kinesin-like protein KIF21A OS=Mus musculus GN=Kif21a PE=1 SV=2 - [E9Q0J5_MOUSE]	0	0	0	0	1	1	0	0	0	1
Q8BLF1	Neutral cholesterol ester hydrolase 1 OS=Mus musculus GN=Nceh1 PE=1 SV=1 - [NCEH1_MOUSE]	0	0	0	0	1	1	0	0	0	1
E9QK62	Ephexin-1 OS=Mus musculus GN=Ngef PE=1 SV=1 - [E9QK62_MOUSE]	0	0	0	0	1	1	0	0	0	1
P23198	Chromobox protein homolog 3 OS=Mus musculus GN=Cbx3 PE=1 SV=2 - [CBX3_MOUSE]	0	0	0	0	1	1	0	0	0	1
Q99M87	DnaJ homolog subfamily A member 3, mitochondrial OS=Mus musculus GN=Dnaja3 PE=1 SV=1 - [DNJA3_MOUSE]	0	0	0	0	1	1	0	0	0	1
Q7TMH5	Mrpl13 protein (Fragment) OS=Mus musculus GN=Mrpl13 PE=2 SV=1 - [Q7TMH5_MOUSE]	0	0	0	0	1	1	0	0	0	1
C9K0Z0	AMPA-selective glutamate receptor 2 flop type OS=Mus musculus GN=Gria2 PE=2 SV=1 - [C9K0Z0_MOUSE]	0	0	0	0	1	1	0	0	0	1
Q921S7	39S ribosomal protein L37, mitochondrial OS=Mus musculus GN=Mrpl37 PE=1 SV=1 - [RM37_MOUSE]	0	0	0	0	1	1	0	0	0	1
Q3UZJ4	Putative uncharacterized protein OS=Mus musculus GN=Ppp2r5e PE=2 SV=1 - [Q3UZJ4_MOUSE]	0	0	0	0	1	1	0	0	0	1
F8VPK5	Rho-associated protein kinase OS=Mus musculus GN=Rock2 PE=1 SV=1 - [F8VPK5_MOUSE]	0	0	0	0	1	1	0	0	0	1
P97370	Sodium/potassium-transporting ATPase subunit beta-3 OS=Mus musculus GN=Atp1b3 PE=1 SV=1 - [AT1B3_MOUSE]	0	0	0	0	1	1	0	0	0	1
Q3U5R8	Putative uncharacterized protein OS=Mus musculus GN=Impa1 PE=2 SV=1 - [Q3U5R8_MOUSE]	0	0	0	0	1	1	0	0	0	1
Q9D1A2	Cytosolic non-specific dipeptidase OS=Mus musculus GN=Cndp2 PE=1 SV=1 - [CNDP2_MOUSE]	0	0	0	0	1	1	0	0	0	1
P60469	Liprin-alpha-3 OS=Mus musculus GN=Ppfia3 PE=1 SV=2 - [LIPA3_MOUSE]	0	0	0	0	1	1	0	0	0	1
Q8VD37	SH3-containing GRB2-like protein 3-interacting protein 1 OS=Mus musculus GN=Sgip1 PE=1 SV=1 - [SGIP1_MOUSE]	0	0	0	0	1	1	0	0	0	1
Q925E7	Serine/threonine-protein phosphatase 2A 55 kDa regulatory subunit B delta isoform OS=Mus musculus GN=Ppp2r2d PE=1 SV=1 - [2ABD_MOUSE]	0	0	0	0	1	1	0	0	0	1
Q9CY16	28S ribosomal protein S28, mitochondrial OS=Mus musculus GN=Mrps28 PE=1 SV=1 - [RT28_MOUSE]	0	0	0	0	1	1	0	0	0	1
P61202	COP9 signalosome complex subunit 2 OS=Mus musculus GN=Cops2 PE=1 SV=1 - [CSN2_MOUSE]	0	0	0	0	1	1	0	0	0	1
O35127	Protein C10 OS=Mus musculus GN=Grcc10 PE=1 SV=1 - [C10_MOUSE]	0	0	0	0	1	1	0	0	0	1
Q8BJY1	26S proteasome non-ATPase regulatory subunit 5 OS=Mus musculus GN=Psmd5 PE=1 SV=4 - [PSMD5_MOUSE]	0	0	0	0	1	1	0	0	0	1
Q9R1P0	Proteasome subunit alpha type-4 OS=Mus musculus GN=Psma4 PE=1 SV=1 - [PSA4_MOUSE]	0	0	0	0	1	1	0	0	0	1
D3Z7C0	39S ribosomal protein L40, mitochondrial OS=Mus musculus GN=Mrpl40 PE=1 SV=1 - [D3Z7C0_MOUSE]	0	0	0	0	1	1	0	0	0	1
Q3TED1	S-adenosylmethionine synthase OS=Mus musculus GN=Mat2a PE=2 SV=1 - [Q3TED1_MOUSE]	0	0	0	0	1	0	0	1	0	2
O08917	Flotillin-1 OS=Mus musculus GN=Flot1 PE=1 SV=1 - [FLOT1_MOUSE]	0	0	0	0	1	1	0	0	0	1
Q61411	GTPase HRas OS=Mus musculus GN=Hras PE=1 SV=2 - [RASH_MOUSE]	0	0	0	0	1	1	0	0	0	1
O35136	Neural cell adhesion molecule 2 OS=Mus musculus GN=Ncam2 PE=1 SV=1 - [NCAM2_MOUSE]	0	0	0	0	1	1	0	0	0	1
K3W4Q8	Basigin OS=Mus musculus GN=Bsg PE=1 SV=1 - [K3W4Q8_MOUSE]	0	0	0	0	1	1	0	0	0	1
P60229	Eukaryotic translation initiation factor 3 subunit E OS=Mus musculus GN=Eif3e PE=1 SV=1 - [EIF3E_MOUSE]	0	0	0	0	1	1	0	0	0	1
A2AJI1	MAP7 domain-containing protein 1 OS=Mus musculus GN=Map7d1 PE=1 SV=1 - [A2AJI1_MOUSE]	0	0	0	0	1	0	0	1	0	2
Q9CQ40	39S ribosomal protein L49, mitochondrial OS=Mus musculus GN=Mrpl49 PE=1 SV=1 - [RM49_MOUSE]	0	0	0	0	1	1	0	0	0	1
Q99JB5	Proteasome (Prosome, macropain) 26S subunit, non-ATPase, 8 OS=Mus musculus GN=Psmd8 PE=2 SV=1 - [Q99JB5_MOUSE]	0	0	0	0	1	1	0	0	0	1
E9Q4G8	CD166 antigen OS=Mus musculus GN=Alcam PE=1 SV=1 - [E9Q4G8_MOUSE]	0	0	0	0	1	1	0	0	0	1
A0A0G2JGP4	GTPase NRas (Fragment) OS=Mus musculus GN=Nras PE=1 SV=1 - [A0A0G2JGP4_MOUSE]	0	0	0	0	1	1	0	0	0	1
Q8CAA7	Glucose 1,6-bisphosphate synthase OS=Mus musculus GN=Pgm2l1 PE=1 SV=1 - [PGM2L_MOUSE]	0	0	0	0	1	1	0	0	0	1
P47809	Dual specificity mitogen-activated protein kinase kinase 4 OS=Mus musculus GN=Map2k4 PE=1 SV=2 - [MP2K4_MOUSE]	0	0	0	0	1	1	0	0	0	1
Q8BK37	Putative uncharacterized protein OS=Mus musculus GN=Prpsap2 PE=2 SV=1 - [Q8BK37_MOUSE]	0	0	0	0	1	1	0	0	0	1
D3Z2K2	28S ribosomal protein S14, mitochondrial OS=Mus musculus GN=Mrps14 PE=1 SV=1 - [D3Z2K2_MOUSE]	0	0	0	0	1	1	0	0	0	1
A0A1D5RMG4	Arf-GAP with GTPase, ANK repeat and PH domain-containing protein 3 OS=Mus musculus GN=Agap3 PE=1 SV=1 - [A0A1D5RMG4_MOUSE]	0	0	0	0	1	0	0	1	0	2
P26350	Prothymosin alpha OS=Mus musculus GN=Ptma PE=1 SV=2 - [PTMA_MOUSE]	0	0	0	0	1	1	0	0	0	1
Q9R1P4	Proteasome subunit alpha type-1 OS=Mus musculus GN=Psma1 PE=1 SV=1 - [PSA1_MOUSE]	0	0	0	0	1	1	0	0	0	1
Q9QZB9	Dynactin subunit 5 OS=Mus musculus GN=Dctn5 PE=1 SV=1 - [DCTN5_MOUSE]	0	0	0	0	1	1	0	0	0	1
Q9R1P3	Proteasome subunit beta type-2 OS=Mus musculus GN=Psmb2 PE=1 SV=1 - [PSB2_MOUSE]	0	0	0	0	1	1	0	0	0	1
D3Z0F5	COP9 signalosome complex subunit 6 OS=Mus musculus GN=Cops6 PE=1 SV=1 - [D3Z0F5_MOUSE]	0	0	0	0	1	1	0	0	0	1
P59708	Splicing factor 3B subunit 6 OS=Mus musculus GN=Sf3b6 PE=1 SV=1 - [SF3B6_MOUSE]	0	0	0	0	1	1	0	0	0	1
A0A1B0GS08	Protein stum homolog OS=Mus musculus GN=Stum PE=1 SV=1 - [A0A1B0GS08_MOUSE]	0	0	0	0	1	1	0	0	0	1
Q8CI32	BAG family molecular chaperone regulator 5 OS=Mus musculus GN=Bag5 PE=1 SV=1 - [BAG5_MOUSE]	0	0	0	0	1	1	0	0	0	1
Q80VP1	Epsin-1 OS=Mus musculus GN=Epn1 PE=1 SV=3 - [EPN1_MOUSE]	0	0	0	0	1	1	0	0	0	1
Q9CPR5	39S ribosomal protein L15, mitochondrial OS=Mus musculus GN=Mrpl15 PE=1 SV=1 - [RM15_MOUSE]	0	0	0	0	1	1	0	0	0	1
Q3THW7	Eukaryotic translation initiation factor 3 subunit H OS=Mus musculus GN=Eif3h PE=2 SV=1 - [Q3THW7_MOUSE]	0	0	0	0	1	1	0	0	0	1
Q3TA40	Putative uncharacterized protein OS=Mus musculus GN=6430548M08Rik PE=1 SV=1 - [Q3TA40_MOUSE]	0	0	0	0	1	1	0	0	0	1
E9Q6U4	Prefoldin subunit 4 OS=Mus musculus GN=Pfdn4 PE=1 SV=1 - [E9Q6U4_MOUSE]	0	0	0	0	1	1	0	0	0	1
Q6ZPJ3	(E3-independent) E2 ubiquitin-conjugating enzyme UBE2O OS=Mus musculus GN=Ube2o PE=1 SV=3 - [UBE2O_MOUSE]	0	0	0	0	1	1	0	0	0	1
F7BJK1	Protocadherin 1 (Fragment) OS=Mus musculus GN=Pcdh1 PE=1 SV=1 - [F7BJK1_MOUSE]	0	0	0	0	1	1	0	0	0	1
Q8JZQ1	Mitochondrial import inner membrane translocase subunit TIM23 OS=Mus musculus GN=Timm23 PE=2 SV=1 - [Q8JZQ1_MOUSE]	0	0	0	0	1	1	0	0	0	1
P40237	CD82 antigen OS=Mus musculus GN=Cd82 PE=1 SV=1 - [CD82_MOUSE]	0	0	0	0	1	1	0	0	0	1
B0QZW1	Glutamate receptor 3 OS=Mus musculus GN=Gria3 PE=1 SV=1 - [B0QZW1_MOUSE]	0	0	0	0	1	1	0	0	0	1
P63141	Potassium voltage-gated channel subfamily A member 2 OS=Mus musculus GN=Kcna2 PE=1 SV=1 - [KCNA2_MOUSE]	0	0	0	0	1	1	0	0	0	1
Q8JZW4	Copine-5 OS=Mus musculus GN=Cpne5 PE=1 SV=1 - [CPNE5_MOUSE]	0	0	0	0	1	1	0	0	0	1
Z4YL78	Cytoskeleton-associated protein 5 OS=Mus musculus GN=Ckap5 PE=1 SV=1 - [Z4YL78_MOUSE]	0	0	0	0	1	1	0	0	0	1
A2AG50	MAP7 domain-containing protein 2 OS=Mus musculus GN=Map7d2 PE=1 SV=1 - [MA7D2_MOUSE]	0	0	0	0	1	1	0	0	0	1
Q91ZA3	Propionyl-CoA carboxylase alpha chain, mitochondrial OS=Mus musculus GN=Pcca PE=1 SV=2 - [PCCA_MOUSE]	0	0	0	0	1	1	0	0	0	1
D3YYN3	Exosome complex component RRP43 (Fragment) OS=Mus musculus GN=Exosc8 PE=1 SV=1 - [D3YYN3_MOUSE]	0	0	0	0	1	0	0	0	1	2
Q61733	28S ribosomal protein S31, mitochondrial OS=Mus musculus GN=Mrps31 PE=1 SV=1 - [RT31_MOUSE]	0	0	0	0	1	1	0	0	0	1
Q9R0X4	Acyl-coenzyme A thioesterase 9, mitochondrial OS=Mus musculus GN=Acot9 PE=1 SV=1 - [ACOT9_MOUSE]	0	0	0	0	1	1	0	0	0	1
D3YZA1	Chromatin target of PRMT1 protein (Fragment) OS=Mus musculus GN=Chtop PE=1 SV=8 - [D3YZA1_MOUSE]	0	0	0	0	1	0	0	1	0	2
P62484	Abl interactor 2 OS=Mus musculus GN=Abi2 PE=1 SV=1 - [ABI2_MOUSE]	0	0	0	0	1	1	0	0	0	1
Q8R2R9	AP-3 complex subunit mu-2 OS=Mus musculus GN=Ap3m2 PE=1 SV=1 - [AP3M2_MOUSE]	0	0	0	0	1	1	0	0	0	1
Q80V77	Psmd2 protein OS=Mus musculus GN=Psmd2 PE=2 SV=1 - [Q80V77_MOUSE]	0	0	0	0	1	0	0	0	1	2
Q5SPA9	Receptor-type tyrosine-protein phosphatase delta OS=Mus musculus GN=Ptprd PE=1 SV=1 - [Q5SPA9_MOUSE]	0	0	0	0	1	1	0	0	0	1
Q9D7N3	28S ribosomal protein S9, mitochondrial OS=Mus musculus GN=Mrps9 PE=1 SV=3 - [RT09_MOUSE]	0	0	0	0	1	1	0	0	0	1
Q3TQZ7	Mitogen-activated protein kinase OS=Mus musculus GN=Mapk10 PE=1 SV=1 - [Q3TQZ7_MOUSE]	0	0	0	0	1	1	0	0	0	1
Q3U5K7	Cystatin (Fragment) OS=Mus musculus GN=Cst3 PE=2 SV=1 - [Q3U5K7_MOUSE]	0	0	0	0	1	1	0	0	0	1
Q9D0I9	Arginine--tRNA ligase, cytoplasmic OS=Mus musculus GN=Rars PE=1 SV=2 - [SYRC_MOUSE]	0	0	0	0	1	1	0	0	0	1
Q8BK29	Putative uncharacterized protein OS=Mus musculus GN=Prpsap1 PE=2 SV=1 - [Q8BK29_MOUSE]	0	0	0	0	1	1	0	0	0	1
S4R197	cAMP and cAMP-inhibited cGMP 3',5'-cyclic phosphodiesterase 10A OS=Mus musculus GN=Pde10a PE=1 SV=1 - [S4R197_MOUSE]	0	0	0	0	1	1	0	0	0	1
Q9JJY3	Sphingomyelin phosphodiesterase 3 OS=Mus musculus GN=Smpd3 PE=1 SV=1 - [NSMA2_MOUSE]	0	0	0	0	1	1	0	0	0	1
G3UYQ2	Large proline-rich protein BAG6 OS=Mus musculus GN=Bag6 PE=1 SV=1 - [G3UYQ2_MOUSE]	0	0	0	0	1	1	0	0	0	1
P28650	Adenylosuccinate synthetase isozyme 1 OS=Mus musculus GN=Adssl1 PE=1 SV=2 - [PURA1_MOUSE]	0	0	0	0	1	1	0	0	0	1
P46664	Adenylosuccinate synthetase isozyme 2 OS=Mus musculus GN=Adss PE=1 SV=2 - [PURA2_MOUSE]	0	0	0	0	1	1	0	0	0	1
J3QJV7	Rab GTPase-binding effector protein 1 OS=Mus musculus GN=Rabep1 PE=1 SV=1 - [J3QJV7_MOUSE]	0	0	0	0	1	1	0	0	0	1
Q8BVR8	Centaurin, alpha 1, isoform CRA_b OS=Mus musculus GN=Adap1 PE=2 SV=1 - [Q8BVR8_MOUSE]	0	0	0	0	1	0	0	0	1	2
D3Z0E6	3'(2'),5'-bisphosphate nucleotidase 1 OS=Mus musculus GN=Bpnt1 PE=1 SV=1 - [D3Z0E6_MOUSE]	0	0	0	0	1	0	0	0	1	2
Q69ZS6	Synaptic vesicle glycoprotein 2C OS=Mus musculus GN=Sv2c PE=1 SV=2 - [SV2C_MOUSE]	0	0	0	0	1	1	0	0	0	1
A0A068BGR9	NADH dehydrogenase OS=Mus musculus GN=Ndufa7 PE=2 SV=1 - [A0A068BGR9_MOUSE]	0	0	0	0	1	0	0	0	1	2
Q9R1V7	Disintegrin and metalloproteinase domain-containing protein 23 OS=Mus musculus GN=Adam23 PE=1 SV=1 - [ADA23_MOUSE]	0	0	0	0	1	1	0	0	0	1
Q9EP83	SnRNP core protein SMX5b OS=Mus musculus GN=Lsm2 PE=2 SV=1 - [Q9EP83_MOUSE]	0	0	0	0	1	0	0	0	1	2
E9Q179	G-rich sequence factor 1 OS=Mus musculus GN=Grsf1 PE=1 SV=1 - [E9Q179_MOUSE]	0	0	0	0	1	0	0	0	1	2
Q8C3D0	Putative uncharacterized protein OS=Mus musculus GN=Gpr158 PE=2 SV=1 - [Q8C3D0_MOUSE]	0	0	0	0	1	0	0	0	1	2
D3Z2Q2	Syntaxin-binding protein 5 OS=Mus musculus GN=Stxbp5 PE=1 SV=1 - [D3Z2Q2_MOUSE]	0	0	0	0	1	1	0	0	0	1
F8WHV1	Mitotic spindle-associated MMXD complex subunit MIP18 OS=Mus musculus GN=Fam96b PE=1 SV=1 - [F8WHV1_MOUSE]	0	0	0	0	1	1	0	0	0	1
O88910	MAGUK p55 subfamily member 3 OS=Mus musculus GN=Mpp3 PE=1 SV=2 - [MPP3_MOUSE]	0	0	0	0	1	1	0	0	0	1
Q8K5D8	Protein phosphatase 2a regulatory b56-delta subunit (Fragment) OS=Mus musculus GN=ppp2r5d PE=4 SV=1 - [Q8K5D8_MOUSE]	0	0	0	0	1	1	0	0	0	1
P16054	Protein kinase C epsilon type OS=Mus musculus GN=Prkce PE=1 SV=1 - [KPCE_MOUSE]	0	0	0	0	1	1	0	0	0	1
Q91ZP9	N-terminal EF-hand calcium-binding protein 2 OS=Mus musculus GN=Necab2 PE=1 SV=1 - [NECA2_MOUSE]	0	0	0	0	1	1	0	0	0	1
Q99KE1	NAD-dependent malic enzyme, mitochondrial OS=Mus musculus GN=Me2 PE=1 SV=1 - [MAOM_MOUSE]	0	0	0	0	1	1	0	0	0	1
F2Z490	Diacylglycerol kinase epsilon OS=Mus musculus GN=Dgke PE=1 SV=1 - [F2Z490_MOUSE]	0	0	0	0	1	1	0	0	0	1
Q8BMF3	NADP-dependent malic enzyme, mitochondrial OS=Mus musculus GN=Me3 PE=1 SV=2 - [MAON_MOUSE]	0	0	0	0	1	1	0	0	0	1
A2AV19	Exosome complex component RRP4 (Fragment) OS=Mus musculus GN=Exosc2 PE=1 SV=1 - [A2AV19_MOUSE]	0	0	0	0	1	0	0	0	1	2
E0CY11	Neurexin-1 OS=Mus musculus GN=Nrxn1 PE=1 SV=2 - [E0CY11_MOUSE]	0	0	0	0	1	1	0	0	0	1
Q3UVW5	Transporter OS=Mus musculus GN=Slc6a3 PE=2 SV=1 - [Q3UVW5_MOUSE]	0	0	0	0	1	1	0	0	0	1
Q9CPQ3	Mitochondrial import receptor subunit TOM22 homolog OS=Mus musculus GN=Tomm22 PE=1 SV=3 - [TOM22_MOUSE]	0	0	0	0	1	1	0	0	0	1
Q8R016	Bleomycin hydrolase OS=Mus musculus GN=Blmh PE=1 SV=1 - [BLMH_MOUSE]	0	0	0	0	1	1	0	0	0	1
Q9D8W7	OCIA domain-containing protein 2 OS=Mus musculus GN=Ociad2 PE=1 SV=1 - [OCAD2_MOUSE]	0	0	0	0	1	1	0	0	0	1
A0A0R4IZX5	Neurocan core protein OS=Mus musculus GN=Ncan PE=1 SV=1 - [A0A0R4IZX5_MOUSE]	0	0	0	0	1	1	0	0	0	1
V9GWV1	ADP-ribosylation factor GTPase-activating protein 1 OS=Mus musculus GN=Arfgap1 PE=1 SV=1 - [V9GWV1_MOUSE]	0	0	0	0	1	1	0	0	0	1
A0A171KXD3	Protein arginine N-methyltransferase 1 OS=Mus musculus GN=Prmt1 PE=1 SV=1 - [A0A171KXD3_MOUSE]	0	0	0	0	1	1	0	0	0	1
A0A0G2JGI9	Amylo-1,6-glucosidase, 4-alpha-glucanotransferase OS=Mus musculus GN=Agl PE=1 SV=1 - [A0A0G2JGI9_MOUSE]	0	0	0	0	1	1	0	0	0	1
Q3U589	Putative uncharacterized protein OS=Mus musculus GN=Itpa PE=2 SV=1 - [Q3U589_MOUSE]	0	0	0	0	1	0	0	0	1	2
A0A0A6YWP5	Tumor suppressor candidate 2 OS=Mus musculus GN=Tusc2 PE=1 SV=1 - [A0A0A6YWP5_MOUSE]	0	0	0	0	1	1	0	0	0	1
Q9ER35	Fructosamine-3-kinase OS=Mus musculus GN=Fn3k PE=1 SV=1 - [FN3K_MOUSE]	0	0	0	0	1	1	0	0	0	1
O35382	Exocyst complex component 4 OS=Mus musculus GN=Exoc4 PE=1 SV=2 - [EXOC4_MOUSE]	0	0	0	0	1	1	0	0	0	1
E9QAN4	Kinesin-like protein KIF1A OS=Mus musculus GN=Kif1a PE=1 SV=1 - [E9QAN4_MOUSE]	0	0	0	0	1	1	0	0	0	1
Q3UYC0	Protein phosphatase 1H OS=Mus musculus GN=Ppm1h PE=1 SV=1 - [PPM1H_MOUSE]	0	0	0	0	1	1	0	0	0	1
D3Z289	Regulator of G-protein-signaling 8 OS=Mus musculus GN=Rgs8 PE=1 SV=1 - [D3Z289_MOUSE]	0	0	0	0	1	1	0	0	0	1
A2A6G9	LIM and SH3 domain protein 1 (Fragment) OS=Mus musculus GN=Lasp1 PE=1 SV=1 - [A2A6G9_MOUSE]	0	0	0	0	1	0	0	1	0	2
Q8BR90	UPF0600 protein C5orf51 homolog OS=Mus musculus PE=1 SV=1 - [CE051_MOUSE]	0	0	0	0	1	1	0	0	0	1
Q9JIK8	Nucleoside diphosphate kinase OS=Mus musculus GN=Ndk3 PE=3 SV=1 - [Q9JIK8_MOUSE]	0	0	0	0	1	1	0	0	0	1
Q3U9R7	Putative uncharacterized protein (Fragment) OS=Mus musculus GN=Gsr PE=2 SV=1 - [Q3U9R7_MOUSE]	0	0	0	0	1	1	0	0	0	1
E9Q6P5	Tetratricopeptide repeat protein 7B OS=Mus musculus GN=Ttc7b PE=1 SV=1 - [TTC7B_MOUSE]	0	0	0	0	1	1	0	0	0	1
E9Q933	Transmembrane protein 11, mitochondrial OS=Mus musculus GN=Tmem11 PE=1 SV=1 - [E9Q933_MOUSE]	0	0	0	0	1	0	0	0	1	2
Q5F258	ARF GTPase-activating protein GIT1 OS=Mus musculus GN=Git1 PE=1 SV=1 - [Q5F258_MOUSE]	0	0	0	0	1	1	0	0	0	1
F7B603	Versican core protein (Fragment) OS=Mus musculus GN=Vcan PE=1 SV=1 - [F7B603_MOUSE]	0	0	0	0	1	0	0	0	1	2
Q99JT9	1,2-dihydroxy-3-keto-5-methylthiopentene dioxygenase OS=Mus musculus GN=Adi1 PE=1 SV=1 - [MTND_MOUSE]	0	0	0	0	1	1	0	0	0	1
F8WHQ1	Tumor protein D52 OS=Mus musculus GN=Tpd52 PE=1 SV=1 - [F8WHQ1_MOUSE]	0	0	0	0	1	1	0	0	0	1
B9EJ29	Plexin A4 OS=Mus musculus GN=Plxna4 PE=2 SV=1 - [B9EJ29_MOUSE]	0	0	0	0	1	1	0	0	0	1
Q8K3H0	DCC-interacting protein 13-alpha OS=Mus musculus GN=Appl1 PE=1 SV=1 - [DP13A_MOUSE]	0	0	0	0	1	1	0	0	0	1
A0A1B0GRX7	Cytohesin-2 OS=Mus musculus GN=Cyth2 PE=1 SV=1 - [A0A1B0GRX7_MOUSE]	0	0	0	0	1	1	0	0	0	1
E9PUE7	Active breakpoint cluster region-related protein OS=Mus musculus GN=Abr PE=1 SV=1 - [E9PUE7_MOUSE]	0	0	0	0	1	1	0	0	0	1
Q9D967	Magnesium-dependent phosphatase 1 OS=Mus musculus GN=Mdp1 PE=1 SV=1 - [MGDP1_MOUSE]	0	0	0	0	1	1	0	0	0	1
Q91VM9	Inorganic pyrophosphatase 2, mitochondrial OS=Mus musculus GN=Ppa2 PE=1 SV=1 - [IPYR2_MOUSE]	0	0	0	0	1	1	0	0	0	1
Q8CAD1	Putative uncharacterized protein OS=Mus musculus GN=Araf PE=1 SV=1 - [Q8CAD1_MOUSE]	0	0	0	0	1	1	0	0	0	1
F6T1Y2	Rho GTPase-activating protein 44 (Fragment) OS=Mus musculus GN=Arhgap44 PE=1 SV=1 - [F6T1Y2_MOUSE]	0	0	0	0	1	1	0	0	0	1
Q9CZ04	COP9 signalosome complex subunit 7a OS=Mus musculus GN=Cops7a PE=1 SV=2 - [CSN7A_MOUSE]	0	0	0	0	1	1	0	0	0	1
Q9D1H8	39S ribosomal protein L53, mitochondrial OS=Mus musculus GN=Mrpl53 PE=1 SV=1 - [RM53_MOUSE]	0	0	0	0	1	1	0	0	0	1
Q9R0N5	Synaptotagmin-5 OS=Mus musculus GN=Syt5 PE=1 SV=1 - [SYT5_MOUSE]	0	0	0	0	1	1	0	0	0	1
D3Z7S0	Golgi to ER traffic protein 4 homolog (Fragment) OS=Mus musculus GN=Get4 PE=1 SV=1 - [D3Z7S0_MOUSE]	0	0	0	0	1	0	0	0	1	2
D3Z3M7	CAP-Gly domain-containing linker protein 1 OS=Mus musculus GN=Clip1 PE=1 SV=1 - [D3Z3M7_MOUSE]	0	0	0	0	1	1	0	0	0	1
Q9QXW9	Large neutral amino acids transporter small subunit 2 OS=Mus musculus GN=Slc7a8 PE=1 SV=1 - [LAT2_MOUSE]	0	0	0	0	1	1	0	0	0	1
Q8BFQ8	Parkinson disease 7 domain-containing protein 1 OS=Mus musculus GN=Pddc1 PE=1 SV=1 - [PDDC1_MOUSE]	0	0	0	0	1	1	0	0	0	1
Q91W53	Golgin subfamily A member 7 OS=Mus musculus GN=Golga7 PE=1 SV=1 - [GOGA7_MOUSE]	0	0	0	0	1	1	0	0	0	1
Q3TG12	Putative uncharacterized protein (Fragment) OS=Mus musculus GN=Farsb PE=2 SV=1 - [Q3TG12_MOUSE]	0	0	0	0	1	1	0	0	0	1
Q8CCX9	Putative uncharacterized protein OS=Mus musculus GN=Mrpl39 PE=2 SV=1 - [Q8CCX9_MOUSE]	0	0	0	0	1	1	0	0	0	1
A0A0J9YTW6	Sodium channel protein OS=Mus musculus GN=Scn2a PE=1 SV=1 - [A0A0J9YTW6_MOUSE]	0	0	0	0	1	1	0	0	0	1
Q9D289	Trafficking protein particle complex subunit 6B OS=Mus musculus GN=Trappc6b PE=1 SV=1 - [TPC6B_MOUSE]	0	0	0	0	1	1	0	0	0	1
Q8JZW5	SH2 domain-containing protein 5 OS=Mus musculus GN=Sh2d5 PE=1 SV=2 - [SH2D5_MOUSE]	0	0	0	0	1	1	0	0	0	1
Q6ZQK4	MKIAA0044 protein (Fragment) OS=Mus musculus GN=Ppp2r5c PE=2 SV=1 - [Q6ZQK4_MOUSE]	0	0	0	0	1	1	0	0	0	1
Q3U9C4	Putative uncharacterized protein (Fragment) OS=Mus musculus GN=Mrpl44 PE=2 SV=1 - [Q3U9C4_MOUSE]	0	0	0	0	1	1	0	0	0	1
A0A087WSS1	RIKEN cDNA 2310035C23 gene OS=Mus musculus GN=2310035C23Rik PE=1 SV=1 - [A0A087WSS1_MOUSE]	0	0	0	0	1	1	0	0	0	1
A1A540	Igk protein OS=Mus musculus GN=Igkv10-96 PE=2 SV=1 - [A1A540_MOUSE]	0	0	0	0	1	1	0	0	0	1
F2Z400	3-phosphoinositide-dependent protein kinase 1 OS=Mus musculus GN=Pdpk1 PE=1 SV=1 - [F2Z400_MOUSE]	0	0	0	0	1	1	0	0	0	1
Q8BGY7	Protein FAM210A OS=Mus musculus GN=Fam210a PE=1 SV=1 - [F210A_MOUSE]	0	0	0	0	1	1	0	0	0	1
Q3UN10	Putative uncharacterized protein OS=Mus musculus GN=Wfs1 PE=1 SV=1 - [Q3UN10_MOUSE]	0	0	0	0	1	1	0	0	0	1
O70591	Prefoldin subunit 2 OS=Mus musculus GN=Pfdn2 PE=1 SV=2 - [PFD2_MOUSE]	0	0	0	0	1	0	0	1	0	2
A2A5R2	Brefeldin A-inhibited guanine nucleotide-exchange protein 2 OS=Mus musculus GN=Arfgef2 PE=1 SV=1 - [BIG2_MOUSE]	0	0	0	0	1	1	0	0	0	1
A0A140LJD2	Protein TANC2 (Fragment) OS=Mus musculus GN=Tanc2 PE=1 SV=1 - [A0A140LJD2_MOUSE]	0	0	0	0	1	1	0	0	0	1
E9PXB9	Mitochondrial import inner membrane translocase subunit Tim22 OS=Mus musculus GN=Timm22 PE=1 SV=1 - [E9PXB9_MOUSE]	0	0	0	0	1	1	0	0	0	1
H7BXB9	RIKEN cDNA 1700037H04 gene (Fragment) OS=Mus musculus GN=1700037H04Rik PE=1 SV=1 - [H7BXB9_MOUSE]	0	0	0	0	1	1	0	0	0	1
Q3UTI4	Putative uncharacterized protein (Fragment) OS=Mus musculus GN=Gucy1b3 PE=2 SV=1 - [Q3UTI4_MOUSE]	0	0	0	0	1	1	0	0	0	1
P97390	Vacuolar protein sorting-associated protein 45 OS=Mus musculus GN=Vps45 PE=1 SV=1 - [VPS45_MOUSE]	0	0	0	0	1	1	0	0	0	1
E9Q401	Ryanodine receptor 2 OS=Mus musculus GN=Ryr2 PE=1 SV=1 - [RYR2_MOUSE]	0	0	0	0	1	1	0	0	0	1
A0A1B0GTA0	Fucose mutarotase (Fragment) OS=Mus musculus GN=Fuom PE=1 SV=1 - [A0A1B0GTA0_MOUSE]	0	0	0	0	1	0	0	1	0	2
Q9JMC3	DnaJ homolog subfamily A member 4 OS=Mus musculus GN=Dnaja4 PE=1 SV=1 - [DNJA4_MOUSE]	0	0	0	0	1	1	0	0	0	1
D3Z0I8	Transmembrane protein 109 (Fragment) OS=Mus musculus GN=Tmem109 PE=1 SV=1 - [D3Z0I8_MOUSE]	0	0	0	0	1	0	0	0	1	2
Q3U890	Putative uncharacterized protein OS=Mus musculus GN=Hars PE=2 SV=1 - [Q3U890_MOUSE]	0	0	0	0	1	1	0	0	0	1
Q8BVD4	Putative uncharacterized protein (Fragment) OS=Mus musculus GN=Gcdh PE=2 SV=1 - [Q8BVD4_MOUSE]	0	0	0	0	1	1	0	0	0	1
Q3V493	Putative uncharacterized protein OS=Mus musculus GN=Trappc4 PE=1 SV=1 - [Q3V493_MOUSE]	0	0	0	0	1	0	0	0	1	2
Q99PL6	UBX domain-containing protein 6 OS=Mus musculus GN=Ubxn6 PE=1 SV=1 - [UBXN6_MOUSE]	0	0	0	0	1	1	0	0	0	1
E9PZI9	OX-2 membrane glycoprotein OS=Mus musculus GN=Cd200 PE=1 SV=1 - [E9PZI9_MOUSE]	0	0	0	0	1	0	0	0	1	2
Q3TEX7	Putative uncharacterized protein OS=Mus musculus GN=Mfn2 PE=2 SV=1 - [Q3TEX7_MOUSE]	0	0	0	0	1	1	0	0	0	1
Q6PAJ1	Breakpoint cluster region protein OS=Mus musculus GN=Bcr PE=1 SV=3 - [BCR_MOUSE]	0	0	0	0	1	1	0	0	0	1
Q3U5L3	Putative uncharacterized protein OS=Mus musculus GN=Snx2 PE=2 SV=1 - [Q3U5L3_MOUSE]	0	0	0	0	1	1	0	0	0	1
H3BKD4	Arf-GAP with SH3 domain, ANK repeat and PH domain-containing protein 1 OS=Mus musculus GN=Asap1 PE=1 SV=1 - [H3BKD4_MOUSE]	0	0	0	0	1	1	0	0	0	1
Q9D6C8	Copine-4 OS=Mus musculus GN=Cpne4 PE=1 SV=1 - [Q9D6C8_MOUSE]	0	0	0	0	1	1	0	0	0	1
Q9CZS1	Aldehyde dehydrogenase X, mitochondrial OS=Mus musculus GN=Aldh1b1 PE=1 SV=1 - [AL1B1_MOUSE]	0	0	0	0	1	1	0	0	0	1
Q8C522	Endonuclease domain-containing 1 protein OS=Mus musculus GN=Endod1 PE=1 SV=2 - [ENDD1_MOUSE]	0	0	0	0	1	1	0	0	0	1
D3Z7E5	Glycogen synthase kinase-3 alpha OS=Mus musculus GN=Gsk3a PE=1 SV=1 - [D3Z7E5_MOUSE]	0	0	0	0	1	1	0	0	0	1
Q80VP0	Tectonin beta-propeller repeat-containing protein 1 OS=Mus musculus GN=Tecpr1 PE=1 SV=1 - [TCPR1_MOUSE]	0	0	0	0	1	1	0	0	0	1
Q8BVQ5	Protein phosphatase methylesterase 1 OS=Mus musculus GN=Ppme1 PE=1 SV=5 - [PPME1_MOUSE]	0	0	0	0	1	1	0	0	0	1
P97441	Zinc transporter 3 OS=Mus musculus GN=Slc30a3 PE=1 SV=1 - [ZNT3_MOUSE]	0	0	0	0	1	1	0	0	0	1
Q8K2M0	39S ribosomal protein L38, mitochondrial OS=Mus musculus GN=Mrpl38 PE=1 SV=2 - [RM38_MOUSE]	0	0	0	0	1	1	0	0	0	1
Q71M36	Chondroitin sulfate proteoglycan 5 OS=Mus musculus GN=Cspg5 PE=1 SV=2 - [CSPG5_MOUSE]	0	0	0	0	1	1	0	0	0	1
D5MCW4	Protein CutA OS=Mus musculus GN=Cuta PE=1 SV=1 - [D5MCW4_MOUSE]	0	0	0	0	1	1	0	0	0	1
F6SFF5	Ubiquinone biosynthesis protein COQ9, mitochondrial (Fragment) OS=Mus musculus GN=Coq9 PE=1 SV=2 - [F6SFF5_MOUSE]	0	0	0	0	1	1	0	0	0	1
Q99J09	Methylosome protein 50 OS=Mus musculus GN=Wdr77 PE=1 SV=1 - [MEP50_MOUSE]	0	0	0	0	1	1	0	0	0	1
A0A0J9YUQ8	Gelsolin (Fragment) OS=Mus musculus GN=Gsn PE=1 SV=1 - [A0A0J9YUQ8_MOUSE]	0	0	0	0	1	0	0	1	0	2
E9QLA5	Inverted formin-2 OS=Mus musculus GN=Inf2 PE=1 SV=1 - [E9QLA5_MOUSE]	0	0	0	0	1	1	0	0	0	1
G3UYQ9	28S ribosomal protein S18b, mitochondrial (Fragment) OS=Mus musculus GN=Mrps18b PE=1 SV=1 - [G3UYQ9_MOUSE]	0	0	0	0	1	0	0	0	1	2
B2RRE4	Zinc finger protein 518B OS=Mus musculus GN=Znf518b PE=2 SV=1 - [Z518B_MOUSE]	0	0	0	0	1	0	0	0	1	2
Q3TJN6	Sorting nexin OS=Mus musculus GN=Snx5 PE=2 SV=1 - [Q3TJN6_MOUSE]	0	0	0	0	1	1	0	0	0	1
G3X9N3	MCG16539 OS=Mus musculus GN=Pnmal2 PE=1 SV=1 - [G3X9N3_MOUSE]	0	0	0	0	1	0	0	1	0	2
F6VNW5	Glutamate--cysteine ligase regulatory subunit (Fragment) OS=Mus musculus GN=Gclm PE=1 SV=1 - [F6VNW5_MOUSE]	0	0	0	0	1	0	0	1	0	2
Q3TDM2	Putative uncharacterized protein OS=Mus musculus GN=Camk1d PE=2 SV=1 - [Q3TDM2_MOUSE]	0	0	0	0	1	1	0	0	0	1
Q9JLV5	Cullin-3 OS=Mus musculus GN=Cul3 PE=1 SV=1 - [CUL3_MOUSE]	0	0	0	0	1	1	0	0	0	1
Q3UK08	Putative uncharacterized protein OS=Mus musculus GN=Tsg101 PE=2 SV=1 - [Q3UK08_MOUSE]	0	0	0	0	1	1	0	0	0	1
E9Q2H8	Hydroxyacylglutathione hydrolase, mitochondrial (Fragment) OS=Mus musculus GN=Hagh PE=1 SV=1 - [E9Q2H8_MOUSE]	0	0	0	0	1	0	0	0	1	2
Q9CWE0	Mitochondrial fission regulator 1-like OS=Mus musculus GN=Mtfr1l PE=1 SV=1 - [MFR1L_MOUSE]	0	0	0	0	1	1	0	0	0	1
Q68FL0	Slc8a1 protein OS=Mus musculus GN=Slc8a1 PE=1 SV=1 - [Q68FL0_MOUSE]	0	0	0	0	1	1	0	0	0	1
P0C027	Diphosphoinositol polyphosphate phosphohydrolase 3-alpha OS=Mus musculus GN=Nudt10 PE=1 SV=1 - [NUD10_MOUSE]	0	0	0	0	1	1	0	0	0	1
Q99KR7	Peptidyl-prolyl cis-trans isomerase F, mitochondrial OS=Mus musculus GN=Ppif PE=1 SV=1 - [PPIF_MOUSE]	0	0	0	0	1	1	0	0	0	1
P24668	Cation-dependent mannose-6-phosphate receptor OS=Mus musculus GN=M6pr PE=1 SV=1 - [MPRD_MOUSE]	0	0	0	0	1	1	0	0	0	1
Q149F3	Eukaryotic peptide chain release factor GTP-binding subunit ERF3B OS=Mus musculus GN=Gspt2 PE=1 SV=1 - [ERF3B_MOUSE]	0	0	0	0	1	0	0	0	1	2
P61329	Fibroblast growth factor 12 OS=Mus musculus GN=Fgf12 PE=1 SV=1 - [FGF12_MOUSE]	0	0	0	0	1	1	0	0	0	1
F7CZ64	Voltage-dependent calcium channel gamma subunit OS=Mus musculus GN=Cacng8 PE=1 SV=2 - [F7CZ64_MOUSE]	0	0	0	0	1	1	0	0	0	1
D3YWK1	WD repeat domain phosphoinositide-interacting protein 2 OS=Mus musculus GN=Wipi2 PE=1 SV=1 - [D3YWK1_MOUSE]	0	0	0	0	1	1	0	0	0	1
Q8BI08	Protein MAL2 OS=Mus musculus GN=Mal2 PE=1 SV=1 - [MAL2_MOUSE]	0	0	0	0	1	1	0	0	0	1
Q9CQL5	39S ribosomal protein L18, mitochondrial OS=Mus musculus GN=Mrpl18 PE=1 SV=1 - [RM18_MOUSE]	0	0	0	0	1	1	0	0	0	1
E9QAC6	Galectin OS=Mus musculus GN=Pick1 PE=1 SV=1 - [E9QAC6_MOUSE]	0	0	0	0	1	1	0	0	0	1
Q8BWS5	G protein-regulated inducer of neurite outgrowth 3 OS=Mus musculus GN=Gprin3 PE=1 SV=1 - [GRIN3_MOUSE]	0	0	0	0	1	1	0	0	0	1
B2RY90	Isoc2a protein OS=Mus musculus GN=Isoc2a PE=2 SV=1 - [B2RY90_MOUSE]	0	0	0	0	1	0	0	0	1	2
Q3UJL7	Putative uncharacterized protein OS=Mus musculus GN=Srm PE=2 SV=1 - [Q3UJL7_MOUSE]	0	0	0	0	1	0	0	0	1	2
P70206	Plexin-A1 OS=Mus musculus GN=Plxna1 PE=1 SV=1 - [PLXA1_MOUSE]	0	0	0	0	1	1	0	0	0	1
Q6P8U3	Mitochondrial ribosomal protein L19 OS=Mus musculus GN=Mrpl19 PE=2 SV=1 - [Q6P8U3_MOUSE]	0	0	0	0	1	0	0	0	1	2
Q5FWK3	Rho GTPase-activating protein 1 OS=Mus musculus GN=Arhgap1 PE=1 SV=1 - [RHG01_MOUSE]	0	0	0	0	1	1	0	0	0	1
O35089	Protein cornichon homolog 2 OS=Mus musculus GN=Cnih2 PE=1 SV=2 - [CNIH2_MOUSE]	0	0	0	0	1	1	0	0	0	1
Q61102	ATP-binding cassette sub-family B member 7, mitochondrial OS=Mus musculus GN=Abcb7 PE=1 SV=3 - [ABCB7_MOUSE]	0	0	0	0	1	1	0	0	0	1
Q60625	Intercellular adhesion molecule 5 OS=Mus musculus GN=Icam5 PE=1 SV=2 - [ICAM5_MOUSE]	0	0	0	0	1	1	0	0	0	1
Q7TQK4	Exosome complex component RRP40 OS=Mus musculus GN=Exosc3 PE=1 SV=3 - [EXOS3_MOUSE]	0	0	0	0	1	0	0	0	1	2
Q3TF81	Putative uncharacterized protein (Fragment) OS=Mus musculus GN=Rpp30 PE=2 SV=1 - [Q3TF81_MOUSE]	0	0	0	0	1	0	0	0	1	2
Q9JHU9	Inositol-3-phosphate synthase 1 OS=Mus musculus GN=Isyna1 PE=1 SV=1 - [INO1_MOUSE]	0	0	0	0	1	1	0	0	0	1
Q80TG5	MKIAA1256 protein (Fragment) OS=Mus musculus GN=mKIAA1256 PE=4 SV=3 - [Q80TG5_MOUSE]	0	0	0	0	1	0	0	0	1	2
Q9WUL7	ADP-ribosylation factor-like protein 3 OS=Mus musculus GN=Arl3 PE=1 SV=1 - [ARL3_MOUSE]	0	0	0	0	1	1	0	0	0	1
Q99LS3	Phosphoserine phosphatase OS=Mus musculus GN=Psph PE=1 SV=1 - [SERB_MOUSE]	0	0	0	0	1	1	0	0	0	1
Q9D832	DnaJ homolog subfamily B member 4 OS=Mus musculus GN=Dnajb4 PE=1 SV=1 - [DNJB4_MOUSE]	0	0	0	0	1	1	0	0	0	1
S4R294	Protein PRRC2C OS=Mus musculus GN=Prrc2c PE=1 SV=1 - [S4R294_MOUSE]	0	0	0	0	1	0	0	0	1	2
F6QFD1	Phosphodiesterase (Fragment) OS=Mus musculus GN=Pde4d PE=1 SV=1 - [F6QFD1_MOUSE]	0	0	0	0	1	1	0	0	0	1
A0A1B0GSA1	Proline synthase co-transcribed bacterial homolog protein (Fragment) OS=Mus musculus GN=Prosc PE=1 SV=1 - [A0A1B0GSA1_MOUSE]	0	0	0	0	1	0	0	0	1	2
Q8BP60	Putative uncharacterized protein OS=Mus musculus PE=2 SV=1 - [Q8BP60_MOUSE]	0	0	0	0	1	0	0	0	1	2
Q9D0J4	ADP-ribosylation factor-like protein 2 OS=Mus musculus GN=Arl2 PE=1 SV=1 - [ARL2_MOUSE]	0	0	0	0	1	1	0	0	0	1
Q04690	Neurofibromin OS=Mus musculus GN=Nf1 PE=1 SV=1 - [NF1_MOUSE]	0	0	0	0	1	1	0	0	0	1
A0A0A6YX02	Ragulator complex protein LAMTOR1 OS=Mus musculus GN=Lamtor1 PE=1 SV=1 - [A0A0A6YX02_MOUSE]	0	0	0	0	1	0	0	1	0	2
Q9D4H1	Exocyst complex component 2 OS=Mus musculus GN=Exoc2 PE=1 SV=1 - [EXOC2_MOUSE]	0	0	0	0	1	1	0	0	0	1
Q3TDD9	Protein phosphatase 1 regulatory subunit 21 OS=Mus musculus GN=Ppp1r21 PE=1 SV=2 - [PPR21_MOUSE]	0	0	0	0	1	1	0	0	0	1
Q3UST4	Putative uncharacterized protein (Fragment) OS=Mus musculus GN=Nptx1 PE=2 SV=1 - [Q3UST4_MOUSE]	0	0	0	0	1	1	0	0	0	1
Q9CZP5	Mitochondrial chaperone BCS1 OS=Mus musculus GN=Bcs1l PE=1 SV=1 - [BCS1_MOUSE]	0	0	0	0	1	1	0	0	0	1
O35344	Importin subunit alpha-4 OS=Mus musculus GN=Kpna3 PE=1 SV=1 - [IMA4_MOUSE]	0	0	0	0	1	1	0	0	0	1
Q8BNF3	Putative uncharacterized protein OS=Mus musculus GN=Tpp1 PE=2 SV=1 - [Q8BNF3_MOUSE]	0	0	0	0	1	1	0	0	0	1
Q8R5B8	Crkl protein OS=Mus musculus GN=Crkl PE=2 SV=1 - [Q8R5B8_MOUSE]	0	0	0	0	1	0	0	0	1	2
Q5HZI2	C2 calcium-dependent domain-containing protein 4C OS=Mus musculus GN=C2cd4cC2CD4 family PE=1 SV=1 - [C2C4C_MOUSE]	0	0	0	0	1	1	0	0	0	1
D3Z6I4	Crystallin, zeta (Quinone reductase)-like 1, isoform CRA_h OS=Mus musculus GN=Cryzl1 PE=1 SV=1 - [D3Z6I4_MOUSE]	0	0	0	0	1	1	0	0	0	1
A0A1B0GR78	Stromal interaction molecule 1 OS=Mus musculus GN=Stim1 PE=1 SV=1 - [A0A1B0GR78_MOUSE]	0	0	0	0	1	1	0	0	0	1
A0A0G2JED5	Aspartate beta-hydroxylase domain-containing protein 2 (Fragment) OS=Mus musculus GN=Asphd2 PE=1 SV=1 - [A0A0G2JED5_MOUSE]	0	0	0	0	1	1	0	0	0	1
Q9D2U5	N-alpha-acetyltransferase 38, NatC auxiliary subunit OS=Mus musculus GN=Naa38 PE=1 SV=1 - [LSMD1_MOUSE]	0	0	0	0	1	1	0	0	0	1
E9PVU9	Bis(5'-adenosyl)-triphosphatase (Fragment) OS=Mus musculus GN=Fhit PE=1 SV=1 - [E9PVU9_MOUSE]	0	0	0	0	1	1	0	0	0	1
V9GXI7	39S ribosomal protein L20, mitochondrial OS=Mus musculus GN=Mrpl20 PE=1 SV=1 - [V9GXI7_MOUSE]	0	0	0	0	1	1	0	0	0	1
P63046	Sulfotransferase 4A1 OS=Mus musculus GN=Sult4a1 PE=1 SV=1 - [ST4A1_MOUSE]	0	0	0	0	1	1	0	0	0	1
Q8JZR2	Adapter molecule crk OS=Mus musculus GN=Crk PE=1 SV=1 - [Q8JZR2_MOUSE]	0	0	0	0	1	1	0	0	0	1
Q9WVK8	Cholesterol 24-hydroxylase OS=Mus musculus GN=Cyp46a1 PE=1 SV=1 - [CP46A_MOUSE]	0	0	0	0	1	1	0	0	0	1
D3Z4X1	6-phosphogluconolactonase OS=Mus musculus GN=Pgls PE=1 SV=1 - [D3Z4X1_MOUSE]	0	0	0	0	1	0	0	0	1	2
Q3KN99	Synapsin III OS=Mus musculus GN=Syn3 PE=2 SV=1 - [Q3KN99_MOUSE]	0	0	0	0	1	1	0	0	0	1
P43024	Cytochrome c oxidase subunit 6A1, mitochondrial OS=Mus musculus GN=Cox6a1 PE=1 SV=2 - [CX6A1_MOUSE]	0	0	0	0	1	1	0	0	0	1
A0A0J9YU92	F-box only protein 21 (Fragment) OS=Mus musculus GN=Fbxo21 PE=1 SV=1 - [A0A0J9YU92_MOUSE]	0	0	0	0	1	1	0	0	0	1
Q8C1L4	Putative uncharacterized protein OS=Mus musculus GN=Prss8 PE=2 SV=1 - [Q8C1L4_MOUSE]	0	0	0	0	1	1	0	0	0	1
B1B0P8	Palmitoyl-protein thioesterase 1 OS=Mus musculus GN=Ppt1 PE=1 SV=1 - [B1B0P8_MOUSE]	0	0	0	0	1	0	0	0	1	2
Q8C550	Putative uncharacterized protein OS=Mus musculus GN=Nol3 PE=2 SV=1 - [Q8C550_MOUSE]	0	0	0	0	1	1	0	0	0	1
F6TCV0	Serine protease HTRA2, mitochondrial (Fragment) OS=Mus musculus GN=Htra2 PE=1 SV=1 - [F6TCV0_MOUSE]	0	0	0	0	1	1	0	0	0	1
Q9CR26	Vacuolar protein sorting-associated protein VTA1 homolog OS=Mus musculus GN=Vta1 PE=1 SV=1 - [VTA1_MOUSE]	0	0	0	0	1	1	0	0	0	1
D3Z263	RNA 3'-terminal phosphate cyclase (Fragment) OS=Mus musculus GN=Rtca PE=1 SV=1 - [D3Z263_MOUSE]	0	0	0	0	1	1	0	0	0	1
P00848	ATP synthase subunit a OS=Mus musculus GN=Mtatp6 PE=1 SV=1 - [ATP6_MOUSE]	0	0	0	0	1	1	0	0	0	1
Q8R2Y8	Peptidyl-tRNA hydrolase 2, mitochondrial OS=Mus musculus GN=Ptrh2 PE=1 SV=1 - [PTH2_MOUSE]	0	0	0	0	1	1	0	0	0	1
Q59J78	Mimitin, mitochondrial OS=Mus musculus GN=Ndufaf2 PE=1 SV=1 - [MIMIT_MOUSE]	0	0	0	0	1	1	0	0	0	1
P63032	GTP-binding protein Rhes OS=Mus musculus GN=Rasd2 PE=2 SV=1 - [RHES_MOUSE]	0	0	0	0	1	1	0	0	0	1
P26883	Peptidyl-prolyl cis-trans isomerase FKBP1A OS=Mus musculus GN=Fkbp1a PE=1 SV=2 - [FKB1A_MOUSE]	0	0	0	0	1	1	0	0	0	1
F8WII3	Dolichol-phosphate mannosyltransferase subunit 1 (Fragment) OS=Mus musculus GN=Dpm1 PE=1 SV=1 - [F8WII3_MOUSE]	0	0	0	0	1	0	0	0	1	2
Q69ZW5	MKIAA0897 protein (Fragment) OS=Mus musculus GN=Ppfia4 PE=2 SV=1 - [Q69ZW5_MOUSE]	0	0	0	0	1	1	0	0	0	1
A0A0R4J263	1-acyl-sn-glycerol-3-phosphate acyltransferase OS=Mus musculus GN=Agpat1 PE=1 SV=1 - [A0A0R4J263_MOUSE]	0	0	0	0	1	1	0	0	0	1
Q9CY49	Putative uncharacterized protein OS=Mus musculus GN=Tbl2 PE=2 SV=1 - [Q9CY49_MOUSE]	0	0	0	0	1	0	0	0	1	2
A0A141CM24	NADH-ubiquinone oxidoreductase chain 4 OS=Mus musculus GN=ND4 PE=3 SV=1 - [A0A141CM24_MOUSE]	0	0	0	0	1	1	0	0	0	1
G3UZ52	Gamma-aminobutyric acid type B receptor subunit 1 (Fragment) OS=Mus musculus GN=Gabbr1 PE=1 SV=1 - [G3UZ52_MOUSE]	0	0	0	0	1	0	0	1	0	2
Q8VDT9	39S ribosomal protein L50, mitochondrial OS=Mus musculus GN=Mrpl50 PE=1 SV=2 - [RM50_MOUSE]	0	0	0	0	1	1	0	0	0	1
Q8R3X4	Timm44 protein (Fragment) OS=Mus musculus GN=Timm44 PE=2 SV=1 - [Q8R3X4_MOUSE]	0	0	0	0	1	1	0	0	0	1
Q3UQD0	Putative uncharacterized protein (Fragment) OS=Mus musculus GN=Tomm40 PE=2 SV=1 - [Q3UQD0_MOUSE]	0	0	0	0	1	1	0	0	0	1
Q922P9	Putative oxidoreductase GLYR1 OS=Mus musculus GN=Glyr1 PE=1 SV=1 - [GLYR1_MOUSE]	0	0	0	0	1	0	0	0	1	2
Q8VBZ3	Cleft lip and palate transmembrane protein 1 homolog OS=Mus musculus GN=Clptm1 PE=1 SV=1 - [CLPT1_MOUSE]	0	0	0	0	1	1	0	0	0	1
Q3UGS4	Mapk-regulated corepressor-interacting protein 1 OS=Mus musculus GN=Mcrip1 PE=1 SV=1 - [MCRI1_MOUSE]	0	0	0	0	1	1	0	0	0	1
E9PZ41	Trafficking protein particle complex subunit 9 OS=Mus musculus GN=Trappc9 PE=1 SV=1 - [E9PZ41_MOUSE]	0	0	0	0	1	1	0	0	0	1
Q3TI65	Putative uncharacterized protein OS=Mus musculus GN=Mtfp1 PE=2 SV=1 - [Q3TI65_MOUSE]	0	0	0	0	1	1	0	0	0	1
A2AFI9	Histone-binding protein RBBP7 OS=Mus musculus GN=Rbbp7 PE=1 SV=1 - [A2AFI9_MOUSE]	0	0	0	0	1	1	0	0	0	1
F6WR45	Chromodomain-helicase-DNA-binding protein 4 (Fragment) OS=Mus musculus GN=Chd4 PE=1 SV=1 - [F6WR45_MOUSE]	0	0	0	0	1	0	0	0	1	2
Q3TT76	Protein disulfide-isomerase (Fragment) OS=Mus musculus GN=P4hb PE=2 SV=1 - [Q3TT76_MOUSE]	0	0	0	0	1	0	0	1	0	2
Q8BNY6	Neuronal calcium sensor 1 OS=Mus musculus GN=Ncs1 PE=1 SV=3 - [NCS1_MOUSE]	0	0	0	0	1	1	0	0	0	1
Q9CQW1	Synaptobrevin homolog YKT6 OS=Mus musculus GN=Ykt6 PE=1 SV=1 - [YKT6_MOUSE]	0	0	0	0	1	1	0	0	0	1
Q9D1H6	NADH dehydrogenase [ubiquinone] 1 alpha subcomplex assembly factor 4 OS=Mus musculus GN=Ndufaf4 PE=1 SV=1 - [NDUF4_MOUSE]	0	0	0	0	1	1	0	0	0	1
P16675	Lysosomal protective protein OS=Mus musculus GN=Ctsa PE=1 SV=1 - [PPGB_MOUSE]	0	0	0	0	1	1	0	0	0	1
Q3TIA9	Putative uncharacterized protein OS=Mus musculus GN=Asns PE=2 SV=1 - [Q3TIA9_MOUSE]	0	0	0	0	1	1	0	0	0	1
Q99N94	39S ribosomal protein L9, mitochondrial OS=Mus musculus GN=Mrpl9 PE=1 SV=2 - [RM09_MOUSE]	0	0	0	0	1	1	0	0	0	1
B1AWT4	Ras-related GTP-binding protein D OS=Mus musculus GN=Rragd PE=1 SV=1 - [B1AWT4_MOUSE]	0	0	0	0	1	1	0	0	0	1
Q3TQY2	Putative uncharacterized protein OS=Mus musculus GN=Dctn4 PE=2 SV=1 - [Q3TQY2_MOUSE]	0	0	0	0	1	1	0	0	0	1
Q3UFK7	Putative uncharacterized protein OS=Mus musculus GN=Fam210b PE=2 SV=1 - [Q3UFK7_MOUSE]	0	0	0	0	1	1	0	0	0	1
H3BJ21	Hydroperoxide isomerase ALOXE3 OS=Mus musculus GN=Aloxe3 PE=4 SV=1 - [H3BJ21_MOUSE]	0	0	0	0	1	0	0	0	1	2
Q9D8E9	Fibroblast growth factor (Acidic) intracellular binding protein, isoform CRA_a OS=Mus musculus GN=Fibp PE=2 SV=1 - [Q9D8E9_MOUSE]	0	0	0	0	1	1	0	0	0	1
Q6GQT9	Nodal modulator 1 OS=Mus musculus GN=Nomo1 PE=1 SV=1 - [NOMO1_MOUSE]	0	0	0	0	1	1	0	0	0	1
B1AU20	Fibroblast growth factor OS=Mus musculus GN=Fgf13 PE=1 SV=1 - [B1AU20_MOUSE]	0	0	0	0	1	1	0	0	0	1
Q91V35	Receptor-type tyrosine-protein phosphatase OS=Mus musculus GN=Ptpra PE=1 SV=1 - [Q91V35_MOUSE]	0	0	0	0	1	1	0	0	0	1
Q9QZM0	Ubiquilin-2 OS=Mus musculus GN=Ubqln2 PE=1 SV=2 - [UBQL2_MOUSE]	0	0	0	0	1	1	0	0	0	1
P97952	Sodium channel subunit beta-1 OS=Mus musculus GN=Scn1b PE=1 SV=1 - [SCN1B_MOUSE]	0	0	0	0	1	1	0	0	0	1
Q8BX16	Putative uncharacterized protein (Fragment) OS=Mus musculus GN=Scaper PE=2 SV=2 - [Q8BX16_MOUSE]	0	0	0	0	1	0	0	0	1	2
Q810A3	Tetratricopeptide repeat protein 9C OS=Mus musculus GN=Ttc9c PE=1 SV=1 - [TTC9C_MOUSE]	0	0	0	0	1	1	0	0	0	1
P62311	U6 snRNA-associated Sm-like protein LSm3 OS=Mus musculus GN=Lsm3 PE=1 SV=2 - [LSM3_MOUSE]	0	0	0	0	1	1	0	0	0	1
Q6PB99	Ena-vasodilator stimulated phosphoprotein OS=Mus musculus GN=Evl PE=2 SV=1 - [Q6PB99_MOUSE]	0	0	0	0	1	1	0	0	0	1
A0A0N4SVL9	Serine/threonine-protein phosphatase OS=Mus musculus GN=Ppp6c PE=1 SV=1 - [A0A0N4SVL9_MOUSE]	0	0	0	0	1	1	0	0	0	1
Q62158	Zinc finger protein RFP OS=Mus musculus GN=Trim27 PE=1 SV=2 - [TRI27_MOUSE]	0	0	0	0	1	1	0	0	0	1
F6Y765	Histone-lysine N-methyltransferase NSD2 (Fragment) OS=Mus musculus GN=Nsd2 PE=1 SV=1 - [F6Y765_MOUSE]	0	0	0	0	1	0	0	0	1	2
Q3UVI0	NADH-ubiquinone oxidoreductase chain 5 (Fragment) OS=Mus musculus PE=2 SV=1 - [Q3UVI0_MOUSE]	0	0	0	0	1	1	0	0	0	1
Q9DBU5	E3 ubiquitin-protein ligase RNF6 OS=Mus musculus GN=Rnf6 PE=1 SV=1 - [RNF6_MOUSE]	0	0	0	0	1	0	0	1	0	2
A0A141CM16	NADH-ubiquinone oxidoreductase chain 2 OS=Mus musculus GN=ND2 PE=3 SV=1 - [A0A141CM16_MOUSE]	0	0	0	0	1	0	0	0	1	2
Q9CY29	Putative uncharacterized protein OS=Mus musculus GN=Psmd4 PE=2 SV=1 - [Q9CY29_MOUSE]	0	0	0	0	1	1	0	0	0	1
Q3TYJ0	Putative uncharacterized protein OS=Mus musculus GN=Stub1 PE=2 SV=1 - [Q3TYJ0_MOUSE]	0	0	0	0	1	0	0	0	1	2
Q9CYG7	Mitochondrial import receptor subunit TOM34 OS=Mus musculus GN=Tomm34 PE=1 SV=1 - [TOM34_MOUSE]	0	0	0	0	1	1	0	0	0	1
Q59IX2	Origin recognition complex subunit 1 isoform B OS=Mus musculus GN=Orc1 PE=2 SV=1 - [Q59IX2_MOUSE]	0	0	0	0	1	1	0	0	0	1
Q9WVG6	Histone-arginine methyltransferase CARM1 OS=Mus musculus GN=Carm1 PE=1 SV=2 - [CARM1_MOUSE]	0	0	0	0	1	1	0	0	0	1
Q8R2U8	Pdk1 protein OS=Mus musculus GN=Pdk1 PE=2 SV=1 - [Q8R2U8_MOUSE]	0	0	0	0	1	1	0	0	0	1
Q921W2	Nucleolysin TIAR OS=Mus musculus GN=Tial1 PE=1 SV=1 - [Q921W2_MOUSE]	0	0	0	0	1	1	0	0	0	1
Q2PHE9	RasGRP3 OS=Mus musculus GN=Rasgrp3 PE=2 SV=1 - [Q2PHE9_MOUSE]	0	0	0	0	1	0	0	1	0	2
Q9D7X8	Gamma-glutamylcyclotransferase OS=Mus musculus GN=Ggct PE=1 SV=1 - [GGCT_MOUSE]	0	0	0	0	1	1	0	0	0	1
A0A0U1RPF2	Hsp70-binding protein 1 (Fragment) OS=Mus musculus GN=Hspbp1 PE=1 SV=1 - [A0A0U1RPF2_MOUSE]	0	0	0	0	1	1	0	0	0	1
Q68FE1	Family with sequence similarity 168, member A OS=Mus musculus GN=Fam168a PE=2 SV=1 - [Q68FE1_MOUSE]	0	0	0	0	1	0	0	0	1	2
Q3TN26	Putative uncharacterized protein OS=Mus musculus GN=Slc27a1 PE=2 SV=1 - [Q3TN26_MOUSE]	0	0	0	0	1	1	0	0	0	1
A0A0A6YVP8	Complement factor H OS=Mus musculus GN=Cfh PE=1 SV=1 - [A0A0A6YVP8_MOUSE]	0	0	0	0	1	0	0	0	1	2
A3KG57	Serine/arginine-rich-splicing factor 12 (Fragment) OS=Mus musculus GN=Srsf12 PE=1 SV=1 - [A3KG57_MOUSE]	0	0	0	0	1	0	0	0	1	2
Q9DCI9	39S ribosomal protein L32, mitochondrial OS=Mus musculus GN=Mrpl32 PE=1 SV=1 - [RM32_MOUSE]	0	0	0	0	1	1	0	0	0	1
O35954	Membrane-associated phosphatidylinositol transfer protein 1 OS=Mus musculus GN=Pitpnm1 PE=1 SV=1 - [PITM1_MOUSE]	0	0	0	0	1	1	0	0	0	1
O70274	Protein tyrosine phosphatase type IVA 2 OS=Mus musculus GN=Ptp4a2 PE=1 SV=1 - [TP4A2_MOUSE]	0	0	0	0	1	1	0	0	0	1
D3Z615	Transmembrane emp24 domain-containing protein 5 OS=Mus musculus GN=Tmed5 PE=1 SV=1 - [D3Z615_MOUSE]	0	0	0	0	1	1	0	0	0	1
Q2YDW7	N-lysine methyltransferase KMT5A OS=Mus musculus GN=Kmt5a PE=1 SV=1 - [KMT5A_MOUSE]	0	0	0	0	1	0	0	1	0	2
Q3TI21	Putative uncharacterized protein OS=Mus musculus GN=Ddx41 PE=2 SV=1 - [Q3TI21_MOUSE]	0	0	0	0	1	1	0	0	0	1
A2A9K7	Connector enhancer of kinase suppressor of Ras 1 OS=Mus musculus GN=Cnksr1 PE=1 SV=1 - [A2A9K7_MOUSE]	0	0	0	0	1	0	0	0	1	2
Q8R5J9	PRA1 family protein 3 OS=Mus musculus GN=Arl6ip5 PE=1 SV=2 - [PRAF3_MOUSE]	0	0	0	0	1	1	0	0	0	1
Q80UY9	Golgb1 protein (Fragment) OS=Mus musculus GN=Golgb1 PE=2 SV=1 - [Q80UY9_MOUSE]	0	0	0	0	1	0	0	0	1	2
Q9D1T0	Leucine-rich repeat and immunoglobulin-like domain-containing nogo receptor-interacting protein 1 OS=Mus musculus GN=Lingo1 PE=1 SV=1 - [LIGO1_MOUSE]	0	0	0	0	1	1	0	0	0	1
Q9D3P8	Plasminogen receptor (KT) OS=Mus musculus GN=Plgrkt PE=1 SV=1 - [PLRKT_MOUSE]	0	0	0	0	1	1	0	0	0	1
Q68FH8	Smarcd1 protein OS=Mus musculus GN=Smarcd1 PE=2 SV=2 - [Q68FH8_MOUSE]	0	0	0	0	1	0	0	1	0	2
Q3THL5	Protein pelota homolog OS=Mus musculus GN=Pelo PE=2 SV=1 - [Q3THL5_MOUSE]	0	0	0	0	1	0	0	0	1	2
Q8BMJ2	Leucine--tRNA ligase, cytoplasmic OS=Mus musculus GN=Lars PE=1 SV=2 - [SYLC_MOUSE]	0	0	0	0	1	1	0	0	0	1
Q9CQM5	Thioredoxin domain-containing protein 17 OS=Mus musculus GN=Txndc17 PE=1 SV=1 - [TXD17_MOUSE]	0	0	0	0	1	1	0	0	0	1
Q6KAR6	Exocyst complex component 3 OS=Mus musculus GN=Exoc3 PE=1 SV=2 - [EXOC3_MOUSE]	0	0	0	0	1	1	0	0	0	1
Q8BLY2	Probable threonine--tRNA ligase 2, cytoplasmic OS=Mus musculus GN=Tarsl2 PE=1 SV=1 - [SYTC2_MOUSE]	0	0	0	0	1	1	0	0	0	1
Q3UT02	Putative uncharacterized protein OS=Mus musculus GN=Larp4 PE=2 SV=1 - [Q3UT02_MOUSE]	0	0	0	0	1	0	0	0	1	2
Q6PF96	Electron transfer flavoprotein-ubiquinone oxidoreductase, mitochondrial OS=Mus musculus GN=Etfdh PE=1 SV=1 - [Q6PF96_MOUSE]	0	0	0	0	1	1	0	0	0	1
Q7TPM6	Fibronectin type III and SPRY domain-containing protein 1 OS=Mus musculus GN=Fsd1 PE=1 SV=1 - [FSD1_MOUSE]	0	0	0	0	1	1	0	0	0	1
Q9D8P4	39S ribosomal protein L17, mitochondrial OS=Mus musculus GN=Mrpl17 PE=1 SV=1 - [RM17_MOUSE]	0	0	0	0	1	1	0	0	0	1
Q9CQU0	Thioredoxin domain-containing protein 12 OS=Mus musculus GN=Txndc12 PE=1 SV=1 - [TXD12_MOUSE]	0	0	0	0	1	1	0	0	0	1
D3Z1R6	Cytoplasmic polyadenylation element-binding protein 3 OS=Mus musculus GN=Cpeb3 PE=1 SV=1 - [D3Z1R6_MOUSE]	0	0	0	0	1	1	0	0	0	1
G3UXM5	Serine/threonine-protein kinase BRSK2 (Fragment) OS=Mus musculus GN=Brsk2 PE=1 SV=1 - [G3UXM5_MOUSE]	0	0	0	0	1	1	0	0	0	1
H3BL83	Microtubule cross-linking factor 1 OS=Mus musculus GN=Mtcl1 PE=1 SV=1 - [H3BL83_MOUSE]	0	0	0	0	1	0	0	0	1	2
Q9D8B7	Junctional adhesion molecule C OS=Mus musculus GN=Jam3 PE=1 SV=2 - [JAM3_MOUSE]	0	0	0	0	1	1	0	0	0	1
A0A0J9YKD4	Creatine kinase M-type OS=Mus musculus GN=Ckm PE=1 SV=1 - [A0A0J9YKD4_MOUSE]	0	0	0	0	1	1	0	0	0	1
Q61239	Protein farnesyltransferase/geranylgeranyltransferase type-1 subunit alpha OS=Mus musculus GN=Fnta PE=1 SV=1 - [FNTA_MOUSE]	0	0	0	0	1	1	0	0	0	1
Q3TN35	Putative uncharacterized protein OS=Mus musculus GN=Sgta PE=2 SV=1 - [Q3TN35_MOUSE]	0	0	0	0	1	1	0	0	0	1
Q8R5F9	CDNA sequence AY074887 OS=Mus musculus GN=AY074887 PE=2 SV=2 - [Q8R5F9_MOUSE]	0	0	0	0	1	0	0	1	0	2
Q9CQ65	S-methyl-5'-thioadenosine phosphorylase OS=Mus musculus GN=Mtap PE=1 SV=1 - [MTAP_MOUSE]	0	0	0	0	1	1	0	0	0	1
A2AKD7	Alpha-1-syntrophin OS=Mus musculus GN=Snta1 PE=1 SV=1 - [A2AKD7_MOUSE]	0	0	0	0	1	1	0	0	0	1
Q9CXV1	Succinate dehydrogenase [ubiquinone] cytochrome b small subunit, mitochondrial OS=Mus musculus GN=Sdhd PE=1 SV=2 - [DHSD_MOUSE]	0	0	0	0	0	1	0	0	1	1
Q9JI60	Lecithin retinol acyltransferase OS=Mus musculus GN=Lrat PE=1 SV=1 - [LRAT_MOUSE]	0	0	0	0	0	1	0	0	1	1
Q99MZ6	Unconventional myosin-VIIb OS=Mus musculus GN=Myo7b PE=1 SV=3 - [MYO7B_MOUSE]	0	0	0	0	0	1	0	0	1	1
V9GZG5	Glutamine synthetase OS=Mus musculus PE=3 SV=1 - [V9GZG5_MOUSE]	0	0	0	0	0	1	0	0	1	1
Q3TKM5	Isocitrate dehydrogenase [NAD] subunit, mitochondrial OS=Mus musculus GN=Idh3g PE=2 SV=1 - [Q3TKM5_MOUSE]	0	0	0	0	0	1	0	0	1	1
G5E8K2	Ankyrin 3, epithelial, isoform CRA_l OS=Mus musculus GN=Ank3 PE=1 SV=1 - [G5E8K2_MOUSE]	0	0	0	0	0	1	0	0	1	1
Q3TD78	Putative uncharacterized protein OS=Mus musculus GN=Gbas PE=2 SV=1 - [Q3TD78_MOUSE]	0	0	0	0	0	1	0	0	1	1
D3YVA2	Neurocalcin-delta (Fragment) OS=Mus musculus GN=Ncald PE=1 SV=1 - [D3YVA2_MOUSE]	0	0	0	0	0	1	0	0	1	1
Q9R0Y5	Adenylate kinase isoenzyme 1 OS=Mus musculus GN=Ak1 PE=1 SV=1 - [KAD1_MOUSE]	0	0	0	0	0	1	0	0	1	1
Q9DCN2	NADH-cytochrome b5 reductase 3 OS=Mus musculus GN=Cyb5r3 PE=1 SV=3 - [NB5R3_MOUSE]	0	0	0	0	0	1	0	0	1	1
Q99JI6	Ras-related protein Rap-1b OS=Mus musculus GN=Rap1b PE=1 SV=2 - [RAP1B_MOUSE]	0	0	0	0	0	1	0	0	1	1
A2VDF7	Anion exchange protein (Fragment) OS=Mus musculus GN=Slc4a4 PE=2 SV=1 - [A2VDF7_MOUSE]	0	0	0	0	0	1	0	0	1	1
Q9JKB1	Ubiquitin carboxyl-terminal hydrolase isozyme L3 OS=Mus musculus GN=Uchl3 PE=1 SV=2 - [UCHL3_MOUSE]	0	0	0	0	0	1	0	0	1	1
O54991	Contactin-associated protein 1 OS=Mus musculus GN=Cntnap1 PE=1 SV=2 - [CNTP1_MOUSE]	0	0	0	0	0	1	0	0	1	1
Q61792	LIM and SH3 domain protein 1 OS=Mus musculus GN=Lasp1 PE=1 SV=1 - [LASP1_MOUSE]	0	0	0	0	0	1	0	0	1	1
Q923D2	Flavin reductase (NADPH) OS=Mus musculus GN=Blvrb PE=1 SV=3 - [BLVRB_MOUSE]	0	0	0	0	0	1	0	0	1	1
P54227	Stathmin OS=Mus musculus GN=Stmn1 PE=1 SV=2 - [STMN1_MOUSE]	0	0	0	0	0	1	0	0	1	1
Q3U8R9	Putative uncharacterized protein OS=Mus musculus GN=Txnl1 PE=2 SV=1 - [Q3U8R9_MOUSE]	0	0	0	0	0	1	0	0	1	1
A2AFI3	RNA binding motif protein, X chromosome, isoform CRA_b OS=Mus musculus GN=Rbmx PE=1 SV=1 - [A2AFI3_MOUSE]	0	0	0	0	0	1	0	0	1	1
Q9DBS2	Tumor protein p63-regulated gene 1-like protein OS=Mus musculus GN=Tprg1l PE=1 SV=1 - [TPRGL_MOUSE]	0	0	0	0	0	1	0	0	1	1
P97447	Four and a half LIM domains protein 1 OS=Mus musculus GN=Fhl1 PE=1 SV=3 - [FHL1_MOUSE]	0	0	0	0	0	1	0	0	1	1
P62075	Mitochondrial import inner membrane translocase subunit Tim13 OS=Mus musculus GN=Timm13 PE=1 SV=1 - [TIM13_MOUSE]	0	0	0	0	0	1	0	0	1	1
Q8BGB7	Enolase-phosphatase E1 OS=Mus musculus GN=Enoph1 PE=1 SV=1 - [ENOPH_MOUSE]	0	0	0	0	0	1	0	0	1	1
P83870	PHD finger-like domain-containing protein 5A OS=Mus musculus GN=Phf5a PE=1 SV=1 - [PHF5A_MOUSE]	0	0	0	0	0	1	0	0	1	1
F7ARZ1	28S ribosomal protein S23, mitochondrial (Fragment) OS=Mus musculus GN=Mrps23 PE=1 SV=1 - [F7ARZ1_MOUSE]	0	0	0	0	0	1	0	0	1	1
A2ABY3	Ethanolamine-phosphate cytidylyltransferase OS=Mus musculus GN=Pcyt2 PE=1 SV=1 - [A2ABY3_MOUSE]	0	0	0	0	0	1	0	0	1	1
O70251	Elongation factor 1-beta OS=Mus musculus GN=Eef1b PE=1 SV=5 - [EF1B_MOUSE]	0	0	0	0	0	1	0	0	1	1
Q3UNZ8	Quinone oxidoreductase-like protein 2 OS=Mus musculus PE=1 SV=1 - [QORL2_MOUSE]	0	0	0	0	0	1	0	0	1	1
Q8R0F8	Acylpyruvase FAHD1, mitochondrial OS=Mus musculus GN=Fahd1 PE=1 SV=2 - [FAHD1_MOUSE]	0	0	0	0	0	1	0	0	1	1
B1AWZ5	Protein NipSnap homolog 3B OS=Mus musculus GN=Nipsnap3b PE=1 SV=1 - [B1AWZ5_MOUSE]	0	0	0	0	0	1	0	0	1	1
Q61423	Potassium voltage-gated channel subfamily A member 4 OS=Mus musculus GN=Kcna4 PE=1 SV=2 - [KCNA4_MOUSE]	0	0	0	0	0	1	0	0	1	1
Q3U7R2	Putative uncharacterized protein OS=Mus musculus GN=Cox7a2l PE=2 SV=1 - [Q3U7R2_MOUSE]	0	0	0	0	0	1	0	0	1	1
J3QMX0	Ribonuclease P 14 subunit (Human) OS=Mus musculus GN=Rpp14 PE=1 SV=1 - [J3QMX0_MOUSE]	0	0	0	0	0	1	0	0	1	1
E9Q7G1	Transmembrane p24-trafficking protein 7 OS=Mus musculus GN=Tmed7 PE=1 SV=1 - [E9Q7G1_MOUSE]	0	0	0	0	0	1	0	0	1	1
Q3UM96	Putative uncharacterized protein (Fragment) OS=Mus musculus GN=Smap2 PE=2 SV=1 - [Q3UM96_MOUSE]	0	0	0	0	0	1	0	0	1	1
Q3UUI3	Acyl-coenzyme A thioesterase THEM4 OS=Mus musculus GN=Them4 PE=1 SV=1 - [THEM4_MOUSE]	0	0	0	0	0	1	0	0	1	1
O09048	Glycine tyrosine-rich hair keratin protein OS=Mus musculus GN=Gm10228 PE=2 SV=1 - [O09048_MOUSE]	0	0	0	0	0	1	0	0	1	1
Q9WV95	Pleckstrin homology-like domain family A member 3 OS=Mus musculus GN=Phlda3 PE=1 SV=1 - [PHLA3_MOUSE]	0	0	0	0	0	1	0	0	1	1
Q5NCM6	Epsin-2 OS=Mus musculus GN=Epn2 PE=1 SV=1 - [Q5NCM6_MOUSE]	0	0	0	0	0	1	0	0	1	1
Q9CT10	Ran-binding protein 3 OS=Mus musculus GN=Ranbp3 PE=1 SV=2 - [RANB3_MOUSE]	0	0	0	0	0	1	0	0	1	1
Q3TE80	Putative uncharacterized protein OS=Mus musculus GN=2410002F23Rik PE=1 SV=1 - [Q3TE80_MOUSE]	0	0	0	0	0	1	0	0	1	1
Q3V060	Kv channel interacting protein 4, isoform CRA_a OS=Mus musculus GN=Kcnip4 PE=2 SV=1 - [Q3V060_MOUSE]	0	0	0	0	0	1	0	0	1	1
P49962	Signal recognition particle 9 kDa protein OS=Mus musculus GN=Srp9 PE=1 SV=2 - [SRP09_MOUSE]	0	0	0	0	0	1	0	0	1	1
Q99L88	Beta-1-syntrophin OS=Mus musculus GN=Sntb1 PE=1 SV=4 - [SNTB1_MOUSE]	0	0	0	0	0	1	0	0	1	1
E0CY91	Ubiquitin-like protein 5 OS=Mus musculus GN=Ubl5 PE=4 SV=1 - [E0CY91_MOUSE]	0	0	0	0	0	1	0	0	1	1
Q8BWZ3	N-alpha-acetyltransferase 25, NatB auxiliary subunit OS=Mus musculus GN=Naa25 PE=1 SV=1 - [NAA25_MOUSE]	0	0	0	0	0	1	0	0	1	1
Q6P3A8	2-oxoisovalerate dehydrogenase subunit beta, mitochondrial OS=Mus musculus GN=Bckdhb PE=1 SV=2 - [ODBB_MOUSE]	0	0	0	0	0	1	0	0	1	1
A2AX52	Collagen alpha-4(VI) chain OS=Mus musculus GN=Col6a4 PE=1 SV=2 - [CO6A4_MOUSE]	0	0	0	0	0	1	0	0	1	1
A0A140LI76	L-seryl-tRNA(Sec) kinase (Fragment) OS=Mus musculus GN=Pstk PE=1 SV=1 - [A0A140LI76_MOUSE]	0	0	0	0	0	1	0	0	1	1
B7ZWC0	N-myc downstream regulated gene 1 OS=Mus musculus GN=Ndrg1 PE=2 SV=1 - [B7ZWC0_MOUSE]	0	0	1	0	1	0	0	0	1	2
E9QNY8	Sacsin OS=Mus musculus GN=Sacs PE=1 SV=1 - [E9QNY8_MOUSE]	0	0	1	0	1	0	0	1	0	2
F6VQ81	Tumor protein D54 (Fragment) OS=Mus musculus GN=Tpd52l2 PE=1 SV=1 - [F6VQ81_MOUSE]	0	0	0	0	1	1	0	1	0	2
O35988	Syndecan-4 OS=Mus musculus GN=Sdc4 PE=1 SV=1 - [SDC4_MOUSE]	0	0	1	0	1	0	0	0	1	2
P14685	26S proteasome non-ATPase regulatory subunit 3 OS=Mus musculus GN=Psmd3 PE=1 SV=3 - [PSMD3_MOUSE]	0	0	1	0	1	1	0	0	0	2
P19096	Fatty acid synthase OS=Mus musculus GN=Fasn PE=1 SV=2 - [FAS_MOUSE]	0	0	1	0	1	1	0	0	0	2
P53395	Lipoamide acyltransferase component of branched-chain alpha-keto acid dehydrogenase complex, mitochondrial OS=Mus musculus GN=Dbt PE=1 SV=2 - [ODB2_MOUSE]	0	0	1	0	1	1	0	0	0	2
Q05BE7	Numb protein OS=Mus musculus GN=Numb PE=1 SV=1 - [Q05BE7_MOUSE]	0	0	1	0	1	1	0	0	0	2
Q3TJB4	Putative uncharacterized protein OS=Mus musculus GN=Sh3gl1 PE=2 SV=1 - [Q3TJB4_MOUSE]	0	0	1	0	1	1	0	0	0	2
Q3TV94	Putative uncharacterized protein OS=Mus musculus GN=Ssr1 PE=2 SV=1 - [Q3TV94_MOUSE]	0	0	1	0	1	1	0	0	0	2
Q3TZ32	Putative uncharacterized protein OS=Mus musculus GN=Aars PE=2 SV=1 - [Q3TZ32_MOUSE]	0	0	1	0	1	1	0	0	0	2
Q3UID0	SWI/SNF complex subunit SMARCC2 OS=Mus musculus GN=Smarcc2 PE=1 SV=1 - [Q3UID0_MOUSE]	0	0	0	0	1	0	0	1	1	3
Q3UIJ2	Putative uncharacterized protein OS=Mus musculus GN=Eif2s3x PE=2 SV=1 - [Q3UIJ2_MOUSE]	0	0	1	0	1	1	0	0	0	2
Q3UXP2	RuvB-like helicase OS=Mus musculus GN=Ruvbl2 PE=2 SV=1 - [Q3UXP2_MOUSE]	0	0	1	0	1	1	0	0	0	2
Q60597	2-oxoglutarate dehydrogenase, mitochondrial OS=Mus musculus GN=Ogdh PE=1 SV=3 - [ODO1_MOUSE]	0	0	1	0	1	1	0	0	0	2
Q6IRT4	Eukaryotic translation initiation factor 3 subunit F OS=Mus musculus GN=Eif3f PE=2 SV=1 - [Q6IRT4_MOUSE]	0	0	1	0	1	1	0	0	0	2
Q6PIP8	Igh protein OS=Mus musculus GN=Igh PE=1 SV=1 - [Q6PIP8_MOUSE]	0	1	0	0	1	1	0	0	0	2
Q8BHC2	2400003C14Rik protein OS=Mus musculus GN=Ist1 PE=2 SV=1 - [Q8BHC2_MOUSE]	0	0	0	0	1	1	0	0	1	1
Q8BSF5	Kelch-like protein 38 OS=Mus musculus GN=Klhl38 PE=2 SV=1 - [KLH38_MOUSE]	0	0	1	0	1	1	0	0	0	2
Q8C115	Pleckstrin homology domain-containing family H member 2 OS=Mus musculus GN=Plekhh2 PE=1 SV=3 - [PKHH2_MOUSE]	0	0	0	0	1	1	0	0	1	1
Q9DB20	ATP synthase subunit O, mitochondrial OS=Mus musculus GN=Atp5o PE=1 SV=1 - [ATPO_MOUSE]	0	0	1	0	1	1	0	0	0	2
Q9Z204	Heterogeneous nuclear ribonucleoproteins C1/C2 OS=Mus musculus GN=Hnrnpc PE=1 SV=1 - [HNRPC_MOUSE]	0	1	0	0	1	1	0	0	0	2
Q3UHL1	CaM kinase-like vesicle-associated protein OS=Mus musculus GN=Camkv PE=1 SV=2 - [CAMKV_MOUSE]	0	0	0	1	1	1	0	0	0	2
Q61765	Keratin, type I cuticular Ha1 OS=Mus musculus GN=Krt31 PE=1 SV=2 - [K1H1_MOUSE]	0	0	0	1	1	0	0	0	1	3
A0A0A6YVS6	Ras/Rap GTPase-activating protein SynGAP (Fragment) OS=Mus musculus GN=Syngap1 PE=1 SV=2 - [A0A0A6YVS6_MOUSE]	0	0	0	1	1	1	0	0	0	2
D3YVF0	A-kinase anchor protein 5 OS=Mus musculus GN=Akap5 PE=1 SV=2 - [AKAP5_MOUSE]	0	0	0	1	1	1	0	0	0	2
A2ARS0	Ankyrin repeat domain-containing protein 63 OS=Mus musculus GN=Ankrd63 PE=1 SV=1 - [ANR63_MOUSE]	0	0	0	1	1	1	0	0	0	2
Q9R111	Guanine deaminase OS=Mus musculus GN=Gda PE=1 SV=1 - [GUAD_MOUSE]	0	0	0	1	1	0	0	0	1	3
E9Q3T0	Uncharacterized protein OS=Mus musculus GN=Gm10073 PE=1 SV=1 - [E9Q3T0_MOUSE]	0	0	0	1	1	1	0	0	0	2
P31324	cAMP-dependent protein kinase type II-beta regulatory subunit OS=Mus musculus GN=Prkar2b PE=1 SV=3 - [KAP3_MOUSE]	0	0	0	1	1	1	0	0	0	2
A0A0G2JGQ6	Serine/threonine-protein kinase DCLK1 OS=Mus musculus GN=Dclk1 PE=1 SV=1 - [A0A0G2JGQ6_MOUSE]	0	0	0	1	1	1	0	0	0	2
D3Z5M2	Polyadenylate-binding protein OS=Mus musculus GN=Gm10110 PE=3 SV=1 - [D3Z5M2_MOUSE]	0	0	0	1	1	0	0	0	1	3
A0A1D5RM97	Microtubule-associated serine/threonine-protein kinase 3 OS=Mus musculus GN=Mast3 PE=1 SV=1 - [A0A1D5RM97_MOUSE]	0	0	0	1	1	1	0	0	0	2
Q5D0A4	Stx1a protein (Fragment) OS=Mus musculus GN=Stx1a PE=2 SV=1 - [Q5D0A4_MOUSE]	0	0	0	1	1	1	0	0	0	2
Q3UGL3	Putative uncharacterized protein OS=Mus musculus GN=Clint1 PE=2 SV=1 - [Q3UGL3_MOUSE]	0	0	0	1	0	1	0	0	1	3
Q9QZX7	Serine racemase OS=Mus musculus GN=Srr PE=1 SV=1 - [SRR_MOUSE]	0	0	0	1	1	1	0	0	0	2
A0A140T8V3	Uncharacterized protein OS=Mus musculus GN=Vdac3-ps1 PE=4 SV=1 - [A0A140T8V3_MOUSE]	0	0	0	1	1	0	0	0	1	3
E9Q0B5	Fc fragment of IgG-binding protein OS=Mus musculus GN=Fcgbp PE=1 SV=1 - [E9Q0B5_MOUSE]	0	0	0	1	0	1	0	0	1	3
E9PV73	Neuron-specific calcium-binding protein hippocalcin (Fragment) OS=Mus musculus GN=Hpca PE=1 SV=1 - [E9PV73_MOUSE]	0	0	0	1	1	0	0	0	1	3
G3X9V7	MCG19133, isoform CRA_b OS=Mus musculus GN=A830010M20Rik PE=1 SV=1 - [G3X9V7_MOUSE]	0	0	0	1	1	1	0	0	0	2
Q8K265	Wdr18 protein (Fragment) OS=Mus musculus GN=Wdr18 PE=2 SV=1 - [Q8K265_MOUSE]	0	0	0	1	0	1	0	0	1	3
Q8BHZ0	Protein FAM49A OS=Mus musculus GN=Fam49a PE=1 SV=1 - [FA49A_MOUSE]	0	0	0	1	1	1	0	0	0	2
A0A0G2JGE8	Leucine-rich glioma-inactivated protein 1 OS=Mus musculus GN=Lgi1 PE=1 SV=1 - [A0A0G2JGE8_MOUSE]	0	0	0	1	1	0	0	0	1	3
Q8C5G6	Putative uncharacterized protein OS=Mus musculus GN=Tollip PE=1 SV=1 - [Q8C5G6_MOUSE]	0	0	0	1	1	0	0	0	1	3
A0A0R4J1B9	28S ribosomal protein S29, mitochondrial OS=Mus musculus GN=Dap3 PE=1 SV=1 - [A0A0R4J1B9_MOUSE]	0	0	0	1	0	1	0	0	1	3
G3UZM4	Cell adhesion molecule 2 (Fragment) OS=Mus musculus GN=Cadm2 PE=1 SV=1 - [G3UZM4_MOUSE]	0	0	0	1	1	1	0	0	0	2
Q8R5H6	Wiskott-Aldrich syndrome protein family member 1 OS=Mus musculus GN=Wasf1 PE=1 SV=2 - [WASF1_MOUSE]	0	0	0	1	1	1	0	0	0	2
E9Q2A6	Protein-tyrosine kinase 2-beta OS=Mus musculus GN=Ptk2b PE=1 SV=1 - [E9Q2A6_MOUSE]	0	0	0	1	1	1	0	0	0	2
A0A1L1SQW1	Leucine-rich repeat flightless-interacting protein 2 OS=Mus musculus GN=Lrrfip2 PE=1 SV=1 - [A0A1L1SQW1_MOUSE]	0	0	0	1	1	0	0	0	1	3
Q8BS79	Putative uncharacterized protein OS=Mus musculus PE=2 SV=1 - [Q8BS79_MOUSE]	0	0	0	1	1	1	0	0	0	2
Q8BQP9	Regulator of G-protein signaling 7-binding protein OS=Mus musculus GN=Rgs7bp PE=1 SV=1 - [R7BP_MOUSE]	0	0	0	1	1	1	0	0	0	2
A0A0G2JGN7	Adenylate kinase isoenzyme 5 (Fragment) OS=Mus musculus GN=Ak5 PE=1 SV=1 - [A0A0G2JGN7_MOUSE]	0	0	0	1	1	1	0	0	0	2
Q04187	Large T antigen OS=Mus musculus GN=L factor type I (LF1) PE=4 SV=1 - [Q04187_MOUSE]	0	0	0	1	0	1	0	0	1	3
Q80TL0	Protein phosphatase 1E OS=Mus musculus GN=Ppm1e PE=1 SV=2 - [PPM1E_MOUSE]	0	0	0	1	1	1	0	0	0	2
E9Q6Y8	Ubiquitin-specific peptidase 31 OS=Mus musculus GN=Usp31 PE=1 SV=1 - [E9Q6Y8_MOUSE]	0	0	0	1	1	1	0	0	0	2
P31230	Aminoacyl tRNA synthase complex-interacting multifunctional protein 1 OS=Mus musculus GN=Aimp1 PE=1 SV=2 - [AIMP1_MOUSE]	0	0	0	1	1	1	0	0	0	2
Q06138	Calcium-binding protein 39 OS=Mus musculus GN=Cab39 PE=1 SV=2 - [CAB39_MOUSE]	0	0	0	1	1	1	0	0	0	2
Q8BTM5	Putative uncharacterized protein (Fragment) OS=Mus musculus GN=Slc2a1 PE=2 SV=1 - [Q8BTM5_MOUSE]	0	0	0	1	0	1	0	0	1	3
Q3UDQ7	Putative uncharacterized protein OS=Mus musculus GN=Afg3l2 PE=2 SV=1 - [Q3UDQ7_MOUSE]	0	0	0	1	1	1	0	0	0	2
Q8R066	Complement C1q tumor necrosis factor-related protein 4 OS=Mus musculus GN=C1qtnf4 PE=1 SV=1 - [C1QT4_MOUSE]	0	0	0	1	1	1	0	0	0	2
Q9QUG9	RAS guanyl-releasing protein 2 OS=Mus musculus GN=Rasgrp2 PE=1 SV=2 - [GRP2_MOUSE]	0	0	0	1	1	1	0	0	0	2
Q8QZS9	Psmc6 protein (Fragment) OS=Mus musculus GN=Psmc6 PE=2 SV=1 - [Q8QZS9_MOUSE]	0	0	0	1	1	0	0	0	1	3
Q922K6	Eukaryotic translation initiation factor 4B OS=Mus musculus GN=Eif4b PE=2 SV=1 - [Q922K6_MOUSE]	0	0	0	1	1	1	0	0	0	2
F8WH41	Striatin OS=Mus musculus GN=Strn PE=1 SV=1 - [F8WH41_MOUSE]	0	0	0	1	1	1	0	0	0	2
A0A0G2JEU6	Rho guanine nucleotide exchange factor 9 (Fragment) OS=Mus musculus GN=Arhgef9 PE=1 SV=1 - [A0A0G2JEU6_MOUSE]	0	0	0	1	1	1	0	0	0	2
E9Q5M4	Zinc finger RNA-binding protein 2 OS=Mus musculus GN=Zfr2 PE=1 SV=1 - [E9Q5M4_MOUSE]	0	0	0	1	1	0	0	0	1	3
Q80U48	MKIAA0285 protein (Fragment) OS=Mus musculus GN=mKIAA0285 PE=4 SV=1 - [Q80U48_MOUSE]	0	0	0	1	1	0	0	0	1	3
Q9QYS2	Metabotropic glutamate receptor 3 OS=Mus musculus GN=Grm3 PE=1 SV=1 - [GRM3_MOUSE]	0	0	0	1	1	1	0	0	0	2
O35405	Phospholipase D3 OS=Mus musculus GN=Pld3 PE=1 SV=1 - [PLD3_MOUSE]	0	0	0	1	1	1	0	0	0	2
Q6ZQ58	La-related protein 1 OS=Mus musculus GN=Larp1 PE=1 SV=3 - [LARP1_MOUSE]	0	0	0	1	1	1	0	0	0	2
Q3TLG2	Putative uncharacterized protein OS=Mus musculus GN=Akap8l PE=2 SV=1 - [Q3TLG2_MOUSE]	0	0	0	1	1	0	0	0	1	3
Q3TDG9	Putative uncharacterized protein OS=Mus musculus GN=Stx12 PE=2 SV=1 - [Q3TDG9_MOUSE]	0	0	0	1	1	1	0	0	0	2
Q9D1E6	Tubulin-folding cofactor B OS=Mus musculus GN=Tbcb PE=1 SV=2 - [TBCB_MOUSE]	0	0	0	1	0	1	0	0	1	3
Q921I9	Exosome complex component RRP41 OS=Mus musculus GN=Exosc4 PE=1 SV=3 - [EXOS4_MOUSE]	0	0	0	1	1	0	0	0	1	3
P63040	Complexin-1 OS=Mus musculus GN=Cplx1 PE=1 SV=1 - [CPLX1_MOUSE]	0	0	0	0	1	1	0	0	1	1
Q80VD1	Protein FAM98B OS=Mus musculus GN=Fam98b PE=1 SV=1 - [FA98B_MOUSE]	0	0	0	0	1	1	0	0	1	1
O08582	GTP-binding protein 1 OS=Mus musculus GN=Gtpbp1 PE=1 SV=2 - [GTPB1_MOUSE]	0	0	0	0	1	0	0	1	1	3
Q8BNW9	Kelch repeat and BTB domain-containing protein 11 OS=Mus musculus GN=Kbtbd11 PE=1 SV=3 - [KBTBB_MOUSE]	0	0	0	0	1	1	0	0	1	1
Q9DCJ1	Target of rapamycin complex subunit LST8 OS=Mus musculus GN=Mlst8 PE=1 SV=1 - [LST8_MOUSE]	0	0	0	0	1	1	0	1	0	2
Q9WTL7	Acyl-protein thioesterase 2 OS=Mus musculus GN=Lypla2 PE=1 SV=1 - [LYPA2_MOUSE]	0	0	0	0	1	1	0	0	1	1
Q8R326	Paraspeckle component 1 OS=Mus musculus GN=Pspc1 PE=1 SV=1 - [PSPC1_MOUSE]	0	0	0	0	1	1	0	0	1	1
P58064	28S ribosomal protein S6, mitochondrial OS=Mus musculus GN=Mrps6 PE=1 SV=3 - [RT06_MOUSE]	0	0	0	0	1	1	0	0	1	1
Q9D880	Mitochondrial import inner membrane translocase subunit TIM50 OS=Mus musculus GN=Timm50 PE=1 SV=1 - [TIM50_MOUSE]	0	0	0	0	1	1	0	0	1	1
Q3TXX4	Vesicular glutamate transporter 1 OS=Mus musculus GN=Slc17a7 PE=1 SV=2 - [VGLU1_MOUSE]	0	0	0	0	1	1	0	0	1	1
Q3UDD3	Polymerase delta-interacting protein 3 OS=Mus musculus GN=Poldip3 PE=1 SV=1 - [Q3UDD3_MOUSE]	0	0	0	0	1	1	0	0	1	1
B1AU25	Apoptosis-inducing factor 1, mitochondrial OS=Mus musculus GN=Aifm1 PE=1 SV=1 - [B1AU25_MOUSE]	0	0	0	0	1	1	0	1	0	2
D3Z5I7	Inactive dipeptidyl peptidase 10 OS=Mus musculus GN=Dpp10 PE=1 SV=2 - [D3Z5I7_MOUSE]	0	0	0	0	1	1	0	0	1	1
Q6KAU3	MFLJ00023 protein (Fragment) OS=Mus musculus GN=Mrps25 PE=2 SV=1 - [Q6KAU3_MOUSE]	0	0	0	0	1	1	0	0	1	1
A0A087WRM2	Integral membrane protein 2C OS=Mus musculus GN=Itm2c PE=1 SV=1 - [A0A087WRM2_MOUSE]	0	0	0	0	1	1	0	0	1	1
Q99L75	Heat shock protein 4 OS=Mus musculus GN=Hspa4 PE=2 SV=1 - [Q99L75_MOUSE]	0	0	0	0	1	0	0	1	1	3
P62301	40S ribosomal protein S13 OS=Mus musculus GN=Rps13 PE=1 SV=2 - [RS13_MOUSE]	0	0	0	0	1	0	1	0	1	3
P63085	Mitogen-activated protein kinase 1 OS=Mus musculus GN=Mapk1 PE=1 SV=3 - [MK01_MOUSE]	0	0	0	0	1	1	0	0	1	1
P13595	Neural cell adhesion molecule 1 OS=Mus musculus GN=Ncam1 PE=1 SV=3 - [NCAM1_MOUSE]	0	0	0	0	1	0	0	1	1	3
P80314	T-complex protein 1 subunit beta OS=Mus musculus GN=Cct2 PE=1 SV=4 - [TCPB_MOUSE]	0	0	0	0	1	1	0	0	1	1
P61255	60S ribosomal protein L26 OS=Mus musculus GN=Rpl26 PE=1 SV=1 - [RL26_MOUSE]	0	0	0	0	1	1	0	0	1	1
P06151	L-lactate dehydrogenase A chain OS=Mus musculus GN=Ldha PE=1 SV=3 - [LDHA_MOUSE]	0	0	0	0	1	1	0	0	1	1
Q9CZT8	Ras-related protein Rab-3B OS=Mus musculus GN=Rab3b PE=1 SV=1 - [RAB3B_MOUSE]	0	0	0	0	1	1	0	0	1	1
Q9D7X3	Dual specificity protein phosphatase 3 OS=Mus musculus GN=Dusp3 PE=1 SV=1 - [DUS3_MOUSE]	0	0	0	0	1	1	0	0	1	1
Q9CR62	Mitochondrial 2-oxoglutarate/malate carrier protein OS=Mus musculus GN=Slc25a11 PE=1 SV=3 - [M2OM_MOUSE]	0	0	0	0	1	1	0	0	1	1
Q9CQF0	39S ribosomal protein L11, mitochondrial OS=Mus musculus GN=Mrpl11 PE=1 SV=1 - [RM11_MOUSE]	0	0	0	0	1	0	1	0	1	3
Q3TW51	Putative uncharacterized protein OS=Mus musculus GN=Snd1 PE=2 SV=1 - [Q3TW51_MOUSE]	0	0	0	0	1	1	0	0	1	1
Q91V61	Sideroflexin-3 OS=Mus musculus GN=Sfxn3 PE=1 SV=1 - [SFXN3_MOUSE]	0	0	0	0	1	1	0	0	1	1
Q6GT24	Peroxiredoxin 6 OS=Mus musculus GN=Prdx6 PE=1 SV=1 - [Q6GT24_MOUSE]	0	0	0	0	1	1	0	0	1	1
Q91WD5	NADH dehydrogenase [ubiquinone] iron-sulfur protein 2, mitochondrial OS=Mus musculus GN=Ndufs2 PE=1 SV=1 - [NDUS2_MOUSE]	0	0	0	0	1	1	1	0	0	2
P80313	T-complex protein 1 subunit eta OS=Mus musculus GN=Cct7 PE=1 SV=1 - [TCPH_MOUSE]	0	0	0	0	1	1	0	0	1	1
A0A068BFR3	RAS oncogene family protein OS=Mus musculus GN=Rab11b PE=2 SV=1 - [A0A068BFR3_MOUSE]	0	0	0	0	1	1	0	0	1	1
A2A9R8	ELAV-like protein OS=Mus musculus GN=Elavl4 PE=1 SV=1 - [A2A9R8_MOUSE]	0	0	0	0	1	1	0	0	1	1
Q3UR02	ELAV-like protein OS=Mus musculus GN=Elavl2 PE=1 SV=1 - [Q3UR02_MOUSE]	0	0	0	0	1	1	0	0	1	1
Q9ERF3	WD repeat-containing protein 61 OS=Mus musculus GN=Wdr61 PE=1 SV=1 - [WDR61_MOUSE]	0	0	0	0	1	1	0	0	1	1
Q8K2T8	RNA polymerase II-associated factor 1 homolog OS=Mus musculus GN=Paf1 PE=1 SV=1 - [PAF1_MOUSE]	0	0	0	0	1	1	0	0	1	1
Q60668	Heterogeneous nuclear ribonucleoprotein D0 OS=Mus musculus GN=Hnrnpd PE=1 SV=2 - [HNRPD_MOUSE]	0	0	0	0	1	1	0	0	1	1
Q9JJV2	Profilin-2 OS=Mus musculus GN=Pfn2 PE=1 SV=3 - [PROF2_MOUSE]	0	0	0	0	1	1	0	0	1	1
Q9R1P1	Proteasome subunit beta type-3 OS=Mus musculus GN=Psmb3 PE=1 SV=1 - [PSB3_MOUSE]	0	0	0	0	1	1	0	0	1	1
A2ALS5	Rap1 GTPase-activating protein 1 OS=Mus musculus GN=Rap1gap PE=1 SV=2 - [RPGP1_MOUSE]	0	0	0	0	1	1	1	0	0	2
P28740	Kinesin-like protein KIF2A OS=Mus musculus GN=Kif2a PE=1 SV=2 - [KIF2A_MOUSE]	0	0	0	0	1	0	1	0	1	3
O88533	Aromatic-L-amino-acid decarboxylase OS=Mus musculus GN=Ddc PE=1 SV=1 - [DDC_MOUSE]	0	0	0	0	1	1	0	0	1	1
Q8BU20	Putative uncharacterized protein OS=Mus musculus GN=Ndufb5 PE=2 SV=1 - [Q8BU20_MOUSE]	0	0	0	0	1	1	0	1	0	2
Q05CJ7	Ctr9 protein (Fragment) OS=Mus musculus GN=Ctr9 PE=2 SV=1 - [Q05CJ7_MOUSE]	0	0	0	0	1	1	0	0	1	1
O35864	COP9 signalosome complex subunit 5 OS=Mus musculus GN=Cops5 PE=1 SV=3 - [CSN5_MOUSE]	0	0	0	0	1	1	0	0	1	1
Q8JZM7	Parafibromin OS=Mus musculus GN=Cdc73 PE=1 SV=1 - [CDC73_MOUSE]	0	0	0	0	1	1	0	0	1	1
Q62048	Astrocytic phosphoprotein PEA-15 OS=Mus musculus GN=Pea15 PE=1 SV=1 - [PEA15_MOUSE]	0	0	0	0	1	1	0	0	1	1
P57746	V-type proton ATPase subunit D OS=Mus musculus GN=Atp6v1d PE=1 SV=1 - [VATD_MOUSE]	0	0	0	0	1	1	0	1	0	2
Q8CFQ9	Fusion, derived from t(1216) malignant liposarcoma (Human) OS=Mus musculus GN=Fus PE=1 SV=1 - [Q8CFQ9_MOUSE]	0	0	0	0	1	0	1	0	1	3
Q9CQN7	39S ribosomal protein L41, mitochondrial OS=Mus musculus GN=Mrpl41 PE=1 SV=1 - [RM41_MOUSE]	0	0	0	0	1	1	0	0	1	1
Q9CQE3	28S ribosomal protein S17, mitochondrial OS=Mus musculus GN=Mrps17 PE=1 SV=1 - [RT17_MOUSE]	0	0	0	0	1	1	0	0	1	1
Q5U4C2	Dipeptidyl aminopeptidase-like protein 6 OS=Mus musculus GN=Dpp6 PE=1 SV=1 - [Q5U4C2_MOUSE]	0	0	0	0	1	0	0	1	1	3
Q9D3A9	Protein tweety homolog 1 OS=Mus musculus GN=Ttyh1 PE=1 SV=1 - [TTYH1_MOUSE]	0	0	0	0	1	1	0	0	1	1
Q9R0P3	S-formylglutathione hydrolase OS=Mus musculus GN=Esd PE=1 SV=1 - [ESTD_MOUSE]	0	0	0	0	1	1	0	0	1	1
Q3V2I5	Putative uncharacterized protein (Fragment) OS=Mus musculus GN=Gapdhs PE=2 SV=1 - [Q3V2I5_MOUSE]	0	0	0	0	1	1	0	1	0	2
P61226	Ras-related protein Rap-2b OS=Mus musculus GN=Rap2b PE=1 SV=1 - [RAP2B_MOUSE]	0	0	0	0	1	1	0	0	1	1
A0A0J9YVD2	Receptor-type tyrosine-protein phosphatase zeta OS=Mus musculus GN=Ptprz1 PE=1 SV=1 - [A0A0J9YVD2_MOUSE]	0	0	0	0	1	1	0	0	1	1
O88844	Isocitrate dehydrogenase [NADP] cytoplasmic OS=Mus musculus GN=Idh1 PE=1 SV=2 - [IDHC_MOUSE]	0	0	0	0	1	1	0	0	1	1
P62331	ADP-ribosylation factor 6 OS=Mus musculus GN=Arf6 PE=1 SV=2 - [ARF6_MOUSE]	0	0	0	0	1	1	0	0	1	1
Q8BWT1	3-ketoacyl-CoA thiolase, mitochondrial OS=Mus musculus GN=Acaa2 PE=1 SV=3 - [THIM_MOUSE]	0	0	0	0	1	1	0	0	1	1
Q62189	U1 small nuclear ribonucleoprotein A OS=Mus musculus GN=Snrpa PE=1 SV=3 - [SNRPA_MOUSE]	0	0	0	0	1	0	0	1	1	3
A0A0N4SV32	Plasminogen activator inhibitor 1 RNA-binding protein OS=Mus musculus GN=Serbp1 PE=1 SV=1 - [A0A0N4SV32_MOUSE]	0	0	0	0	1	1	0	0	1	1
O54829	Regulator of G-protein signaling 7 OS=Mus musculus GN=Rgs7 PE=1 SV=2 - [RGS7_MOUSE]	0	0	0	0	1	0	0	1	1	3
Q5SRX1	TOM1-like protein 2 OS=Mus musculus GN=Tom1l2 PE=1 SV=1 - [TM1L2_MOUSE]	0	0	0	0	1	1	0	1	0	2
Q61081	Hsp90 co-chaperone Cdc37 OS=Mus musculus GN=Cdc37 PE=1 SV=1 - [CDC37_MOUSE]	0	0	0	0	1	1	0	0	1	1
A0A0R4IZW8	Calpain small subunit 1 OS=Mus musculus GN=Capns1 PE=1 SV=1 - [A0A0R4IZW8_MOUSE]	0	0	0	0	1	1	0	0	1	1
F6QKK2	ADP-ribosylation factor-like protein 8A (Fragment) OS=Mus musculus GN=Arl8a PE=1 SV=1 - [F6QKK2_MOUSE]	0	0	0	0	1	0	1	0	1	3
Q9DBF1	Alpha-aminoadipic semialdehyde dehydrogenase OS=Mus musculus GN=Aldh7a1 PE=1 SV=4 - [AL7A1_MOUSE]	0	0	0	0	1	1	0	0	1	1
Q91V47	Housekeeping protein DXS254E (Fragment) OS=Mus musculus GN=DXS254E PE=4 SV=1 - [Q91V47_MOUSE]	0	0	0	0	1	1	0	1	0	2
Q641P0	Actin-related protein 3B OS=Mus musculus GN=Actr3b PE=1 SV=1 - [ARP3B_MOUSE]	0	0	0	0	1	1	0	1	0	2
Q80ZJ1	Ras-related protein Rap-2a OS=Mus musculus GN=Rap2a PE=1 SV=2 - [RAP2A_MOUSE]	0	0	0	0	1	1	0	0	1	1
Q8BIF2	RNA binding protein fox-1 homolog 3 OS=Mus musculus GN=Rbfox3 PE=1 SV=2 - [RFOX3_MOUSE]	0	0	0	0	1	1	0	1	0	2
F7AMS7	Misshapen-like kinase 1 (Fragment) OS=Mus musculus GN=Mink1 PE=1 SV=1 - [F7AMS7_MOUSE]	0	0	0	0	1	1	0	0	1	1
D3YVZ9	28S ribosomal protein S21, mitochondrial (Fragment) OS=Mus musculus GN=Mrps21 PE=1 SV=1 - [D3YVZ9_MOUSE]	0	0	0	0	1	1	0	0	1	1
Q9WVJ2	26S proteasome non-ATPase regulatory subunit 13 OS=Mus musculus GN=Psmd13 PE=1 SV=1 - [PSD13_MOUSE]	0	0	0	0	1	1	0	0	1	1
Q05816	Fatty acid-binding protein, epidermal OS=Mus musculus GN=Fabp5 PE=1 SV=3 - [FABP5_MOUSE]	0	0	0	0	1	1	0	0	1	1
Q8R010	Aminoacyl tRNA synthase complex-interacting multifunctional protein 2 OS=Mus musculus GN=Aimp2 PE=1 SV=2 - [AIMP2_MOUSE]	0	0	0	0	1	1	0	0	1	1
Q9ERK4	Exportin-2 OS=Mus musculus GN=Cse1l PE=1 SV=1 - [XPO2_MOUSE]	0	0	0	0	1	1	0	1	0	2
P56380	Bis(5'-nucleosyl)-tetraphosphatase [asymmetrical] OS=Mus musculus GN=Nudt2 PE=1 SV=3 - [AP4A_MOUSE]	0	0	0	0	1	1	0	1	0	2
A2AMQ5	Phosphatidate cytidylyltransferase OS=Mus musculus GN=Cds2 PE=1 SV=1 - [A2AMQ5_MOUSE]	0	0	0	0	1	1	0	1	0	2
Q8BGT8	Phytanoyl-CoA hydroxylase-interacting protein-like OS=Mus musculus GN=Phyhipl PE=1 SV=1 - [PHIPL_MOUSE]	0	0	0	0	1	1	0	0	1	1
Q8CJG0	Protein argonaute-2 OS=Mus musculus GN=Ago2 PE=1 SV=3 - [AGO2_MOUSE]	0	0	0	0	1	0	0	1	1	3
Q9DCU2	Plasmolipin OS=Mus musculus GN=Pllp PE=1 SV=1 - [PLLP_MOUSE]	0	0	0	0	1	1	0	0	1	1
Q9CYT6	Adenylyl cyclase-associated protein 2 OS=Mus musculus GN=Cap2 PE=1 SV=1 - [CAP2_MOUSE]	0	0	0	0	1	1	0	0	1	1
Q3TJF2	Obg-like ATPase 1 OS=Mus musculus GN=Ola1 PE=2 SV=1 - [Q3TJF2_MOUSE]	0	0	0	0	1	0	0	1	1	3
Q66JR8	Ptms protein OS=Mus musculus GN=Ptms PE=2 SV=1 - [Q66JR8_MOUSE]	0	0	0	0	1	1	0	1	0	2
Q9CQX8	28S ribosomal protein S36, mitochondrial OS=Mus musculus GN=Mrps36 PE=1 SV=1 - [RT36_MOUSE]	0	0	0	0	1	1	0	0	1	1
Q9DCR2	AP-3 complex subunit sigma-1 OS=Mus musculus GN=Ap3s1 PE=1 SV=2 - [AP3S1_MOUSE]	0	0	0	0	1	1	0	1	0	2
Q8K212	Phosphofurin acidic cluster sorting protein 1 OS=Mus musculus GN=Pacs1 PE=1 SV=2 - [PACS1_MOUSE]	0	0	0	0	1	1	0	0	1	1
A0A0R4J150	Oxysterol-binding protein OS=Mus musculus GN=Osbpl8 PE=1 SV=1 - [A0A0R4J150_MOUSE]	0	0	0	0	1	1	0	1	0	2
Q9CQW2	ADP-ribosylation factor-like protein 8B OS=Mus musculus GN=Arl8b PE=1 SV=1 - [ARL8B_MOUSE]	0	0	0	0	1	1	0	0	1	1
Q8BK30	NADH dehydrogenase [ubiquinone] flavoprotein 3, mitochondrial OS=Mus musculus GN=Ndufv3 PE=1 SV=1 - [NDUV3_MOUSE]	0	0	0	0	1	1	0	1	0	2
P35282	Ras-related protein Rab-21 OS=Mus musculus GN=Rab21 PE=1 SV=4 - [RAB21_MOUSE]	0	0	0	0	1	1	0	0	1	1
Q9EQI8	39S ribosomal protein L46, mitochondrial OS=Mus musculus GN=Mrpl46 PE=1 SV=1 - [RM46_MOUSE]	0	0	0	0	1	1	0	0	1	1
Q9QXY6	EH domain-containing protein 3 OS=Mus musculus GN=Ehd3 PE=1 SV=2 - [EHD3_MOUSE]	0	0	0	0	1	1	0	1	0	2
O88653	Ragulator complex protein LAMTOR3 OS=Mus musculus GN=Lamtor3 PE=1 SV=1 - [LTOR3_MOUSE]	0	0	0	0	1	1	0	0	1	1
Q3TSA8	Secretory carrier-associated membrane protein OS=Mus musculus GN=Scamp1 PE=1 SV=1 - [Q3TSA8_MOUSE]	0	0	0	0	1	0	0	1	1	3
Q2M2Q8	Msi2h protein OS=Mus musculus GN=Msi2 PE=2 SV=1 - [Q2M2Q8_MOUSE]	0	0	0	0	1	0	0	1	1	3
Q9D6U8	Protein FAM162A OS=Mus musculus GN=Fam162a PE=1 SV=1 - [F162A_MOUSE]	0	0	0	0	1	1	0	0	1	1
Q1JPR8	Tppp3 protein (Fragment) OS=Mus musculus GN=Tppp3 PE=2 SV=1 - [Q1JPR8_MOUSE]	0	0	0	0	1	1	0	0	1	1
Q9DAS9	Guanine nucleotide-binding protein G(I)/G(S)/G(O) subunit gamma-12 OS=Mus musculus GN=Gng12 PE=1 SV=3 - [GBG12_MOUSE]	0	0	0	0	1	1	0	0	1	1
Q91VZ6	Stromal membrane-associated protein 1 OS=Mus musculus GN=Smap1 PE=1 SV=1 - [SMAP1_MOUSE]	0	0	0	0	1	1	1	0	0	2
Q3UAG2	6-phosphogluconate dehydrogenase, decarboxylating OS=Mus musculus GN=Pgd PE=2 SV=1 - [Q3UAG2_MOUSE]	0	0	0	0	1	0	0	1	1	3
A2RRK3	Slk protein OS=Mus musculus GN=Slk PE=2 SV=1 - [A2RRK3_MOUSE]	0	0	0	0	1	1	0	1	0	2
E9Q3L2	Phosphatidylinositol 4-kinase alpha OS=Mus musculus GN=Pi4ka PE=1 SV=2 - [PI4KA_MOUSE]	0	0	0	0	1	1	0	0	1	1
A0A075DC92	NADH-ubiquinone oxidoreductase chain 4L OS=Mus musculus GN=ND4L PE=3 SV=1 - [A0A075DC92_MOUSE]	0	0	0	0	1	1	0	0	1	1
P11404	Fatty acid-binding protein, heart OS=Mus musculus GN=Fabp3 PE=1 SV=5 - [FABPH_MOUSE]	0	0	0	0	1	1	0	0	1	1
Q9DCL9	Multifunctional protein ADE2 OS=Mus musculus GN=Paics PE=1 SV=4 - [PUR6_MOUSE]	0	0	0	0	1	1	0	0	1	1
Q3V386	Putative uncharacterized protein OS=Mus musculus GN=Wasf3 PE=2 SV=1 - [Q3V386_MOUSE]	0	0	0	0	1	1	0	1	0	2
Q8BR43	Putative uncharacterized protein OS=Mus musculus GN=Jph3 PE=2 SV=1 - [Q8BR43_MOUSE]	0	0	0	0	1	1	0	0	1	1
P84086	Complexin-2 OS=Mus musculus GN=Cplx2 PE=1 SV=1 - [CPLX2_MOUSE]	0	0	0	0	1	1	0	0	1	1
Q8BMQ1	Guanine nucleotide binding protein, beta 3, isoform CRA_b OS=Mus musculus GN=Gnb3 PE=2 SV=1 - [Q8BMQ1_MOUSE]	0	0	0	0	1	1	0	1	0	2
Q3UDH4	Putative uncharacterized protein (Fragment) OS=Mus musculus GN=Sec24b PE=2 SV=1 - [Q3UDH4_MOUSE]	0	0	0	0	1	1	0	0	1	1
Q921E2	Ras-related protein Rab-31 OS=Mus musculus GN=Rab31 PE=1 SV=1 - [RAB31_MOUSE]	0	0	0	0	1	1	0	0	1	1
A0A140LHT6	39S ribosomal protein L48, mitochondrial OS=Mus musculus GN=Mrpl48 PE=1 SV=1 - [A0A140LHT6_MOUSE]	0	0	0	0	1	1	0	0	1	1
P26516	26S proteasome non-ATPase regulatory subunit 7 OS=Mus musculus GN=Psmd7 PE=1 SV=2 - [PSMD7_MOUSE]	0	0	0	0	1	1	0	0	1	1
Q5RJV4	Phosphoglucomutase 2 OS=Mus musculus GN=Pgm2 PE=2 SV=1 - [Q5RJV4_MOUSE]	0	0	0	0	1	1	0	0	1	1
Q9Z1W9	STE20/SPS1-related proline-alanine-rich protein kinase OS=Mus musculus GN=Stk39 PE=1 SV=1 - [STK39_MOUSE]	0	0	0	0	1	1	0	1	0	2
E9QNF7	Contactin-associated protein-like 2 OS=Mus musculus GN=Cntnap2 PE=1 SV=1 - [E9QNF7_MOUSE]	0	0	0	0	1	1	1	0	0	2
Q923F9	NADH dehydrogenase (Ubiquinone) Fe-S protein 4 OS=Mus musculus GN=Ndufs4 PE=2 SV=1 - [Q923F9_MOUSE]	0	0	0	0	1	1	0	0	1	1
Q5XJE5	RNA polymerase-associated protein LEO1 OS=Mus musculus GN=Leo1 PE=1 SV=2 - [LEO1_MOUSE]	0	0	0	0	1	1	0	0	1	1
P63073	Eukaryotic translation initiation factor 4E OS=Mus musculus GN=Eif4e PE=1 SV=1 - [IF4E_MOUSE]	0	0	0	0	1	1	0	0	1	1
Q9ESW4	Acylglycerol kinase, mitochondrial OS=Mus musculus GN=Agk PE=1 SV=1 - [AGK_MOUSE]	0	0	0	0	1	1	0	0	1	1
Q3U6U7	Putative uncharacterized protein OS=Mus musculus GN=Wars PE=2 SV=1 - [Q3U6U7_MOUSE]	0	0	0	0	1	1	0	0	1	1
A0A0A0MQA6	Microtubule-actin cross-linking factor 1 OS=Mus musculus GN=Macf1 PE=1 SV=1 - [A0A0A0MQA6_MOUSE]	0	0	0	0	1	0	0	1	1	3
Q8CG76	Aflatoxin B1 aldehyde reductase member 2 OS=Mus musculus GN=Akr7a2 PE=1 SV=3 - [ARK72_MOUSE]	0	0	0	0	1	1	0	0	1	1
Q3THA0	Eukaryotic translation initiation factor 3 subunit G OS=Mus musculus GN=Eif3g PE=2 SV=1 - [Q3THA0_MOUSE]	0	0	0	0	1	1	0	1	0	2
D3YYD5	Vacuolar protein sorting-associated protein 29 (Fragment) OS=Mus musculus GN=Vps29 PE=1 SV=1 - [D3YYD5_MOUSE]	0	0	0	0	1	0	0	1	1	3
P56812	Programmed cell death protein 5 OS=Mus musculus GN=Pdcd5 PE=1 SV=3 - [PDCD5_MOUSE]	0	0	0	0	1	1	0	0	1	1
Q80ZU1	WD repeat domain 68 OS=Mus musculus GN=Dcaf7 PE=2 SV=1 - [Q80ZU1_MOUSE]	0	0	0	0	1	1	0	0	1	1
Q3UB60	Putative uncharacterized protein OS=Mus musculus GN=Ppid PE=2 SV=1 - [Q3UB60_MOUSE]	0	0	0	0	1	1	0	1	0	2
Q3UVL4	Vacuolar protein sorting-associated protein 51 homolog OS=Mus musculus GN=Vps51 PE=1 SV=2 - [VPS51_MOUSE]	0	0	0	0	1	1	0	1	0	2
B1AWC8	Phosphodiesterase OS=Mus musculus GN=Pde4b PE=1 SV=1 - [B1AWC8_MOUSE]	0	0	0	0	1	1	0	1	0	2
Q7TMY2	Acyl-Coenzyme A dehydrogenase, short/branched chain OS=Mus musculus GN=Acadsb PE=2 SV=1 - [Q7TMY2_MOUSE]	0	0	0	0	1	1	0	0	1	1
Q8K2Q9	Shootin-1 OS=Mus musculus GN=Shtn1 PE=1 SV=1 - [SHOT1_MOUSE]	0	0	0	0	1	1	0	0	1	1
E9Q6R3	Vesicle-trafficking protein SEC22b OS=Mus musculus GN=Sec22b PE=1 SV=1 - [E9Q6R3_MOUSE]	0	0	0	0	1	1	0	1	0	2
Q5D098	Proteasome subunit beta type (Fragment) OS=Mus musculus GN=Psmb7 PE=2 SV=1 - [Q5D098_MOUSE]	0	0	0	0	1	1	0	0	1	1
Q3TRX4	Putative uncharacterized protein OS=Mus musculus GN=Palm PE=2 SV=1 - [Q3TRX4_MOUSE]	0	0	0	0	1	1	1	0	0	2
P49442	Inositol polyphosphate 1-phosphatase OS=Mus musculus GN=Inpp1 PE=1 SV=2 - [INPP_MOUSE]	0	0	0	0	1	1	0	1	0	2
P10605	Cathepsin B OS=Mus musculus GN=Ctsb PE=1 SV=2 - [CATB_MOUSE]	0	0	0	0	1	1	0	0	1	1
Q8R3P0	Aspartoacylase OS=Mus musculus GN=Aspa PE=1 SV=2 - [ACY2_MOUSE]	0	0	0	0	1	1	0	0	1	1
Q9D1I6	39S ribosomal protein L14, mitochondrial OS=Mus musculus GN=Mrpl14 PE=1 SV=1 - [RM14_MOUSE]	0	0	0	0	1	1	0	0	1	1
Q3UYN2	Copine-6 OS=Mus musculus GN=Cpne6 PE=1 SV=1 - [Q3UYN2_MOUSE]	0	0	0	0	1	1	0	1	0	2
Q3TW74	Putative uncharacterized protein OS=Mus musculus GN=Mthfd1 PE=2 SV=1 - [Q3TW74_MOUSE]	0	0	0	0	1	1	0	0	1	1
R7RU63	Cortactin-binding protein 2 short form OS=Mus musculus GN=Cttnbp2 PE=2 SV=1 - [R7RU63_MOUSE]	0	0	0	0	1	1	0	0	1	1
Q6PAL3	Adaptor-related protein complex 3, sigma 2 subunit OS=Mus musculus GN=Ap3s2 PE=2 SV=1 - [Q6PAL3_MOUSE]	0	0	0	0	1	1	0	1	0	2
A0A0G2JET2	Calcium/calmodulin-dependent protein kinase kinase 2 (Fragment) OS=Mus musculus GN=Camkk2 PE=1 SV=1 - [A0A0G2JET2_MOUSE]	0	0	0	0	1	1	0	1	0	2
P50153	Guanine nucleotide-binding protein G(I)/G(S)/G(O) subunit gamma-4 OS=Mus musculus GN=Gng4 PE=1 SV=1 - [GBG4_MOUSE]	0	0	0	0	1	1	0	0	1	1
P28474	Alcohol dehydrogenase class-3 OS=Mus musculus GN=Adh5 PE=1 SV=3 - [ADHX_MOUSE]	0	0	0	0	1	1	0	1	0	2
D3YVU0	Ubiquitin carboxyl-terminal hydrolase 46 OS=Mus musculus GN=Usp46 PE=1 SV=1 - [D3YVU0_MOUSE]	0	0	0	0	1	1	0	0	1	1
Q9JKL4	NADH dehydrogenase [ubiquinone] 1 alpha subcomplex assembly factor 3 OS=Mus musculus GN=Ndufaf3 PE=1 SV=1 - [NDUF3_MOUSE]	0	0	0	0	1	1	0	1	0	2
Q9DB15	39S ribosomal protein L12, mitochondrial OS=Mus musculus GN=Mrpl12 PE=1 SV=2 - [RM12_MOUSE]	0	0	0	0	1	1	0	0	1	1
Q3TAP5	Putative uncharacterized protein OS=Mus musculus GN=Tra2a PE=2 SV=1 - [Q3TAP5_MOUSE]	0	0	0	0	1	0	0	1	1	3
Q52KF5	Dab2ip protein (Fragment) OS=Mus musculus GN=Dab2ip PE=2 SV=1 - [Q52KF5_MOUSE]	0	0	0	0	1	0	0	1	1	3
I3ITR1	CDNA sequence AK157302 OS=Mus musculus GN=AK157302 PE=4 SV=1 - [I3ITR1_MOUSE]	0	0	0	0	1	1	0	1	0	2
A2AUM6	Signal recognition particle 14 kDa protein OS=Mus musculus GN=Srp14 PE=1 SV=1 - [A2AUM6_MOUSE]	0	0	0	0	1	1	1	0	0	2
Q8VEH5	EPM2A-interacting protein 1 OS=Mus musculus GN=Epm2aip1 PE=1 SV=1 - [EPMIP_MOUSE]	0	0	0	0	1	1	0	1	0	2
Q9CQA1	Trafficking protein particle complex subunit 5 OS=Mus musculus GN=Trappc5 PE=1 SV=1 - [TPPC5_MOUSE]	0	0	0	0	1	1	0	0	1	1
Q8C7N0	Gamma-aminobutyric acid receptor subunit gamma-2 OS=Mus musculus GN=Gabrg2 PE=1 SV=1 - [Q8C7N0_MOUSE]	0	0	0	0	1	1	0	0	1	1
Q3UIB5	Putative uncharacterized protein OS=Mus musculus GN=Dhrs4 PE=2 SV=1 - [Q3UIB5_MOUSE]	0	0	0	0	1	1	0	1	0	2
Q8CHP8	Glycerol-3-phosphate phosphatase OS=Mus musculus GN=Pgp PE=1 SV=1 - [PGP_MOUSE]	0	0	0	0	1	1	0	0	1	1
O88851	Putative hydrolase RBBP9 OS=Mus musculus GN=Rbbp9 PE=1 SV=2 - [RBBP9_MOUSE]	0	0	0	0	1	1	0	1	0	2
A2BGI8	Peptidyl-prolyl cis-trans isomerase (Fragment) OS=Mus musculus GN=Ppih PE=1 SV=1 - [A2BGI8_MOUSE]	0	0	0	0	1	1	0	1	0	2
Q8K4Z3	NAD(P)H-hydrate epimerase OS=Mus musculus GN=Naxe PE=1 SV=1 - [NNRE_MOUSE]	0	0	0	0	1	1	0	0	1	1
Q5M8N4	Epimerase family protein SDR39U1 OS=Mus musculus GN=Sdr39u1 PE=1 SV=1 - [D39U1_MOUSE]	0	0	0	0	1	1	1	0	0	2
Q66GT5	Phosphatidylglycerophosphatase and protein-tyrosine phosphatase 1 OS=Mus musculus GN=Ptpmt1 PE=1 SV=1 - [PTPM1_MOUSE]	0	0	0	0	1	1	0	0	1	1
Q9CZT6	Protein CMSS1 OS=Mus musculus GN=Cmss1 PE=2 SV=1 - [CMS1_MOUSE]	0	0	0	0	1	0	1	0	1	3
Q9D819	Inorganic pyrophosphatase OS=Mus musculus GN=Ppa1 PE=1 SV=1 - [IPYR_MOUSE]	0	0	0	0	1	1	0	0	1	1
Q9JL04	Formin-2 OS=Mus musculus GN=Fmn2 PE=1 SV=2 - [FMN2_MOUSE]	0	0	0	0	1	1	0	1	0	2
Q9D328	Transmembrane protein 35A OS=Mus musculus GN=Tmem35a PE=1 SV=1 - [TM35A_MOUSE]	0	0	0	0	1	1	0	1	0	2
F7BX26	Serine/threonine-protein phosphatase (Fragment) OS=Mus musculus GN=Ppp5c PE=1 SV=1 - [F7BX26_MOUSE]	0	0	0	0	1	0	0	1	1	3
E9QN14	SLIT-ROBO Rho GTPase-activating protein 3 OS=Mus musculus GN=Srgap3 PE=1 SV=1 - [E9QN14_MOUSE]	0	0	0	0	1	1	0	1	0	2
O09114	Prostaglandin-H2 D-isomerase OS=Mus musculus GN=Ptgds PE=1 SV=1 - [PTGDS_MOUSE]	0	0	0	0	1	1	0	1	0	2
P34022	Ran-specific GTPase-activating protein OS=Mus musculus GN=Ranbp1 PE=1 SV=2 - [RANG_MOUSE]	0	0	0	0	1	1	0	0	1	1
A0A0R4J0A6	Solute carrier family 17 (Sodium-dependent inorganic phosphate cotransporter), member 6, isoform CRA_a OS=Mus musculus GN=Slc17a6 PE=1 SV=1 - [A0A0R4J0A6_MOUSE]	0	0	0	0	1	1	0	1	0	2
P70425	GTP-binding protein Rit2 OS=Mus musculus GN=Rit2 PE=1 SV=1 - [RIT2_MOUSE]	0	0	0	0	1	1	0	0	1	1
Q6GQS1	Calcium-binding mitochondrial carrier protein SCaMC-3 OS=Mus musculus GN=Slc25a23 PE=1 SV=1 - [SCMC3_MOUSE]	0	0	0	0	1	1	0	0	1	1
Q923G2	DNA-directed RNA polymerases I, II, and III subunit RPABC3 OS=Mus musculus GN=Polr2h PE=1 SV=3 - [RPAB3_MOUSE]	0	0	0	0	1	1	0	1	0	2
Q8VDP4	Cell cycle and apoptosis regulator protein 2 OS=Mus musculus GN=Ccar2 PE=1 SV=2 - [CCAR2_MOUSE]	0	0	0	0	1	1	0	1	0	2
O54984	ATPase Asna1 OS=Mus musculus GN=Asna1 PE=1 SV=2 - [ASNA_MOUSE]	0	0	0	0	1	1	0	0	1	1
Q3UZP4	Small VCP/p97-interacting protein OS=Mus musculus GN=Svip PE=3 SV=1 - [SVIP_MOUSE]	0	0	0	0	1	1	0	0	1	1
Q9CZ83	39S ribosomal protein L55, mitochondrial OS=Mus musculus GN=Mrpl55 PE=1 SV=1 - [RM55_MOUSE]	0	0	0	0	1	1	0	0	1	1
Q9JKS5	Intracellular hyaluronan-binding protein 4 OS=Mus musculus GN=Habp4 PE=1 SV=2 - [HABP4_MOUSE]	0	0	0	0	1	1	0	1	0	2
Q8K274	Ketosamine-3-kinase OS=Mus musculus GN=Fn3krp PE=1 SV=2 - [KT3K_MOUSE]	0	0	0	0	1	1	0	0	1	1
F6V084	Thioredoxin-related transmembrane protein 1 (Fragment) OS=Mus musculus GN=Tmx1 PE=1 SV=1 - [F6V084_MOUSE]	0	0	0	0	1	0	0	1	1	3
P35505	Fumarylacetoacetase OS=Mus musculus GN=Fah PE=1 SV=2 - [FAAA_MOUSE]	0	0	0	0	1	1	0	0	1	1
Q9CQ91	NADH dehydrogenase [ubiquinone] 1 alpha subcomplex subunit 3 OS=Mus musculus GN=Ndufa3 PE=1 SV=1 - [NDUA3_MOUSE]	0	0	0	0	1	1	0	0	1	1
Q9CPX6	Ubiquitin-like-conjugating enzyme ATG3 OS=Mus musculus GN=Atg3 PE=1 SV=1 - [ATG3_MOUSE]	0	0	0	0	1	1	0	0	1	1
A0A140T8J4	Heme binding protein 1 OS=Mus musculus GN=Hebp1 PE=1 SV=1 - [A0A140T8J4_MOUSE]	0	0	0	0	1	1	0	0	1	1
D3Z2J6	Thioredoxin-related transmembrane protein 2 OS=Mus musculus GN=Tmx2 PE=1 SV=1 - [D3Z2J6_MOUSE]	0	0	0	0	1	0	0	1	1	3
Q9DCB8	Iron-sulfur cluster assembly 2 homolog, mitochondrial OS=Mus musculus GN=Isca2 PE=1 SV=2 - [ISCA2_MOUSE]	0	0	0	0	1	1	0	0	1	1
Q8BMC5	Putative uncharacterized protein OS=Mus musculus GN=Adk PE=2 SV=1 - [Q8BMC5_MOUSE]	0	0	0	0	1	0	0	1	1	3
G3X934	MCG115964 OS=Mus musculus GN=Wdr70 PE=1 SV=1 - [G3X934_MOUSE]	0	0	0	0	1	0	0	1	1	3
Q9ESJ4	NCK-interacting protein with SH3 domain OS=Mus musculus GN=Nckipsd PE=1 SV=2 - [SPN90_MOUSE]	0	0	0	0	1	1	0	1	0	2
Q8R3R8	Gamma-aminobutyric acid receptor-associated protein-like 1 OS=Mus musculus GN=Gabarapl1 PE=1 SV=2 - [GBRL1_MOUSE]	0	0	0	0	1	1	0	1	0	2
Q9D2P8	Myelin-associated oligodendrocyte basic protein OS=Mus musculus GN=Mobp PE=1 SV=1 - [MOBP_MOUSE]	0	0	0	0	1	1	1	0	0	2
Q8C297	Putative uncharacterized protein OS=Mus musculus GN=Tmem14c PE=2 SV=1 - [Q8C297_MOUSE]	0	0	0	0	1	1	0	0	1	1
Q80Y17	Lethal(2) giant larvae protein homolog 1 OS=Mus musculus GN=Llgl1 PE=1 SV=1 - [L2GL1_MOUSE]	0	0	0	0	1	0	0	1	1	3
Q9CX34	Protein SGT1 homolog OS=Mus musculus GN=Sugt1 PE=1 SV=3 - [SGT1_MOUSE]	0	0	0	0	1	1	0	0	1	1
O35459	Delta(3,5)-Delta(2,4)-dienoyl-CoA isomerase, mitochondrial OS=Mus musculus GN=Ech1 PE=1 SV=1 - [ECH1_MOUSE]	0	0	0	0	1	1	0	0	1	1
Q9D1B9	39S ribosomal protein L28, mitochondrial OS=Mus musculus GN=Mrpl28 PE=1 SV=3 - [RM28_MOUSE]	0	0	0	0	1	1	0	0	1	1
Q9CV67	Putative uncharacterized protein (Fragment) OS=Mus musculus GN=Slc27a4 PE=2 SV=1 - [Q9CV67_MOUSE]	0	0	0	0	1	1	1	0	0	2
Q3TNL9	NADH-ubiquinone oxidoreductase chain 1 (Fragment) OS=Mus musculus GN=mt-Nd1 PE=2 SV=1 - [Q3TNL9_MOUSE]	0	0	0	0	1	1	0	0	1	1
Q9DCC8	Mitochondrial import receptor subunit TOM20 homolog OS=Mus musculus GN=Tomm20 PE=1 SV=1 - [TOM20_MOUSE]	0	0	0	0	1	1	0	0	1	1
B0R015	DDRGK domain-containing protein 1 (Fragment) OS=Mus musculus GN=Ddrgk1 PE=1 SV=1 - [B0R015_MOUSE]	0	0	0	0	1	0	1	0	1	3
Q924L1	LETM1 domain-containing protein 1 OS=Mus musculus GN=Letmd1 PE=1 SV=1 - [LTMD1_MOUSE]	0	0	0	0	1	1	0	0	1	1
A0A075DCG2	Cytochrome c oxidase subunit 3 OS=Mus musculus GN=COX3 PE=3 SV=1 - [A0A075DCG2_MOUSE]	0	0	0	0	1	1	0	1	0	2
Q8C9V6	Putative uncharacterized protein (Fragment) OS=Mus musculus GN=Mpdu1 PE=2 SV=1 - [Q8C9V6_MOUSE]	0	0	0	0	1	1	0	1	0	2
Q8BFU3	RING finger protein 214 OS=Mus musculus GN=Rnf214 PE=1 SV=1 - [RN214_MOUSE]	0	0	0	0	1	1	0	0	1	1
D3YWY6	Mitochondrial pyruvate carrier OS=Mus musculus GN=Mpc1 PE=1 SV=1 - [D3YWY6_MOUSE]	0	0	0	0	1	0	0	1	1	3
I7CPP0	PR domain containing 1 with ZNF domain OS=Mus musculus GN=Prdm1 PE=2 SV=1 - [I7CPP0_MOUSE]	0	0	0	0	1	1	0	0	1	1
Q99JB2	Stomatin-like protein 2, mitochondrial OS=Mus musculus GN=Stoml2 PE=1 SV=1 - [STML2_MOUSE]	0	0	0	0	1	1	0	0	1	1
P83887	Tubulin gamma-1 chain OS=Mus musculus GN=Tubg1 PE=1 SV=1 - [TBG1_MOUSE]	0	0	0	0	1	1	0	0	1	1
Q5DTI8	Extended synaptotagmin-3 OS=Mus musculus GN=Esyt3 PE=2 SV=2 - [ESYT3_MOUSE]	0	0	0	0	1	0	1	0	1	3
A0A0R4J1Y9	Glucocorticoid-induced transcript 1 protein OS=Mus musculus GN=Glcci1 PE=1 SV=1 - [A0A0R4J1Y9_MOUSE]	0	0	0	0	1	1	0	0	1	1
Q3UGR5	Haloacid dehalogenase-like hydrolase domain-containing protein 2 OS=Mus musculus GN=Hdhd2 PE=1 SV=2 - [HDHD2_MOUSE]	0	0	0	0	0	1	0	1	1	3
Q3UXH8	Putative uncharacterized protein (Fragment) OS=Mus musculus GN=Hdac2 PE=2 SV=1 - [Q3UXH8_MOUSE]	0	0	0	0	0	1	0	1	1	3
O88569	Heterogeneous nuclear ribonucleoproteins A2/B1 OS=Mus musculus GN=Hnrnpa2b1 PE=1 SV=2 - [ROA2_MOUSE]	0	0	0	0	0	1	0	1	1	3
Q9QYF9	Protein NDRG3 OS=Mus musculus GN=Ndrg3 PE=1 SV=1 - [NDRG3_MOUSE]	0	0	0	0	0	1	0	1	1	3
Q9JHI5	Isovaleryl-CoA dehydrogenase, mitochondrial OS=Mus musculus GN=Ivd PE=1 SV=1 - [IVD_MOUSE]	0	0	0	0	0	1	0	1	1	3
Q5UE59	Kinesin light chain 1 OS=Mus musculus GN=Klc1 PE=1 SV=1 - [Q5UE59_MOUSE]	0	0	0	0	0	1	0	1	1	3
Q3TZ64	Putative uncharacterized protein (Fragment) OS=Mus musculus GN=Kcna1 PE=2 SV=1 - [Q3TZ64_MOUSE]	0	0	0	0	0	1	0	1	1	3
Q9CXW3	Calcyclin-binding protein OS=Mus musculus GN=Cacybp PE=1 SV=1 - [CYBP_MOUSE]	0	0	0	0	0	1	0	1	1	3
Q9D9V3	Ethylmalonyl-CoA decarboxylase OS=Mus musculus GN=Echdc1 PE=1 SV=2 - [ECHD1_MOUSE]	0	0	0	0	0	1	0	1	1	3
Q8CCT4	Transcription elongation factor A protein-like 5 OS=Mus musculus GN=Tceal5 PE=1 SV=1 - [TCAL5_MOUSE]	0	0	0	0	0	1	0	1	1	3
P62077	Mitochondrial import inner membrane translocase subunit Tim8 B OS=Mus musculus GN=Timm8b PE=1 SV=1 - [TIM8B_MOUSE]	0	0	0	0	0	1	0	1	1	3
D3Z7G3	RIKEN cDNA 2010107G23 gene (Fragment) OS=Mus musculus GN=2010107G23Rik PE=1 SV=1 - [D3Z7G3_MOUSE]	0	0	0	0	0	1	0	1	1	3
Q8BIW1	Exopolyphosphatase PRUNE1 OS=Mus musculus GN=Prune1 PE=1 SV=1 - [PRUN1_MOUSE]	0	0	0	0	0	1	0	1	1	3
F6YNQ1	Glutamate receptor 1 OS=Mus musculus GN=Gria1 PE=1 SV=1 - [F6YNQ1_MOUSE]	0	0	0	0	0	1	0	1	1	3
A0A0A6YX33	Serine/threonine-protein kinase DCLK2 OS=Mus musculus GN=Dclk2 PE=1 SV=1 - [A0A0A6YX33_MOUSE]	0	0	0	0	0	1	0	1	1	3
Q99LD8	N(G),N(G)-dimethylarginine dimethylaminohydrolase 2 OS=Mus musculus GN=Ddah2 PE=1 SV=1 - [DDAH2_MOUSE]	0	0	0	0	0	1	0	1	1	3
P62878	E3 ubiquitin-protein ligase RBX1 OS=Mus musculus GN=Rbx1 PE=1 SV=1 - [RBX1_MOUSE]	0	0	0	0	0	1	0	1	1	3
B2RQS1	Striatin-3 OS=Mus musculus GN=Strn3 PE=1 SV=1 - [B2RQS1_MOUSE]	0	0	0	0	0	1	0	1	1	3
A0A087WPL5	ATP-dependent RNA helicase A OS=Mus musculus GN=Dhx9 PE=1 SV=1 - [A0A087WPL5_MOUSE]	0	0	1	0	1	0	0	1	1	3
A0A0A6YVU8	MCG119397 OS=Mus musculus GN=Gm9774 PE=4 SV=1 - [A0A0A6YVU8_MOUSE]	0	0	1	0	1	1	0	1	0	2
A0A0N4SVP8	Protein Gm5580 OS=Mus musculus GN=Gm5580 PE=3 SV=1 - [A0A0N4SVP8_MOUSE]	0	0	1	0	1	1	0	0	1	3
A0A0R4J083	Long-chain-specific acyl-CoA dehydrogenase, mitochondrial OS=Mus musculus GN=Acadl PE=1 SV=1 - [A0A0R4J083_MOUSE]	0	0	1	0	1	0	0	1	1	3
D3YWT1	MCG11326, isoform CRA_b OS=Mus musculus GN=Hnrnph3 PE=1 SV=1 - [D3YWT1_MOUSE]	0	1	0	0	1	0	0	1	1	3
E9PWY9	Phenylalanine--tRNA ligase alpha subunit OS=Mus musculus GN=Farsa PE=1 SV=1 - [E9PWY9_MOUSE]	0	0	1	0	0	1	0	1	1	3
E9Q715	Putative RNA-binding protein Luc7-like 2 OS=Mus musculus GN=Luc7l2 PE=1 SV=1 - [E9Q715_MOUSE]	0	0	1	0	1	1	0	0	1	3
P08226	Apolipoprotein E OS=Mus musculus GN=Apoe PE=1 SV=2 - [APOE_MOUSE]	0	0	0	0	1	1	0	1	1	3
P27048	Small nuclear ribonucleoprotein-associated protein B OS=Mus musculus GN=Snrpb PE=1 SV=1 - [RSMB_MOUSE]	0	0	0	0	1	1	0	1	1	3
P35585	AP-1 complex subunit mu-1 OS=Mus musculus GN=Ap1m1 PE=1 SV=3 - [AP1M1_MOUSE]	0	0	1	0	1	1	0	0	1	3
Q3TN61	Putative uncharacterized protein OS=Mus musculus GN=Rhoa PE=2 SV=1 - [Q3TN61_MOUSE]	0	0	1	1	1	1	0	0	0	2
Q3URM4	Putative uncharacterized protein OS=Mus musculus GN=Erp44 PE=2 SV=1 - [Q3URM4_MOUSE]	0	0	1	0	1	1	0	1	0	2
Q6A090	MKIAA0291 protein (Fragment) OS=Mus musculus GN=mKIAA0291 PE=4 SV=1 - [Q6A090_MOUSE]	0	0	1	0	1	0	0	1	1	3
Q6NS52	Diacylglycerol kinase beta OS=Mus musculus GN=Dgkb PE=1 SV=2 - [DGKB_MOUSE]	0	0	0	1	1	1	0	0	1	3
Q80UL3	Galactokinase 1 OS=Mus musculus GN=Galk1 PE=2 SV=1 - [Q80UL3_MOUSE]	0	0	1	0	1	1	0	1	0	2
Q8BP47	Asparagine--tRNA ligase, cytoplasmic OS=Mus musculus GN=Nars PE=1 SV=2 - [SYNC_MOUSE]	0	0	0	0	1	1	0	1	1	3
Q91VT4	Carbonyl reductase family member 4 OS=Mus musculus GN=Cbr4 PE=1 SV=2 - [CBR4_MOUSE]	0	0	1	0	1	1	0	0	1	3
Q9DCJ5	NADH dehydrogenase [ubiquinone] 1 alpha subcomplex subunit 8 OS=Mus musculus GN=Ndufa8 PE=1 SV=3 - [NDUA8_MOUSE]	0	0	0	0	1	1	0	1	1	3
Q9DCT8	Cysteine-rich protein 2 OS=Mus musculus GN=Crip2 PE=1 SV=1 - [CRIP2_MOUSE]	0	0	1	0	1	1	0	0	1	3
A0A0J9YUN4	Dynamin-1 OS=Mus musculus GN=Dnm1 PE=1 SV=1 - [A0A0J9YUN4_MOUSE]	0	0	0	1	1	1	0	0	1	3
A2AUK5	Band 4.1-like protein 1 OS=Mus musculus GN=Epb41l1 PE=1 SV=1 - [A2AUK5_MOUSE]	0	0	0	1	1	1	0	0	1	3
Q8C052	Microtubule-associated protein 1S OS=Mus musculus GN=Map1s PE=1 SV=2 - [MAP1S_MOUSE]	0	0	0	1	1	1	0	0	1	3
D1FNM8	Calcium-transporting ATPase OS=Mus musculus GN=Atp2b4 PE=2 SV=2 - [D1FNM8_MOUSE]	0	0	0	1	1	1	0	0	1	3
P68181	cAMP-dependent protein kinase catalytic subunit beta OS=Mus musculus GN=Prkacb PE=1 SV=2 - [KAPCB_MOUSE]	0	0	0	1	1	1	0	0	1	3
P15532	Nucleoside diphosphate kinase A OS=Mus musculus GN=Nme1 PE=1 SV=1 - [NDKA_MOUSE]	0	0	0	1	1	1	0	0	1	3
Q3V132	ADP/ATP translocase 4 OS=Mus musculus GN=Slc25a31 PE=1 SV=1 - [ADT4_MOUSE]	0	0	0	1	1	1	0	0	1	3
Q3UG14	Putative uncharacterized protein OS=Mus musculus GN=Gnb5 PE=2 SV=1 - [Q3UG14_MOUSE]	0	0	0	1	1	1	0	0	1	3
O54983	Ketimine reductase mu-crystallin OS=Mus musculus GN=Crym PE=1 SV=1 - [CRYM_MOUSE]	0	0	0	1	1	1	0	0	1	3
P05132	cAMP-dependent protein kinase catalytic subunit alpha OS=Mus musculus GN=Prkaca PE=1 SV=3 - [KAPCA_MOUSE]	0	0	0	1	1	1	0	0	1	3
Q60737	Casein kinase II subunit alpha OS=Mus musculus GN=Csnk2a1 PE=1 SV=2 - [CSK21_MOUSE]	0	0	0	1	1	1	0	0	1	3
Q8BH80	Putative uncharacterized protein OS=Mus musculus GN=Vapb PE=1 SV=1 - [Q8BH80_MOUSE]	0	0	0	1	1	1	0	0	1	3
Q922H2	[Pyruvate dehydrogenase (acetyl-transferring)] kinase isozyme 3, mitochondrial OS=Mus musculus GN=Pdk3 PE=1 SV=1 - [PDK3_MOUSE]	0	0	0	1	1	1	0	0	1	3
A0A0A6YX73	cAMP-dependent protein kinase type II-alpha regulatory subunit OS=Mus musculus GN=Prkar2a PE=1 SV=1 - [A0A0A6YX73_MOUSE]	0	0	0	1	1	1	0	0	1	3
Q61016	Guanine nucleotide-binding protein G(I)/G(S)/G(O) subunit gamma-7 OS=Mus musculus GN=Gng7 PE=1 SV=2 - [GBG7_MOUSE]	0	0	0	1	1	1	0	0	1	3
Q3UK24	Putative uncharacterized protein OS=Mus musculus GN=Wdr37 PE=2 SV=1 - [Q3UK24_MOUSE]	0	0	0	1	1	1	0	0	1	3
Q9WUC3	Lymphocyte antigen 6H OS=Mus musculus GN=Ly6h PE=1 SV=2 - [LY6H_MOUSE]	0	0	0	1	1	1	0	0	1	3
Q8BPN8	DmX-like protein 2 OS=Mus musculus GN=Dmxl2 PE=1 SV=3 - [DMXL2_MOUSE]	0	0	0	1	1	1	0	0	1	3
B7ZCU2	Abl interactor 1 OS=Mus musculus GN=Abi1 PE=1 SV=1 - [B7ZCU2_MOUSE]	0	0	0	1	1	1	0	0	1	3
Q91Z61	GTP-binding protein Di-Ras1 OS=Mus musculus GN=Diras1 PE=1 SV=1 - [DIRA1_MOUSE]	0	0	0	1	1	1	0	0	1	3
A0A0U1RPY2	FXYD domain-containing ion transport regulator 7 OS=Mus musculus GN=Fxyd7 PE=1 SV=1 - [A0A0U1RPY2_MOUSE]	0	0	0	1	1	1	0	0	1	3
Q7TT37	Elongator complex protein 1 OS=Mus musculus GN=Ikbkap PE=1 SV=2 - [ELP1_MOUSE]	0	0	0	1	1	1	0	0	1	3
O35678	Monoglyceride lipase OS=Mus musculus GN=Mgll PE=1 SV=1 - [MGLL_MOUSE]	0	0	0	1	1	1	0	0	1	3
Q9DC71	28S ribosomal protein S15, mitochondrial OS=Mus musculus GN=Mrps15 PE=1 SV=2 - [RT15_MOUSE]	0	0	0	1	1	1	0	0	1	3
Q99N87	28S ribosomal protein S5, mitochondrial OS=Mus musculus GN=Mrps5 PE=1 SV=1 - [RT05_MOUSE]	0	0	0	1	1	1	0	0	1	3
Q8BQ99	Putative uncharacterized protein OS=Mus musculus GN=Mrps2 PE=2 SV=1 - [Q8BQ99_MOUSE]	0	0	0	1	1	1	0	0	1	3
P52479	Ubiquitin carboxyl-terminal hydrolase 10 OS=Mus musculus GN=Usp10 PE=1 SV=3 - [UBP10_MOUSE]	0	0	0	1	1	1	0	0	1	3
Q9CZX0	Elongator complex protein 3 OS=Mus musculus GN=Elp3 PE=1 SV=1 - [ELP3_MOUSE]	0	0	0	1	1	1	0	0	1	3
O55091	Protein IMPACT OS=Mus musculus GN=Impact PE=1 SV=2 - [IMPCT_MOUSE]	0	0	0	1	1	1	0	0	1	3
Q810U4	Neuronal cell adhesion molecule OS=Mus musculus GN=Nrcam PE=1 SV=2 - [NRCAM_MOUSE]	0	0	0	0	1	1	0	1	1	3
Q921V3	Nitrogen fixation gene 1 (S. cerevisiae) OS=Mus musculus GN=Nfs1 PE=2 SV=1 - [Q921V3_MOUSE]	0	0	0	0	1	1	0	1	1	3
A0A1D5RLG0	Inactive hydroxysteroid dehydrogenase-like protein 1 OS=Mus musculus GN=Hsdl1 PE=1 SV=1 - [A0A1D5RLG0_MOUSE]	0	0	0	0	1	1	0	1	1	3
Q542T4	Putative uncharacterized protein OS=Mus musculus GN=Mbp PE=2 SV=1 - [Q542T4_MOUSE]	0	0	0	0	1	1	0	1	1	3
Q3UBP6	Putative uncharacterized protein OS=Mus musculus GN=Actb PE=2 SV=1 - [Q3UBP6_MOUSE]	0	0	0	0	1	1	1	0	1	3
G3X9L6	ATP synthase subunit d, mitochondrial OS=Mus musculus GN=Gm10250 PE=3 SV=1 - [G3X9L6_MOUSE]	0	0	0	0	1	1	0	1	1	3
Q99P72	Reticulon-4 OS=Mus musculus GN=Rtn4 PE=1 SV=2 - [RTN4_MOUSE]	0	0	0	0	1	1	0	1	1	3
Q9CQQ7	ATP synthase F(0) complex subunit B1, mitochondrial OS=Mus musculus GN=Atp5f1 PE=1 SV=1 - [AT5F1_MOUSE]	0	0	0	0	1	1	0	1	1	3
Q61649	Alpha-globin mRNA (Fragment) OS=Mus musculus PE=2 SV=1 - [Q61649_MOUSE]	0	0	0	0	1	1	0	1	1	3
P62761	Visinin-like protein 1 OS=Mus musculus GN=Vsnl1 PE=1 SV=2 - [VISL1_MOUSE]	0	0	0	0	1	1	0	1	1	3
D3YUM1	NADH dehydrogenase [ubiquinone] flavoprotein 1, mitochondrial OS=Mus musculus GN=Ndufv1 PE=1 SV=1 - [D3YUM1_MOUSE]	0	0	0	0	1	1	0	1	1	3
A2AP32	NADH dehydrogenase [ubiquinone] 1 beta subcomplex subunit 6 OS=Mus musculus GN=Ndufb6 PE=1 SV=1 - [A2AP32_MOUSE]	0	0	0	0	1	1	0	1	1	3
P35762	CD81 antigen OS=Mus musculus GN=Cd81 PE=1 SV=2 - [CD81_MOUSE]	0	0	0	0	1	1	0	1	1	3
Q9EPN1	Neurobeachin OS=Mus musculus GN=Nbea PE=1 SV=1 - [NBEA_MOUSE]	0	0	0	0	1	1	0	1	1	3
Q3U8W9	Putative uncharacterized protein OS=Mus musculus GN=Hnrnpr PE=2 SV=1 - [Q3U8W9_MOUSE]	0	0	0	0	1	1	0	1	1	3
Q3UTI7	Peptidyl-prolyl cis-trans isomerase OS=Mus musculus GN=Pin1 PE=2 SV=1 - [Q3UTI7_MOUSE]	0	0	0	0	1	1	0	1	1	3
Q8BUM1	Putative uncharacterized protein OS=Mus musculus GN=Tardbp PE=2 SV=1 - [Q8BUM1_MOUSE]	0	0	0	0	1	1	0	1	1	3
Q8R1Q8	Cytoplasmic dynein 1 light intermediate chain 1 OS=Mus musculus GN=Dync1li1 PE=1 SV=1 - [DC1L1_MOUSE]	0	0	0	0	1	1	0	1	1	3
Q3T1F6	Myelin-associated glycoprotein OS=Mus musculus GN=Mag PE=2 SV=1 - [Q3T1F6_MOUSE]	0	0	0	0	1	1	0	1	1	3
Q6P5B5	Fragile X mental retardation syndrome-related protein 2 OS=Mus musculus GN=Fxr2 PE=1 SV=1 - [Q6P5B5_MOUSE]	0	0	0	0	1	1	0	1	1	3
P52503	NADH dehydrogenase [ubiquinone] iron-sulfur protein 6, mitochondrial OS=Mus musculus GN=Ndufs6 PE=1 SV=2 - [NDUS6_MOUSE]	0	0	0	0	1	1	0	1	1	3
Q99JI4	26S proteasome non-ATPase regulatory subunit 6 OS=Mus musculus GN=Psmd6 PE=1 SV=1 - [PSMD6_MOUSE]	0	0	0	0	1	1	0	1	1	3
Q3UM45	Protein phosphatase 1 regulatory subunit 7 OS=Mus musculus GN=Ppp1r7 PE=1 SV=2 - [PP1R7_MOUSE]	0	0	0	0	1	1	0	1	1	3
P60904	DnaJ homolog subfamily C member 5 OS=Mus musculus GN=Dnajc5 PE=1 SV=1 - [DNJC5_MOUSE]	0	0	0	0	1	1	0	1	1	3
Q9D1N9	39S ribosomal protein L21, mitochondrial OS=Mus musculus GN=Mrpl21 PE=1 SV=1 - [RM21_MOUSE]	0	0	0	0	1	1	0	1	1	3
D3YYK8	Microtubule-associated protein RP/EB family member 2 (Fragment) OS=Mus musculus GN=Mapre2 PE=1 SV=1 - [D3YYK8_MOUSE]	0	0	0	0	1	1	0	1	1	3
P62315	Small nuclear ribonucleoprotein Sm D1 OS=Mus musculus GN=Snrpd1 PE=1 SV=1 - [SMD1_MOUSE]	0	0	0	0	1	1	0	1	1	3
A7VJ98	Glia maturation factor beta OS=Mus musculus GN=Gmfb PE=2 SV=1 - [A7VJ98_MOUSE]	0	0	0	0	1	1	0	1	1	3
P70349	Histidine triad nucleotide-binding protein 1 OS=Mus musculus GN=Hint1 PE=1 SV=3 - [HINT1_MOUSE]	0	0	0	0	1	1	0	1	1	3
Q9CR61	NADH dehydrogenase [ubiquinone] 1 beta subcomplex subunit 7 OS=Mus musculus GN=Ndufb7 PE=1 SV=3 - [NDUB7_MOUSE]	0	0	0	0	1	1	0	1	1	3
F8WJG3	Transformer-2 protein homolog beta OS=Mus musculus GN=Tra2b PE=1 SV=1 - [F8WJG3_MOUSE]	0	0	0	0	1	1	0	1	1	3
Q9D8B4	NADH dehydrogenase [ubiquinone] 1 alpha subcomplex subunit 11 OS=Mus musculus GN=Ndufa11 PE=1 SV=2 - [NDUAB_MOUSE]	0	0	0	0	1	1	0	1	1	3
Q80UW2	F-box only protein 2 OS=Mus musculus GN=Fbxo2 PE=1 SV=1 - [FBX2_MOUSE]	0	0	0	0	1	1	0	1	1	3
Q9D0G0	28S ribosomal protein S30, mitochondrial OS=Mus musculus GN=Mrps30 PE=1 SV=1 - [RT30_MOUSE]	0	0	0	0	1	1	0	1	1	3
Q3ULN6	Putative uncharacterized protein OS=Mus musculus GN=Sccpdh PE=2 SV=1 - [Q3ULN6_MOUSE]	0	0	0	0	1	1	0	1	1	3
P61082	NEDD8-conjugating enzyme Ubc12 OS=Mus musculus GN=Ube2m PE=1 SV=1 - [UBC12_MOUSE]	0	0	0	0	1	1	0	1	1	3
P31648	Sodium- and chloride-dependent GABA transporter 1 OS=Mus musculus GN=Slc6a1 PE=1 SV=2 - [SC6A1_MOUSE]	0	0	0	0	1	1	0	1	1	3
Q3TH64	Putative uncharacterized protein OS=Mus musculus GN=Cyb5b PE=2 SV=1 - [Q3TH64_MOUSE]	0	0	0	0	1	1	0	1	1	3
Q561M1	Acp1 protein OS=Mus musculus GN=Acp1 PE=1 SV=1 - [Q561M1_MOUSE]	0	0	0	0	1	1	0	1	1	3
Q3KQQ1	Nsfl1c protein (Fragment) OS=Mus musculus GN=Nsfl1c PE=2 SV=1 - [Q3KQQ1_MOUSE]	0	0	0	0	1	1	0	1	1	3
Q3UMR5	Calcium uniporter protein, mitochondrial OS=Mus musculus GN=Mcu PE=1 SV=2 - [MCU_MOUSE]	0	0	0	0	1	1	0	1	1	3
Q3USC7	Ganglioside-induced differentiation-associated protein 1-like 1 OS=Mus musculus GN=Gdap1l1 PE=1 SV=1 - [Q3USC7_MOUSE]	0	0	0	0	1	1	0	1	1	3
Q8R5L1	Complement component 1 Q subcomponent-binding protein, mitochondrial OS=Mus musculus GN=C1qbp PE=1 SV=1 - [Q8R5L1_MOUSE]	0	0	0	0	1	1	0	1	1	3
Q6NZL0	Protein SOGA3 OS=Mus musculus GN=Soga3 PE=1 SV=2 - [SOGA3_MOUSE]	0	0	0	0	1	1	0	1	1	3
Q9Z0Y1	Dynactin subunit 3 OS=Mus musculus GN=Dctn3 PE=1 SV=2 - [DCTN3_MOUSE]	0	0	0	0	1	1	0	1	1	3
A0A0J9YU62	C-terminal-binding protein 1 OS=Mus musculus GN=Ctbp1 PE=1 SV=1 - [A0A0J9YU62_MOUSE]	0	0	0	0	1	1	0	1	1	3
Q9CQ54	NADH dehydrogenase [ubiquinone] 1 subunit C2 OS=Mus musculus GN=Ndufc2 PE=1 SV=1 - [NDUC2_MOUSE]	0	0	0	0	1	1	0	1	1	3
Q8R404	MICOS complex subunit MIC13 OS=Mus musculus GN=Mic13 PE=1 SV=1 - [MIC13_MOUSE]	0	0	0	0	1	1	0	1	1	3
Q9JKE5	Non-specific serine/threonine protein kinase OS=Mus musculus GN=Mark3 PE=2 SV=1 - [Q9JKE5_MOUSE]	0	0	0	0	1	1	0	1	1	3
G5E884	Serine/threonine-protein kinase PAK 1 OS=Mus musculus GN=Pak1 PE=1 SV=1 - [G5E884_MOUSE]	0	0	0	0	1	1	0	1	1	3
Q9CQJ8	NADH dehydrogenase [ubiquinone] 1 beta subcomplex subunit 9 OS=Mus musculus GN=Ndufb9 PE=1 SV=3 - [NDUB9_MOUSE]	0	0	0	0	1	1	0	1	1	3
Q8CGY8	UDP-N-acetylglucosamine--peptide N-acetylglucosaminyltransferase 110 kDa subunit OS=Mus musculus GN=Ogt PE=1 SV=2 - [OGT1_MOUSE]	0	0	0	0	1	1	0	1	1	3
Q8VED9	Galectin-related protein OS=Mus musculus GN=Lgalsl PE=1 SV=1 - [LEGL_MOUSE]	0	0	0	0	1	1	1	0	1	3
O88448	Kinesin light chain 2 OS=Mus musculus GN=Klc2 PE=1 SV=1 - [KLC2_MOUSE]	0	0	0	0	1	1	1	0	1	3
P49443	Protein phosphatase 1A OS=Mus musculus GN=Ppm1a PE=1 SV=1 - [PPM1A_MOUSE]	0	0	0	0	1	1	0	1	1	3
Q9CYH2	Redox-regulatory protein FAM213A OS=Mus musculus GN=Fam213a PE=1 SV=2 - [F213A_MOUSE]	0	0	0	0	1	1	0	1	1	3
Q5F285	Transmembrane protein 256 OS=Mus musculus GN=Tmem256 PE=1 SV=1 - [TM256_MOUSE]	0	0	0	0	1	1	0	1	1	3
Q9QYB8	Beta-adducin OS=Mus musculus GN=Add2 PE=1 SV=4 - [ADDB_MOUSE]	0	0	0	0	1	1	0	1	1	3
Q5XK33	Succinate dehydrogenase complex, subunit C, integral membrane protein OS=Mus musculus GN=Sdhc PE=2 SV=1 - [Q5XK33_MOUSE]	0	0	0	0	1	1	0	1	1	3
Q5EBJ4	Ermin OS=Mus musculus GN=Ermn PE=1 SV=1 - [ERMIN_MOUSE]	0	0	0	0	1	1	0	1	1	3
B9EHZ5	Membrane protein, palmitoylated 6 (MAGUK p55 subfamily member 6) OS=Mus musculus GN=Mpp6 PE=2 SV=1 - [B9EHZ5_MOUSE]	0	0	0	0	1	1	0	1	1	3
Q99LD4	COP9 signalosome complex subunit 1 OS=Mus musculus GN=Gps1 PE=1 SV=1 - [CSN1_MOUSE]	0	0	0	0	1	1	0	1	1	3
Q921J2	GTP-binding protein Rheb OS=Mus musculus GN=Rheb PE=1 SV=1 - [RHEB_MOUSE]	0	0	0	0	1	1	0	1	1	3
Q5SSP3	Amino acid transporter OS=Mus musculus GN=Slc1a4 PE=1 SV=1 - [Q5SSP3_MOUSE]	0	0	0	0	1	1	0	1	1	3
P21278	Guanine nucleotide-binding protein subunit alpha-11 OS=Mus musculus GN=Gna11 PE=1 SV=1 - [GNA11_MOUSE]	0	0	0	0	1	1	0	1	1	3
Q8BL36	Putative uncharacterized protein OS=Mus musculus GN=Fam98a PE=2 SV=1 - [Q8BL36_MOUSE]	0	0	0	0	1	1	1	0	1	3
Q99M71	Mammalian ependymin-related protein 1 OS=Mus musculus GN=Epdr1 PE=1 SV=1 - [EPDR1_MOUSE]	0	0	0	0	1	1	0	1	1	3
Q8C0E2	Vacuolar protein sorting-associated protein 26B OS=Mus musculus GN=Vps26b PE=1 SV=1 - [VP26B_MOUSE]	0	0	0	0	1	1	0	1	1	3
Q9DC07	LIM zinc-binding domain-containing Nebulette OS=Mus musculus GN=Nebl PE=1 SV=1 - [LNEBL_MOUSE]	0	0	0	0	1	1	0	1	1	3
Q9DAK9	14 kDa phosphohistidine phosphatase OS=Mus musculus GN=Phpt1 PE=1 SV=1 - [PHP14_MOUSE]	0	0	0	0	1	1	0	1	1	3
Q810B1	Mitochondrial ribosomal protein L43 (Fragment) OS=Mus musculus GN=Mrpl43 PE=2 SV=1 - [Q810B1_MOUSE]	0	0	0	0	1	1	0	1	1	3
P24288	Branched-chain-amino-acid aminotransferase, cytosolic OS=Mus musculus GN=Bcat1 PE=1 SV=2 - [BCAT1_MOUSE]	0	0	0	0	1	1	0	1	1	3
P0DN34	NADH dehydrogenase [ubiquinone] 1 beta subcomplex subunit 1 OS=Mus musculus GN=Ndufb1 PE=3 SV=1 - [NDUB1_MOUSE]	0	0	0	0	1	1	0	1	1	3
Q9CQ75	NADH dehydrogenase [ubiquinone] 1 alpha subcomplex subunit 2 OS=Mus musculus GN=Ndufa2 PE=1 SV=3 - [NDUA2_MOUSE]	0	0	0	0	1	1	0	1	1	3
Q8R164	Valacyclovir hydrolase OS=Mus musculus GN=Bphl PE=1 SV=1 - [BPHL_MOUSE]	0	0	0	0	1	1	0	1	1	3
D3Z4S3	Putative peptidyl-tRNA hydrolase PTRHD1 OS=Mus musculus GN=Ptrhd1 PE=1 SV=1 - [PTRD1_MOUSE]	0	0	0	0	1	1	0	1	1	3
Q9D6K5	Synaptojanin-2-binding protein OS=Mus musculus GN=Synj2bp PE=1 SV=1 - [SYJ2B_MOUSE]	0	0	0	0	1	1	0	1	1	3
Q920N7	Synaptotagmin-12 OS=Mus musculus GN=Syt12 PE=1 SV=1 - [SYT12_MOUSE]	0	0	0	0	1	1	0	1	1	3
Q3UJV6	MCG13388, isoform CRA_b OS=Mus musculus GN=Uqcr11 PE=2 SV=1 - [Q3UJV6_MOUSE]	0	0	0	0	1	1	1	0	1	3
Q91VR8	Protein BRICK1 OS=Mus musculus GN=Brk1 PE=1 SV=1 - [BRK1_MOUSE]	0	0	0	0	1	1	0	1	1	3
Q8BNA5	Putative uncharacterized protein OS=Mus musculus GN=Cttn PE=2 SV=1 - [Q8BNA5_MOUSE]	0	0	0	0	1	1	0	1	1	3
P57759	Endoplasmic reticulum resident protein 29 OS=Mus musculus GN=Erp29 PE=1 SV=2 - [ERP29_MOUSE]	0	0	0	0	1	1	0	1	1	3
A0A1D5RLM8	Uncharacterized protein OS=Mus musculus GN=Gm11639 PE=4 SV=1 - [A0A1D5RLM8_MOUSE]	0	0	0	0	1	1	0	1	1	3
Q9D6K8	FUN14 domain-containing protein 2 OS=Mus musculus GN=Fundc2 PE=1 SV=1 - [FUND2_MOUSE]	0	0	0	0	1	1	0	1	1	3
Q9EP69	Phosphatidylinositide phosphatase SAC1 OS=Mus musculus GN=Sacm1l PE=1 SV=1 - [SAC1_MOUSE]	0	0	0	0	1	1	0	1	1	3
Q78T54	Vacuolar ATPase assembly integral membrane protein Vma21 OS=Mus musculus GN=Vma21 PE=1 SV=1 - [VMA21_MOUSE]	0	0	0	0	1	1	0	1	1	3
F8WHV4	Collagen alpha-1(XIX) chain OS=Mus musculus GN=Col19a1 PE=4 SV=1 - [F8WHV4_MOUSE]	0	0	0	0	1	1	1	0	1	3
Q6ZWQ5	Putative uncharacterized protein OS=Mus musculus GN=Snx12 PE=1 SV=1 - [Q6ZWQ5_MOUSE]	0	0	0	0	1	1	0	1	1	3
D3Z0V2	Rho guanine nucleotide exchange factor 7 (Fragment) OS=Mus musculus GN=Arhgef7 PE=1 SV=2 - [D3Z0V2_MOUSE]	0	0	0	0	1	1	0	1	1	3
Q0KL02	Triple functional domain protein OS=Mus musculus GN=Trio PE=1 SV=3 - [TRIO_MOUSE]	0	0	0	0	1	1	0	1	1	3
Q8R464	Cell adhesion molecule 4 OS=Mus musculus GN=Cadm4 PE=1 SV=1 - [CADM4_MOUSE]	0	0	0	0	1	1	0	1	1	3
Q3UK68	Putative uncharacterized protein OS=Mus musculus GN=Naca PE=2 SV=1 - [Q3UK68_MOUSE]	0	0	0	0	1	1	1	0	1	3
D3Z497	Uncharacterized protein OS=Mus musculus GN=Gm7075 PE=4 SV=1 - [D3Z497_MOUSE]	0	0	0	0	1	1	0	1	1	3
Q3UY05	Putative uncharacterized protein OS=Mus musculus GN=Ndufs8 PE=2 SV=1 - [Q3UY05_MOUSE]	0	0	0	0	1	1	0	1	1	3
Q7TNC9	Inositol polyphosphate-5-phosphatase A OS=Mus musculus GN=Inpp5a PE=1 SV=1 - [Q7TNC9_MOUSE]	0	0	0	0	1	1	0	1	1	3
Q3V424	Putative uncharacterized protein OS=Mus musculus PE=2 SV=1 - [Q3V424_MOUSE]	0	0	0	0	1	1	0	1	1	3
B9EIV1	Kcnj10 protein OS=Mus musculus GN=Kcnj10 PE=2 SV=1 - [B9EIV1_MOUSE]	0	0	0	0	1	1	0	1	1	3
B2RWJ3	Transmembrane protein 240 OS=Mus musculus GN=Tmem240 PE=1 SV=1 - [TM240_MOUSE]	0	0	0	0	1	1	0	1	1	3
E0CYJ0	MOB-like protein phocein (Fragment) OS=Mus musculus GN=Mob4 PE=1 SV=1 - [E0CYJ0_MOUSE]	0	0	0	0	1	1	0	1	1	3
Q8BFY6	Peflin OS=Mus musculus GN=Pef1 PE=1 SV=1 - [PEF1_MOUSE]	0	0	0	0	1	1	0	1	1	3
Q3URS9	Coiled-coil domain-containing protein 51 OS=Mus musculus GN=Ccdc51 PE=1 SV=1 - [CCD51_MOUSE]	0	0	0	0	1	1	0	1	1	3
Q8VHL1	Histone-lysine N-methyltransferase SETD7 OS=Mus musculus GN=Setd7 PE=1 SV=2 - [SETD7_MOUSE]	0	0	0	0	1	1	0	1	1	3
A0A0K1W397	Cytochrome b (Fragment) OS=Mus musculus GN=cytb PE=4 SV=1 - [A0A0K1W397_MOUSE]	0	0	0	0	1	1	1	0	1	3
Q62348	Translin OS=Mus musculus GN=Tsn PE=1 SV=1 - [TSN_MOUSE]	0	0	0	0	1	1	1	0	1	3
A2ASZ8	Calcium-binding mitochondrial carrier protein SCaMC-2 OS=Mus musculus GN=Slc25a25 PE=1 SV=1 - [SCMC2_MOUSE]	0	0	0	0	1	1	0	1	1	3
A0A0R4J0E4	Integrator complex subunit 7 OS=Mus musculus GN=Ints7 PE=1 SV=1 - [A0A0R4J0E4_MOUSE]	0	0	1	0	1	1	0	1	1	3
E9QLL2	Dynamin-3 OS=Mus musculus GN=Dnm3 PE=1 SV=1 - [E9QLL2_MOUSE]	0	0	1	0	1	1	0	1	1	3
O35685	Nuclear migration protein nudC OS=Mus musculus GN=Nudc PE=1 SV=1 - [NUDC_MOUSE]	0	0	1	0	1	1	0	1	1	3
P46471	26S protease regulatory subunit 7 OS=Mus musculus GN=Psmc2 PE=1 SV=5 - [PRS7_MOUSE]	0	0	1	0	1	1	0	1	1	3
P63005	Platelet-activating factor acetylhydrolase IB subunit alpha OS=Mus musculus GN=Pafah1b1 PE=1 SV=2 - [LIS1_MOUSE]	0	0	1	0	1	1	1	0	1	3
Q3TVU9	Putative uncharacterized protein OS=Mus musculus GN=Dhrs1 PE=2 SV=1 - [Q3TVU9_MOUSE]	0	0	1	0	1	1	1	0	1	3
Q3UEW2	Putative uncharacterized protein OS=Mus musculus GN=Dmtn PE=2 SV=1 - [Q3UEW2_MOUSE]	0	1	1	0	1	1	0	1	0	2
Q3UM23	Putative uncharacterized protein OS=Mus musculus GN=Rnh1 PE=2 SV=1 - [Q3UM23_MOUSE]	0	0	1	0	1	1	0	1	1	3
Q4FE56	Probable ubiquitin carboxyl-terminal hydrolase FAF-X OS=Mus musculus GN=Usp9x PE=1 SV=1 - [Q4FE56_MOUSE]	0	0	1	1	1	1	0	0	1	3
Q7TMI0	Psmd11 protein (Fragment) OS=Mus musculus GN=Psmd11 PE=2 SV=1 - [Q7TMI0_MOUSE]	0	0	1	0	1	1	0	1	1	3
Q8R081	Heterogeneous nuclear ribonucleoprotein L OS=Mus musculus GN=Hnrnpl PE=1 SV=2 - [HNRPL_MOUSE]	0	1	1	0	1	1	1	0	0	2
Q921M3	Splicing factor 3B subunit 3 OS=Mus musculus GN=Sf3b3 PE=1 SV=1 - [SF3B3_MOUSE]	0	0	1	0	1	1	1	0	1	3
Q922Q1	Mitochondrial amidoxime reducing component 2 OS=Mus musculus GN=Marc2 PE=1 SV=1 - [MARC2_MOUSE]	0	0	1	0	1	1	0	1	1	3
Q9CQC7	NADH dehydrogenase [ubiquinone] 1 beta subcomplex subunit 4 OS=Mus musculus GN=Ndufb4 PE=1 SV=3 - [NDUB4_MOUSE]	0	0	1	0	1	1	0	1	1	3
Q9CQF3	Cleavage and polyadenylation specificity factor subunit 5 OS=Mus musculus GN=Nudt21 PE=1 SV=1 - [CPSF5_MOUSE]	0	0	1	1	1	1	0	0	1	3
Q9D6J6	NADH dehydrogenase [ubiquinone] flavoprotein 2, mitochondrial OS=Mus musculus GN=Ndufv2 PE=1 SV=2 - [NDUV2_MOUSE]	0	0	1	1	1	1	0	0	1	3
Q9Z130	Heterogeneous nuclear ribonucleoprotein D-like OS=Mus musculus GN=Hnrnpdl PE=1 SV=1 - [HNRDL_MOUSE]	0	1	1	0	1	1	0	0	1	3
A0A0F7W6M8	Ig Kappa Light chain (Fragment) OS=Mus musculus GN=IgK PE=2 SV=1 - [A0A0F7W6M8_MOUSE]	1	0	0	0	0	0	0	0	0	2
Q91WR1	Igh protein OS=Mus musculus GN=Igh PE=2 SV=1 - [Q91WR1_MOUSE]	1	0	0	0	0	0	0	0	0	2
Q3SYJ4	Igh protein OS=Mus musculus GN=Igh PE=2 SV=1 - [Q3SYJ4_MOUSE]	1	0	0	0	0	0	0	0	0	2
A2NVX0	Light chain variable region (Fragment) OS=Mus musculus PE=2 SV=1 - [A2NVX0_MOUSE]	1	0	0	0	0	0	0	0	0	2
Q8R0I8	BC026782 protein OS=Mus musculus GN=Cfhr2 PE=2 SV=1 - [Q8R0I8_MOUSE]	1	0	0	0	0	0	0	0	0	2
X5J5H7	IgA heavy chain VDJ region (Fragment) OS=Mus musculus PE=2 SV=1 - [X5J5H7_MOUSE]	1	0	0	0	0	0	0	0	0	2
K7TDT3	IgM heavy chain variable region (Fragment) OS=Mus musculus PE=2 SV=1 - [K7TDT3_MOUSE]	1	0	0	0	0	0	0	0	0	2
B7FAV1	Filamin, alpha (Fragment) OS=Mus musculus GN=Flna PE=1 SV=1 - [B7FAV1_MOUSE]	1	0	0	0	0	0	0	0	0	2
X5J4P3	IgM heavy chain VDJ region (Fragment) OS=Mus musculus PE=2 SV=1 - [X5J4P3_MOUSE]	1	0	0	0	0	0	0	0	0	2
Q5R3X1	V(H) region of G5 Bb 2.2 (Fragment) OS=Mus musculus PE=1 SV=1 - [Q5R3X1_MOUSE]	1	0	0	0	0	0	0	0	0	2
Q566I6	Complement component 1, r subcomponent OS=Mus musculus GN=C1ra PE=2 SV=1 - [Q566I6_MOUSE]	1	0	0	0	0	0	0	0	0	2
Q920E8	Pterin-mimicking anti-idiotope heavy chain variable region (Fragment) OS=Mus musculus PE=4 SV=1 - [Q920E8_MOUSE]	1	0	0	0	0	0	0	0	0	2
P46412	Glutathione peroxidase 3 OS=Mus musculus GN=Gpx3 PE=1 SV=2 - [GPX3_MOUSE]	1	0	0	0	0	0	0	0	0	2
Q5F2I1	Gamma heavy chain variable region (Fragment) OS=Mus musculus GN=IgG1 anti-TS1 VH PE=2 SV=1 - [Q5F2I1_MOUSE]	1	0	0	0	0	0	0	0	0	2
P97336	Odorant binding protein Ia (Fragment) OS=Mus musculus PE=4 SV=1 - [P97336_MOUSE]	1	0	0	0	0	0	0	0	0	2
P97337	Odorant binding protein Ib (Fragment) OS=Mus musculus PE=4 SV=1 - [P97337_MOUSE]	1	0	0	0	0	0	0	0	0	2
B1AVU4	Protein Gm14744 OS=Mus musculus GN=Gm14744 PE=3 SV=1 - [B1AVU4_MOUSE]	1	0	0	0	0	0	0	0	0	2
I6L963	Myh2 protein OS=Mus musculus GN=Myh2 PE=2 SV=1 - [I6L963_MOUSE]	1	0	0	0	0	0	0	0	0	2
Q8BPA6	Putative uncharacterized protein (Fragment) OS=Mus musculus GN=Iqgap1 PE=2 SV=1 - [Q8BPA6_MOUSE]	1	0	0	0	0	0	0	0	0	2
I7ENE7	Ubiquitin carboxyl-terminal hydrolase (Fragment) OS=Mus musculus GN=Uchl1 PE=2 SV=1 - [I7ENE7_MOUSE]	1	0	0	0	0	0	0	0	0	2
A0A0G2JEP8	Rho-related GTP-binding protein RhoC (Fragment) OS=Mus musculus GN=Rhoc PE=1 SV=1 - [A0A0G2JEP8_MOUSE]	1	0	0	0	0	0	0	0	0	2
H3BJB6	T-complex protein 1 subunit theta (Fragment) OS=Mus musculus GN=Cct8 PE=1 SV=1 - [H3BJB6_MOUSE]	1	0	0	0	0	0	0	0	0	2
Q6PFA7	Hnrpa3 protein (Fragment) OS=Mus musculus GN=Hnrnpa3 PE=2 SV=1 - [Q6PFA7_MOUSE]	1	0	0	0	0	0	0	0	0	2
A2J1C8	McAB 0.1C3 mmunoglobulin heavy chain (Fragment) OS=Mus musculus PE=2 SV=1 - [A2J1C8_MOUSE]	1	0	0	0	0	0	0	0	0	2
K7T9M3	IgA heavy chain variable region (Fragment) OS=Mus musculus PE=2 SV=1 - [K7T9M3_MOUSE]	1	0	0	0	0	0	0	0	0	2
P97350	Plakophilin-1 OS=Mus musculus GN=Pkp1 PE=1 SV=1 - [PKP1_MOUSE]	1	0	0	0	0	0	0	0	0	2
D3YVP6	Glutathione S-transferase Mu 7 OS=Mus musculus GN=Gstm7 PE=1 SV=2 - [D3YVP6_MOUSE]	1	0	0	0	0	0	0	0	0	2
F8WHK3	cAMP and cAMP-inhibited cGMP 3',5'-cyclic phosphodiesterase 10A OS=Mus musculus GN=Pde10a PE=1 SV=1 - [F8WHK3_MOUSE]	1	0	0	0	0	0	0	0	0	2
Q8BJK1	BTB/POZ domain-containing protein KCTD7 OS=Mus musculus GN=Kctd7 PE=1 SV=1 - [KCTD7_MOUSE]	1	0	0	0	0	0	0	0	0	2
Q0VGS1	Vasohibin 1 OS=Mus musculus GN=Vash1 PE=2 SV=1 - [Q0VGS1_MOUSE]	1	0	0	0	0	0	0	0	0	2
A2A5F6	Ras-related protein Rab-5C (Fragment) OS=Mus musculus GN=Rab5c PE=1 SV=7 - [A2A5F6_MOUSE]	1	0	0	0	0	0	0	0	0	2
Q3V2Z4	Annexin OS=Mus musculus PE=2 SV=1 - [Q3V2Z4_MOUSE]	1	0	0	0	0	0	0	0	0	2
Q3TZN6	Putative uncharacterized protein (Fragment) OS=Mus musculus GN=Sptbn1 PE=2 SV=1 - [Q3TZN6_MOUSE]	1	0	0	0	0	0	0	0	0	2
Q5RJV3	Rbm3 protein OS=Mus musculus GN=Rbm3 PE=2 SV=1 - [Q5RJV3_MOUSE]	1	0	0	0	0	0	0	0	0	2
X5J5D0	IgM heavy chain VDJ region (Fragment) OS=Mus musculus PE=2 SV=1 - [X5J5D0_MOUSE]	1	0	0	0	0	0	0	0	0	2
Q8R0K4	Coiled-coil domain-containing protein 137 OS=Mus musculus GN=Ccdc137 PE=2 SV=1 - [CC137_MOUSE]	1	0	0	0	0	0	0	0	0	2
X5J5R0	IgG1 heavy chain VDJ region (Fragment) OS=Mus musculus PE=2 SV=1 - [X5J5R0_MOUSE]	1	0	0	0	0	0	0	0	0	2
X5J4V1	IgA heavy chain VDJ region (Fragment) OS=Mus musculus GN=Ighv1-62 PE=2 SV=1 - [X5J4V1_MOUSE]	1	0	0	0	0	0	0	0	0	2
X5J5G4	IgA heavy chain VDJ region (Fragment) OS=Mus musculus PE=2 SV=1 - [X5J5G4_MOUSE]	1	0	0	0	0	0	0	0	0	2
D3Z761	Alpha-actinin-4 (Fragment) OS=Mus musculus GN=Actn4 PE=1 SV=1 - [D3Z761_MOUSE]	1	0	0	0	0	0	0	0	0	2
F7BWC1	Tyrosine--tRNA ligase, mitochondrial (Fragment) OS=Mus musculus GN=Yars2 PE=1 SV=7 - [F7BWC1_MOUSE]	1	0	0	0	0	0	0	0	0	2
Q91WT9	Cystathionine beta-synthase OS=Mus musculus GN=Cbs PE=1 SV=3 - [CBS_MOUSE]	1	0	0	0	0	0	0	0	0	2
Q3TZL2	Putative uncharacterized protein (Fragment) OS=Mus musculus GN=Sfpq PE=2 SV=1 - [Q3TZL2_MOUSE]	1	0	0	0	0	0	0	0	0	2
Q3U7G3	Putative uncharacterized protein (Fragment) OS=Mus musculus GN=Capza2 PE=2 SV=1 - [Q3U7G3_MOUSE]	1	0	0	0	0	0	0	0	0	2
A0A0G2JET4	Protein Gm42543 (Fragment) OS=Mus musculus GN=Gm42543 PE=4 SV=3 - [A0A0G2JET4_MOUSE]	1	0	0	0	0	0	0	0	0	2
Q9CUS2	Putative uncharacterized protein (Fragment) OS=Mus musculus GN=Rsu1 PE=2 SV=1 - [Q9CUS2_MOUSE]	1	0	0	0	0	0	0	0	0	2
Q8K129	Cortexin-1 OS=Mus musculus GN=Ctxn1 PE=3 SV=1 - [CTXN1_MOUSE]	1	0	0	0	0	0	0	0	0	2
Q52KG5	Kinesin-like protein KIF26A OS=Mus musculus GN=Kif26a PE=1 SV=2 - [KI26A_MOUSE]	1	0	0	0	0	0	0	0	0	2
Q6ZQD8	MKIAA0331 protein (Fragment) OS=Mus musculus GN=Sema3e PE=2 SV=1 - [Q6ZQD8_MOUSE]	1	0	0	0	0	0	0	0	0	2
A5LFV3	Neural zinc finger protein NZF-3 OS=Mus musculus GN=St18 PE=2 SV=1 - [A5LFV3_MOUSE]	1	0	0	0	0	0	0	0	0	2
Q3UAZ7	Putative uncharacterized protein (Fragment) OS=Mus musculus GN=Hmgb2 PE=2 SV=1 - [Q3UAZ7_MOUSE]	1	0	0	0	0	0	0	0	0	2
G3UW56	MCG21565 OS=Mus musculus GN=Vmn2r85 PE=4 SV=1 - [G3UW56_MOUSE]	1	0	0	0	0	0	0	0	0	2
F6V2H5	Villin-1 (Fragment) OS=Mus musculus GN=Vil1 PE=1 SV=1 - [F6V2H5_MOUSE]	1	0	0	0	0	0	0	0	0	2
Q8BSQ6	Putative uncharacterized protein OS=Mus musculus PE=2 SV=1 - [Q8BSQ6_MOUSE]	1	0	0	0	0	0	0	0	0	2
Q6P071	Crabp1 protein OS=Mus musculus GN=Crabp1 PE=2 SV=1 - [Q6P071_MOUSE]	1	0	0	0	0	0	0	0	0	2
Q9CS00	Cactin OS=Mus musculus GN=Cactin PE=1 SV=2 - [CATIN_MOUSE]	1	0	0	0	0	0	0	0	0	2
Q5DU37	Zinc finger FYVE domain-containing protein 26 OS=Mus musculus GN=Zfyve26 PE=1 SV=2 - [ZFY26_MOUSE]	1	0	0	0	0	0	0	0	0	2
P70273	Map kinase kinase (Fragment) OS=Mus musculus GN=Map2k6 PE=2 SV=1 - [P70273_MOUSE]	1	0	0	0	0	0	0	0	0	2
Q8BWC6	Nebulette (Fragment) OS=Mus musculus GN=Nebl PE=1 SV=2 - [Q8BWC6_MOUSE]	1	0	0	0	0	0	0	0	0	2
E9QAS6	Beta-crystallin A4 OS=Mus musculus GN=Cryba4 PE=1 SV=1 - [E9QAS6_MOUSE]	1	0	0	0	0	0	0	0	0	2
Q9DCV3	Diacylglycerol O-acyltransferase 2 OS=Mus musculus GN=Dgat2 PE=1 SV=1 - [DGAT2_MOUSE]	1	0	0	0	0	0	0	0	0	2
A0A087WQ83	Actin-related protein 3 (Fragment) OS=Mus musculus GN=Actr3 PE=1 SV=1 - [A0A087WQ83_MOUSE]	1	0	0	0	0	0	0	0	0	2
A0A0G2JGC1	Serine/threonine-protein phosphatase OS=Mus musculus GN=Ppp1cc PE=1 SV=1 - [A0A0G2JGC1_MOUSE]	1	0	0	0	0	0	0	0	0	2
A2ARQ6	Serine incorporator 4 OS=Mus musculus GN=Serinc4 PE=4 SV=1 - [A2ARQ6_MOUSE]	1	0	0	0	0	0	0	0	0	2
D3YZ28	Fanconi anemia group A protein homolog (Fragment) OS=Mus musculus GN=Fanca PE=4 SV=7 - [D3YZ28_MOUSE]	1	0	0	0	0	0	0	0	0	2
Q8C2Z1	Putative uncharacterized protein (Fragment) OS=Mus musculus GN=AI314180 PE=2 SV=1 - [Q8C2Z1_MOUSE]	1	0	0	0	0	0	0	0	0	2
Q9CQP3	Coiled-coil-helix-coiled-coil-helix domain-containing protein 5 OS=Mus musculus GN=Chchd5 PE=1 SV=1 - [CHCH5_MOUSE]	1	0	0	0	0	0	0	0	0	2
Q8C0V8	PR domain zinc finger protein 4 OS=Mus musculus GN=Prdm4 PE=2 SV=1 - [Q8C0V8_MOUSE]	1	0	0	0	0	0	0	0	0	2
Q3UVJ3	Tyrosine-protein kinase receptor OS=Mus musculus GN=Igf1r PE=2 SV=1 - [Q3UVJ3_MOUSE]	1	0	0	0	0	0	0	0	0	2
Q6NV73	Pkp2 protein (Fragment) OS=Mus musculus GN=Pkp2 PE=2 SV=1 - [Q6NV73_MOUSE]	1	0	0	0	0	0	0	0	0	2
Q9D818	Suppressor APC domain-containing protein 2 OS=Mus musculus GN=Sapcd2 PE=2 SV=1 - [SAPC2_MOUSE]	1	0	0	0	0	0	0	0	0	2
Q3TSJ4	Putative uncharacterized protein OS=Mus musculus GN=Eif4a1 PE=2 SV=1 - [Q3TSJ4_MOUSE]	1	0	0	0	0	0	0	0	0	2
A2AUP6	DENN domain-containing protein 1A (Fragment) OS=Mus musculus GN=Dennd1a PE=1 SV=1 - [A2AUP6_MOUSE]	1	0	0	0	0	0	0	0	0	2
Q9JL84	Anti-myosin immunoglobulin light chain variable region (Fragment) OS=Mus musculus PE=2 SV=1 - [Q9JL84_MOUSE]	1	0	0	0	0	0	0	0	0	2
Q9DCP3	Stathmin OS=Mus musculus GN=Stmn1 PE=2 SV=1 - [Q9DCP3_MOUSE]	1	0	0	0	0	0	0	0	0	2
A0A0U1RNM3	Serine protease hepsin OS=Mus musculus GN=Hpn PE=4 SV=1 - [A0A0U1RNM3_MOUSE]	1	0	0	0	0	0	0	0	0	2
K7U646	IgM heavy chain variable region (Fragment) OS=Mus musculus PE=2 SV=1 - [K7U646_MOUSE]	1	0	0	0	0	0	0	0	0	2
A2BDN7	Mediator of RNA polymerase II transcription subunit 14 OS=Mus musculus GN=Med14 PE=1 SV=1 - [A2BDN7_MOUSE]	1	0	0	0	0	0	0	0	0	2
F6YIW9	Leucine-rich repeat serine/threonine-protein kinase 1 (Fragment) OS=Mus musculus GN=Lrrk1 PE=1 SV=1 - [F6YIW9_MOUSE]	1	0	0	0	0	0	0	0	0	2
Q8R0L5	Atp2c2 protein (Fragment) OS=Mus musculus GN=Atp2c2 PE=2 SV=1 - [Q8R0L5_MOUSE]	1	0	0	0	0	0	0	0	0	2
A6H604	MICOS complex subunit MIC60 (Fragment) OS=Mus musculus GN=Immt PE=2 SV=1 - [A6H604_MOUSE]	1	0	0	0	0	0	0	0	0	2
Q3TWZ5	Thioredoxin domain-containing protein 11 OS=Mus musculus GN=Txndc11 PE=1 SV=1 - [Q3TWZ5_MOUSE]	1	0	0	0	0	0	0	0	0	2
A0A0J9YV63	Ras/Rap GTPase-activating protein SynGAP (Fragment) OS=Mus musculus GN=Syngap1 PE=1 SV=1 - [A0A0J9YV63_MOUSE]	1	0	0	0	0	0	0	0	0	2
Q3TYB3	Putative uncharacterized protein OS=Mus musculus GN=Invs PE=2 SV=1 - [Q3TYB3_MOUSE]	1	0	0	0	0	0	0	0	0	2
B1AQR8	Galectin OS=Mus musculus GN=Lgals9 PE=1 SV=1 - [B1AQR8_MOUSE]	1	0	0	0	0	0	0	0	0	2
Q6A049	MKIAA0546 protein (Fragment) OS=Mus musculus GN=Zfc3h1 PE=2 SV=1 - [Q6A049_MOUSE]	1	0	0	0	0	0	0	0	0	2
Q3V1X2	Putative uncharacterized protein OS=Mus musculus GN=Zfp748 PE=2 SV=1 - [Q3V1X2_MOUSE]	1	0	0	0	0	0	0	0	0	2
Q8CG46	Structural maintenance of chromosomes protein 5 OS=Mus musculus GN=Smc5 PE=1 SV=1 - [SMC5_MOUSE]	1	0	0	0	0	0	0	0	0	2
Q7TMP4	Glod4 protein (Fragment) OS=Mus musculus GN=Glod4 PE=2 SV=1 - [Q7TMP4_MOUSE]	1	0	0	0	0	0	0	0	0	2
Q14BZ1	9230110C19Rik protein OS=Mus musculus GN=9230110C19Rik PE=2 SV=1 - [Q14BZ1_MOUSE]	1	0	0	0	0	0	0	0	0	2
A0A0B4J1L6	Cytosolic carboxypeptidase 2 (Fragment) OS=Mus musculus GN=Agbl2 PE=1 SV=4 - [A0A0B4J1L6_MOUSE]	1	0	0	0	0	0	0	0	0	2
A0A0G2JFN8	Protein Igkv8-19 (Fragment) OS=Mus musculus GN=Igkv8-19 PE=4 SV=3 - [A0A0G2JFN8_MOUSE]	1	1	0	0	0	0	0	0	0	2
P07744	Keratin, type II cytoskeletal 4 OS=Mus musculus GN=Krt4 PE=1 SV=2 - [K2C4_MOUSE]	1	0	1	0	0	0	0	0	0	2
Q4L0E7	Type II cytokeratin Kb39 (Fragment) OS=Mus musculus GN=Krt77 PE=2 SV=1 - [Q4L0E7_MOUSE]	1	1	0	0	0	0	0	0	0	2
P01637	Ig kappa chain V-V region T1 OS=Mus musculus PE=4 SV=1 - [KV5A5_MOUSE]	1	0	0	0	0	0	0	0	1	2
B5UB69	EP3-6 light chain variable region (Fragment) OS=Mus musculus GN=Igkv8-19 PE=2 SV=1 - [B5UB69_MOUSE]	1	0	1	0	0	0	0	0	0	2
P01639	Ig kappa chain V-V region MOPC 41 OS=Mus musculus GN=Gm5571 PE=1 SV=1 - [KV5A7_MOUSE]	1	0	1	0	0	0	0	0	0	2
P01747	Ig heavy chain V region 36-65 OS=Mus musculus PE=1 SV=1 - [HVM03_MOUSE]	1	0	0	0	0	0	1	0	0	2
X5J500	IgM heavy chain VDJ region (Fragment) OS=Mus musculus PE=2 SV=1 - [X5J500_MOUSE]	1	0	0	0	0	0	1	0	0	2
D3Z6F5	ATP synthase subunit alpha OS=Mus musculus GN=Atp5a1 PE=1 SV=1 - [D3Z6F5_MOUSE]	1	1	0	0	0	0	0	0	0	2
A0A0A6YWC8	Vimentin OS=Mus musculus GN=Vim PE=1 SV=1 - [A0A0A6YWC8_MOUSE]	1	1	0	0	0	0	0	0	0	2
P01790	Ig heavy chain V region M511 OS=Mus musculus PE=1 SV=1 - [HVM21_MOUSE]	1	0	0	0	0	0	1	0	0	2
E9Q8B6	Protein Gm4788 OS=Mus musculus GN=Gm4788 PE=1 SV=1 - [E9Q8B6_MOUSE]	1	0	1	0	0	0	0	0	0	2
Q91WP0	Mannan-binding lectin serine protease 2 OS=Mus musculus GN=Masp2 PE=1 SV=1 - [MASP2_MOUSE]	1	0	1	0	0	0	0	0	0	2
P01748	Ig heavy chain V region 23 OS=Mus musculus PE=4 SV=1 - [HVM04_MOUSE]	1	0	1	0	0	0	0	0	0	2
P06684	Complement C5 OS=Mus musculus GN=C5 PE=1 SV=2 - [CO5_MOUSE]	1	0	1	0	0	0	0	0	0	2
X5J4I7	IgG1 heavy chain VDJ region (Fragment) OS=Mus musculus PE=2 SV=1 - [X5J4I7_MOUSE]	1	0	1	0	0	0	0	0	0	2
Q65ZI1	Anti-HIV-1 reverse transcriptase single-chain variable OS=Mus musculus GN=Igkv5-39 PE=1 SV=1 - [Q65ZI1_MOUSE]	1	0	1	0	0	0	0	0	0	2
Q5MJE7	Lactoferrin (Fragment) OS=Mus musculus GN=Ltf PE=2 SV=1 - [Q5MJE7_MOUSE]	1	0	0	0	1	0	0	0	0	2
G3UY98	N6-adenosine-methyltransferase subunit METTL3 OS=Mus musculus GN=Mettl3 PE=1 SV=1 - [G3UY98_MOUSE]	1	0	0	0	1	0	0	0	0	2
W0TYI4	T-complex protein 1 (Fragment) OS=Mus musculus GN=Tcp1 PE=3 SV=1 - [W0TYI4_MOUSE]	1	0	0	0	0	0	1	0	0	2
A0A075EIS2	Protein kinase C OS=Mus musculus GN=Ksr2 PE=2 SV=1 - [A0A075EIS2_MOUSE]	1	1	0	0	0	0	0	0	0	2
A0A0R4IZX6	AP-1 complex subunit mu-2 OS=Mus musculus GN=Ap1m2 PE=1 SV=1 - [A0A0R4IZX6_MOUSE]	1	0	1	0	0	0	0	0	0	2
K7T9J6	IgM heavy chain variable region (Fragment) OS=Mus musculus PE=2 SV=1 - [K7T9J6_MOUSE]	1	0	0	0	0	0	0	0	1	2
P35492	Histidine ammonia-lyase OS=Mus musculus GN=Hal PE=1 SV=1 - [HUTH_MOUSE]	1	1	0	0	0	0	0	0	0	2
P11247	Myeloperoxidase OS=Mus musculus GN=Mpo PE=1 SV=2 - [PERM_MOUSE]	1	0	0	0	0	0	0	0	1	2
A0A075B5X5	Protein Ighv1-66 (Fragment) OS=Mus musculus GN=Ighv1-66 PE=4 SV=1 - [A0A075B5X5_MOUSE]	1	0	0	0	0	0	0	0	1	2
Q8BX68	Putative uncharacterized protein OS=Mus musculus GN=Hdlbp PE=2 SV=1 - [Q8BX68_MOUSE]	1	0	0	0	0	0	0	1	0	2
X5J5F6	IgG1 heavy chain VDJ region (Fragment) OS=Mus musculus PE=2 SV=1 - [X5J5F6_MOUSE]	1	0	0	0	0	0	0	1	0	2
Q8VIJ0	Anti-DNA light chain (Fragment) OS=Mus musculus GN=Igkv6-14 PE=2 SV=1 - [Q8VIJ0_MOUSE]	1	0	1	0	0	0	0	0	0	2
Q9CYN2	Signal peptidase complex subunit 2 OS=Mus musculus GN=Spcs2 PE=1 SV=1 - [SPCS2_MOUSE]	1	0	1	0	0	0	0	0	0	2
E9PY26	Bleomycin hydrolase (Fragment) OS=Mus musculus GN=Blmh PE=1 SV=1 - [E9PY26_MOUSE]	1	1	0	0	0	0	0	0	0	2
Q3UHM0	Platelet-activating factor acetylhydrolase IB subunit alpha OS=Mus musculus GN=Pafah1b1 PE=2 SV=1 - [Q3UHM0_MOUSE]	1	0	0	0	0	0	0	1	0	2
Q8CAD9	Putative uncharacterized protein OS=Mus musculus PE=2 SV=1 - [Q8CAD9_MOUSE]	1	1	0	0	0	0	0	0	0	2
Q3TS50	Putative uncharacterized protein (Fragment) OS=Mus musculus GN=Hnrnpu PE=2 SV=1 - [Q3TS50_MOUSE]	1	0	0	0	1	0	0	0	0	2
P16332	Methylmalonyl-CoA mutase, mitochondrial OS=Mus musculus GN=Mut PE=1 SV=2 - [MUTA_MOUSE]	1	0	0	0	0	1	0	0	0	2
P01741	Ig heavy chain V region OS=Mus musculus PE=1 SV=1 - [HVM00_MOUSE]	1	0	0	0	0	0	0	0	1	2
Q9CRK7	Putative uncharacterized protein (Fragment) OS=Mus musculus GN=Psmd2 PE=2 SV=1 - [Q9CRK7_MOUSE]	1	1	0	0	0	0	0	0	0	2
F6RLL5	Kinesin-like protein KIF2A (Fragment) OS=Mus musculus GN=Kif2a PE=1 SV=1 - [F6RLL5_MOUSE]	1	0	0	0	0	0	0	0	1	2
B8JJM3	Complement factor B (Fragment) OS=Mus musculus GN=Cfb PE=4 SV=1 - [B8JJM3_MOUSE]	1	0	1	0	0	0	0	0	0	2
A2AEC9	Syntaxin-binding protein 3 OS=Mus musculus GN=Stxbp3 PE=1 SV=1 - [A2AEC9_MOUSE]	1	0	0	0	0	0	0	1	0	2
Q80VF2	Igf2r protein (Fragment) OS=Mus musculus GN=Igf2r PE=2 SV=1 - [Q80VF2_MOUSE]	1	1	0	0	0	0	0	0	0	2
B2RW66	Family with sequence similarity 38, member B OS=Mus musculus GN=Piezo2 PE=2 SV=1 - [B2RW66_MOUSE]	1	0	1	0	0	0	0	0	0	2
Q9Z329	Inositol 1,4,5-trisphosphate receptor type 2 OS=Mus musculus GN=Itpr2 PE=1 SV=4 - [ITPR2_MOUSE]	1	0	0	0	0	0	0	0	1	2
Q80VE6	Nup205 protein (Fragment) OS=Mus musculus GN=Nup205 PE=2 SV=1 - [Q80VE6_MOUSE]	1	0	1	0	0	0	0	0	0	2
A0A075DCI0	ATP synthase F0 subunit 8 OS=Mus musculus GN=ATP8 PE=4 SV=1 - [A0A075DCI0_MOUSE]	1	0	1	0	0	0	0	0	0	2
A0A0A6YWQ3	Protein FAM178B (Fragment) OS=Mus musculus GN=Fam178b PE=4 SV=1 - [A0A0A6YWQ3_MOUSE]	1	0	0	0	0	0	1	0	0	2
Q3TTK6	Putative uncharacterized protein OS=Mus musculus GN=Sec61a2 PE=2 SV=1 - [Q3TTK6_MOUSE]	1	0	0	0	1	0	0	0	0	2
A0A0G2JG69	Mitogen-activated protein kinase OS=Mus musculus GN=Mapk10 PE=1 SV=1 - [A0A0G2JG69_MOUSE]	1	0	0	0	0	0	0	0	1	2
Q8K009	Mitochondrial 10-formyltetrahydrofolate dehydrogenase OS=Mus musculus GN=Aldh1l2 PE=1 SV=2 - [AL1L2_MOUSE]	1	0	0	0	1	0	0	0	0	2
Q3TX55	Actin-related protein 2/3 complex subunit 4 OS=Mus musculus GN=Arpc4 PE=1 SV=1 - [Q3TX55_MOUSE]	1	0	1	0	0	0	0	0	0	2
Q8BZN0	Putative uncharacterized protein (Fragment) OS=Mus musculus GN=Trhde PE=2 SV=1 - [Q8BZN0_MOUSE]	1	0	0	0	0	0	0	1	0	2
Q3TSQ7	Putative uncharacterized protein (Fragment) OS=Mus musculus GN=Glud1 PE=2 SV=1 - [Q3TSQ7_MOUSE]	1	0	1	0	0	0	0	0	0	2
Z4YN74	Transmembrane protein 11, mitochondrial (Fragment) OS=Mus musculus GN=Tmem11 PE=1 SV=1 - [Z4YN74_MOUSE]	1	0	0	0	0	0	0	1	0	2
A0A0A6YX61	Melanoma inhibitory activity protein 3 (Fragment) OS=Mus musculus GN=Mia3 PE=1 SV=1 - [A0A0A6YX61_MOUSE]	1	1	0	0	0	0	0	0	0	2
Q6P8L4	Zfhx4 protein (Fragment) OS=Mus musculus GN=Zfhx4 PE=2 SV=1 - [Q6P8L4_MOUSE]	1	0	0	0	0	0	1	0	0	2
Q8VCI2	Hyou1 protein OS=Mus musculus GN=Hyou1 PE=2 SV=1 - [Q8VCI2_MOUSE]	1	1	0	0	0	0	0	0	0	2
Q9D7S9	Charged multivesicular body protein 5 OS=Mus musculus GN=Chmp5 PE=1 SV=1 - [CHMP5_MOUSE]	1	0	0	0	0	1	0	0	0	2
Q9D0A3	Arpin OS=Mus musculus GN=Arpin PE=1 SV=1 - [ARPIN_MOUSE]	1	0	0	0	0	1	0	0	0	2
G5E8Z3	MCG120169 OS=Mus musculus GN=2310050C09Rik PE=1 SV=1 - [G5E8Z3_MOUSE]	1	0	0	1	0	0	0	0	0	2
F6W0G8	Methionine--tRNA ligase, cytoplasmic (Fragment) OS=Mus musculus GN=Mars PE=1 SV=2 - [F6W0G8_MOUSE]	1	0	0	1	0	0	0	0	0	2
A0A5E3	LOC100046793 protein OS=Mus musculus GN=LOC100046793 PE=1 SV=1 - [A0A5E3_MOUSE]	1	0	1	0	0	0	0	0	1	2
E9Q1Z0	Protein 4732456N10Rik OS=Mus musculus GN=4732456N10Rik PE=1 SV=1 - [E9Q1Z0_MOUSE]	1	1	1	0	0	0	0	0	0	2
Q920E6	Pterin-mimicking anti-idiotope kappa chain variable region (Fragment) OS=Mus musculus PE=4 SV=1 - [Q920E6_MOUSE]	1	1	0	1	0	0	0	0	0	2
A0A075B5M3	Protein Igkv4-58 OS=Mus musculus GN=Igkv4-58 PE=1 SV=1 - [A0A075B5M3_MOUSE]	1	0	0	1	0	0	1	0	0	2
P54116	Erythrocyte band 7 integral membrane protein OS=Mus musculus GN=Stom PE=1 SV=3 - [STOM_MOUSE]	1	1	1	0	0	0	0	0	0	2
F6YVP7	Protein Gm10260 OS=Mus musculus GN=Gm10260 PE=3 SV=2 - [F6YVP7_MOUSE]	1	1	1	0	0	0	0	0	0	2
A2AGI3	Neuroligin-3 OS=Mus musculus GN=Nlgn3 PE=1 SV=1 - [A2AGI3_MOUSE]	1	1	1	0	0	0	0	0	0	2
X5J4V8	IgA heavy chain VDJ region (Fragment) OS=Mus musculus PE=2 SV=1 - [X5J4V8_MOUSE]	1	0	1	0	0	0	0	0	1	2
P62852	40S ribosomal protein S25 OS=Mus musculus GN=Rps25 PE=1 SV=1 - [RS25_MOUSE]	1	1	1	0	0	0	0	0	0	2
Q61176	Arginase-1 OS=Mus musculus GN=Arg1 PE=1 SV=1 - [ARGI1_MOUSE]	1	1	1	0	0	0	0	0	0	2
F6RJC1	Teneurin-3 (Fragment) OS=Mus musculus GN=Tenm3 PE=1 SV=1 - [F6RJC1_MOUSE]	1	1	1	0	0	0	0	0	0	2
E9Q070	60S acidic ribosomal protein P0 OS=Mus musculus GN=Gm8730 PE=1 SV=1 - [E9Q070_MOUSE]	1	1	1	0	0	0	0	0	0	2
Q8C2C6	Trk-fused OS=Mus musculus GN=Tfg PE=2 SV=1 - [Q8C2C6_MOUSE]	1	0	0	0	0	0	1	1	0	2
A2A5N1	14-3-3 protein beta/alpha (Fragment) OS=Mus musculus GN=Ywhab PE=1 SV=1 - [A2A5N1_MOUSE]	1	1	1	0	0	0	0	0	0	2
Q91YW0	Rab15 protein OS=Mus musculus GN=Rab15 PE=2 SV=1 - [Q91YW0_MOUSE]	1	0	0	1	1	0	0	0	0	2
Q50HX3	RAB14 protein variant OS=Mus musculus GN=Rab14 PE=2 SV=1 - [Q50HX3_MOUSE]	1	0	1	0	0	0	0	1	0	2
B0LAA8	Nucleoside diphosphate kinase (Fragment) OS=Mus musculus GN=Nme2 PE=2 SV=1 - [B0LAA8_MOUSE]	1	1	1	0	0	0	0	0	0	2
P51437	Cathelicidin antimicrobial peptide OS=Mus musculus GN=Camp PE=1 SV=2 - [CAMP_MOUSE]	1	1	1	0	0	0	0	0	0	2
G5E846	Peripherin OS=Mus musculus GN=Prph PE=1 SV=1 - [G5E846_MOUSE]	1	0	1	0	0	0	0	1	0	2
A2NXE8	Fd (Fragment) OS=Mus musculus PE=2 SV=1 - [A2NXE8_MOUSE]	1	0	1	0	0	0	0	0	1	2
Q8BNF8	Putative uncharacterized protein OS=Mus musculus GN=Vcp PE=2 SV=1 - [Q8BNF8_MOUSE]	1	1	0	1	0	0	0	0	0	2
Q5M9N9	Prdx2 protein OS=Mus musculus GN=Prdx2 PE=2 SV=1 - [Q5M9N9_MOUSE]	1	1	1	0	0	0	0	0	0	2
A0A075B5U0	Protein Ighv1-12 OS=Mus musculus GN=Ighv1-12 PE=4 SV=1 - [A0A075B5U0_MOUSE]	1	0	0	0	0	0	1	0	1	2
A3KME9	Padi2 protein (Fragment) OS=Mus musculus GN=Padi2 PE=2 SV=1 - [A3KME9_MOUSE]	1	0	1	0	0	1	0	0	0	2
H3BLK9	Espin-like protein OS=Mus musculus GN=Espnl PE=4 SV=1 - [H3BLK9_MOUSE]	1	1	0	0	0	1	0	0	0	2
Q0VBK2	Keratin, type II cytoskeletal 80 OS=Mus musculus GN=Krt80 PE=1 SV=1 - [K2C80_MOUSE]	1	1	1	0	0	0	0	0	0	2
Q3UE86	Putative uncharacterized protein (Fragment) OS=Mus musculus GN=Ganab PE=2 SV=1 - [Q3UE86_MOUSE]	1	1	0	0	0	0	0	1	0	2
B1AXZ0	ELAV-like protein OS=Mus musculus GN=Elavl2 PE=1 SV=1 - [B1AXZ0_MOUSE]	1	1	1	0	0	0	0	0	0	2
P01626	Ig kappa chain V-II region MOPC 167 OS=Mus musculus PE=1 SV=1 - [KV2A1_MOUSE]	1	0	0	0	0	0	1	0	1	2
E9PUK9	Synaptotagmin-like protein 3 OS=Mus musculus GN=Sytl3 PE=4 SV=1 - [E9PUK9_MOUSE]	1	1	1	0	0	0	0	0	0	2
H3BLF7	Guanine nucleotide-binding protein G(I)/G(S)/G(T) subunit beta-1 (Fragment) OS=Mus musculus GN=Gnb1 PE=1 SV=1 - [H3BLF7_MOUSE]	1	1	1	0	0	0	0	0	0	2
Q91Z57	Gsr protein (Fragment) OS=Mus musculus GN=Gsr PE=2 SV=1 - [Q91Z57_MOUSE]	1	0	1	0	0	0	0	1	0	2
O70250	Phosphoglycerate mutase 2 OS=Mus musculus GN=Pgam2 PE=1 SV=3 - [PGAM2_MOUSE]	1	0	1	0	0	1	0	0	0	2
F7CJS8	40S ribosomal protein S9 (Fragment) OS=Mus musculus GN=Rps9 PE=1 SV=1 - [F7CJS8_MOUSE]	1	1	1	0	0	0	0	0	0	2
Q35042	Cytochrome oxidase subunit 1 (Fragment) OS=Mus musculus GN=COI PE=4 SV=1 - [Q35042_MOUSE]	1	0	1	1	0	0	0	0	0	2
Q9CZQ0	Putative uncharacterized protein OS=Mus musculus GN=Nudt21 PE=2 SV=1 - [Q9CZQ0_MOUSE]	1	0	0	0	0	0	1	1	0	2
Q8C2N4	Putative uncharacterized protein (Fragment) OS=Mus musculus GN=Rdx PE=2 SV=2 - [Q8C2N4_MOUSE]	1	1	0	0	0	0	0	0	1	2
Q8R0M2	Ugp2 protein (Fragment) OS=Mus musculus GN=Ugp2 PE=2 SV=1 - [Q8R0M2_MOUSE]	1	0	1	0	1	0	0	0	0	2
P62204	Calmodulin OS=Mus musculus GN=Calm1 PE=1 SV=2 - [CALM_MOUSE]	1	1	1	0	0	0	0	0	0	2
K7TRK1	IgA heavy chain variable region (Fragment) OS=Mus musculus PE=2 SV=1 - [K7TRK1_MOUSE]	1	0	0	0	0	0	1	0	1	2
Q8C7U7	Polypeptide N-acetylgalactosaminyltransferase 6 OS=Mus musculus GN=Galnt6 PE=2 SV=1 - [GALT6_MOUSE]	1	1	1	0	0	0	0	0	0	2
O89094	Caspase-14 OS=Mus musculus GN=Casp14 PE=1 SV=1 - [CASPE_MOUSE]	1	1	1	0	0	0	0	0	0	2
Q8C5K5	Uncharacterized protein CXorf38 homolog OS=Mus musculus PE=2 SV=1 - [CX038_MOUSE]	1	0	0	1	0	0	1	0	0	2
Q5EBK8	Dynlt1 protein OS=Mus musculus GN=Dynlt1 PE=2 SV=1 - [Q5EBK8_MOUSE]	1	1	0	0	0	1	0	0	0	2
Q8BRF7	Sec1 family domain-containing protein 1 OS=Mus musculus GN=Scfd1 PE=1 SV=1 - [SCFD1_MOUSE]	1	1	1	0	0	0	0	0	0	2
Q91YC8	Damaged-DNA recognition protein 1 OS=Mus musculus GN=Ddb1 PE=2 SV=1 - [Q91YC8_MOUSE]	1	1	1	0	0	0	0	0	0	2
Q80UW5	Serine/threonine-protein kinase MRCK gamma OS=Mus musculus GN=Cdc42bpg PE=1 SV=2 - [MRCKG_MOUSE]	1	0	1	0	1	0	0	0	0	2
Q8BP87	Putative uncharacterized protein OS=Mus musculus GN=Aurka PE=2 SV=1 - [Q8BP87_MOUSE]	1	1	0	0	0	0	0	1	0	2
Q6QMT3	CSRP2 (Fragment) OS=Mus musculus PE=4 SV=1 - [Q6QMT3_MOUSE]	1	1	1	0	0	0	0	0	0	2
A0A0N4SVW8	Src kinase-associated phosphoprotein 2 (Fragment) OS=Mus musculus GN=Skap2 PE=1 SV=2 - [A0A0N4SVW8_MOUSE]	1	0	0	0	1	0	1	0	0	2
Q8CA33	Putative uncharacterized protein OS=Mus musculus PE=2 SV=1 - [Q8CA33_MOUSE]	1	1	1	0	0	0	0	0	0	2
Q3USH9	Putative uncharacterized protein (Fragment) OS=Mus musculus GN=Cog3 PE=2 SV=1 - [Q3USH9_MOUSE]	1	1	1	0	0	0	0	0	0	2
Q9CXJ4	ATP-binding cassette sub-family B member 8, mitochondrial OS=Mus musculus GN=Abcb8 PE=1 SV=1 - [ABCB8_MOUSE]	1	1	0	0	0	1	0	0	0	2
G3X9V8	MCG129038 OS=Mus musculus GN=Serpinb3a PE=1 SV=1 - [G3X9V8_MOUSE]	1	1	1	0	0	0	0	0	0	2
E9QA25	Protein Cecr2 OS=Mus musculus GN=Cecr2 PE=1 SV=1 - [E9QA25_MOUSE]	1	0	0	1	0	0	1	0	0	2
E9QP44	Arf-GAP with Rho-GAP domain, ANK repeat and PH domain-containing protein 2 OS=Mus musculus GN=Arap2 PE=1 SV=1 - [E9QP44_MOUSE]	1	1	1	0	0	0	0	0	0	2
Q3U6U3	Putative uncharacterized protein OS=Mus musculus GN=Arl6 PE=2 SV=1 - [Q3U6U3_MOUSE]	1	0	1	0	1	0	0	0	0	2
Q4VAB6	Igh protein OS=Mus musculus GN=Igh PE=2 SV=1 - [Q4VAB6_MOUSE]	1	0	1	0	0	0	1	0	1	2
Q9EQK5	Major vault protein OS=Mus musculus GN=Mvp PE=1 SV=4 - [MVP_MOUSE]	1	1	0	0	0	0	1	0	1	2
K7T9R7	IgM heavy chain variable region (Fragment) OS=Mus musculus PE=2 SV=1 - [K7T9R7_MOUSE]	1	1	1	1	0	0	0	0	0	2
Q9JK98	Clusterin OS=Mus musculus GN=Clu PE=2 SV=1 - [Q9JK98_MOUSE]	1	1	1	0	1	0	0	0	0	2
Q8VCK2	Ctsd protein (Fragment) OS=Mus musculus GN=Ctsd PE=2 SV=1 - [Q8VCK2_MOUSE]	1	1	1	0	1	0	0	0	0	2
A0A075B5X6	Protein Ighv1-67 OS=Mus musculus GN=Ighv1-67 PE=4 SV=1 - [A0A075B5X6_MOUSE]	1	0	1	0	0	0	1	0	1	2
Q9JL78	Anti-myosin immunoglobulin light chain variable region (Fragment) OS=Mus musculus GN=Igkv4-91 PE=2 SV=1 - [Q9JL78_MOUSE]	1	1	1	0	0	0	1	0	0	2
P84750	Ig kappa chain V region Mem5 (Fragment) OS=Mus musculus PE=1 SV=1 - [KVM5_MOUSE]	1	0	1	0	0	0	1	0	1	2
Q5K4Q9	AAM-B protein OS=Mus musculus GN=Mettl7a1 PE=2 SV=1 - [Q5K4Q9_MOUSE]	1	0	1	0	0	1	1	0	0	2
Q3TDU1	Putative uncharacterized protein (Fragment) OS=Mus musculus GN=Arcn1 PE=2 SV=1 - [Q3TDU1_MOUSE]	1	1	1	0	0	0	0	1	0	2
D3K2X3	Truncated DJ-1 variant SV4,5DEL OS=Mus musculus GN=Park7 PE=2 SV=1 - [D3K2X3_MOUSE]	1	0	1	1	0	0	1	0	0	2
A2AF73	Protein Gm595 OS=Mus musculus GN=Gm595 PE=4 SV=1 - [A2AF73_MOUSE]	1	1	0	0	1	0	1	0	0	2
Q921W0	Charged multivesicular body protein 1a OS=Mus musculus GN=Chmp1a PE=1 SV=1 - [CHM1A_MOUSE]	1	1	1	0	0	1	0	0	0	2
Q9CX93	Tmtc2 protein OS=Mus musculus GN=Tmtc2 PE=2 SV=1 - [Q9CX93_MOUSE]	1	1	1	1	0	0	0	0	0	2
A0A0N4SUK5	Cyclic AMP-responsive element-binding protein 5 OS=Mus musculus GN=Creb5 PE=1 SV=1 - [A0A0N4SUK5_MOUSE]	1	1	1	0	0	0	1	0	0	2
P62071	Ras-related protein R-Ras2 OS=Mus musculus GN=Rras2 PE=1 SV=1 - [RRAS2_MOUSE]	1	1	1	0	0	1	0	0	0	2
Q8R1V9	Protein Qars OS=Mus musculus GN=Qars PE=1 SV=1 - [Q8R1V9_MOUSE]	1	1	0	1	0	1	0	0	0	2
E9Q0X0	Proteasome subunit alpha type (Fragment) OS=Mus musculus GN=Psma4 PE=1 SV=1 - [E9Q0X0_MOUSE]	1	0	1	1	0	0	0	0	1	2
Q7TQM2	ScFv 6H8 protein (Fragment) OS=Mus musculus GN=scFv 6H8 PE=4 SV=1 - [Q7TQM2_MOUSE]	1	1	1	0	0	0	1	0	1	2
Q3UDU4	L-lactate dehydrogenase OS=Mus musculus GN=Ldha PE=2 SV=1 - [Q3UDU4_MOUSE]	1	1	1	1	0	0	1	0	0	2
E9Q5B6	Heterogeneous nuclear ribonucleoprotein D0 (Fragment) OS=Mus musculus GN=Hnrnpd PE=1 SV=1 - [E9Q5B6_MOUSE]	1	1	1	1	0	0	1	0	0	2
E7BVC8	Filaggrin-2 (Fragment) OS=Mus musculus GN=Flg2 PE=2 SV=1 - [E7BVC8_MOUSE]	1	1	1	1	1	0	0	0	0	2
Q8CC03	Putative uncharacterized protein (Fragment) OS=Mus musculus GN=Ap1g1 PE=2 SV=1 - [Q8CC03_MOUSE]	1	1	1	0	1	0	0	1	0	2
Q78XF5	Oligosaccharyltransferase complex subunit OSTC OS=Mus musculus GN=Ostc PE=1 SV=1 - [OSTC_MOUSE]	1	1	1	0	0	1	0	0	1	2
Q6P5D8	Structural maintenance of chromosomes flexible hinge domain-containing protein 1 OS=Mus musculus GN=Smchd1 PE=1 SV=2 - [SMHD1_MOUSE]	1	1	1	1	1	0	0	0	0	2
Q9DB34	Charged multivesicular body protein 2a OS=Mus musculus GN=Chmp2a PE=1 SV=1 - [CHM2A_MOUSE]	1	1	1	0	0	1	1	0	0	2
A0A075B5M2	Protein Igkv4-61 OS=Mus musculus GN=Igkv4-61 PE=4 SV=6 - [A0A075B5M2_MOUSE]	0	0	1	0	0	0	0	0	0	2
A0A075B5Q2	Protein Ighv5-9 (Fragment) OS=Mus musculus GN=Ighv5-9 PE=4 SV=1 - [A0A075B5Q2_MOUSE]	0	0	1	0	0	0	0	0	0	2
A0A087WPE4	Transcription elongation factor B polypeptide 1 (Fragment) OS=Mus musculus GN=Tceb1 PE=1 SV=1 - [A0A087WPE4_MOUSE]	0	1	0	0	0	0	0	0	0	2
A0A087WS31	Aspartyl aminopeptidase (Fragment) OS=Mus musculus GN=Dnpep PE=1 SV=1 - [A0A087WS31_MOUSE]	0	0	1	0	0	0	0	0	0	2
A0A0A0MQE9	Myelin protein zero-like protein 3 OS=Mus musculus GN=Mpzl3 PE=4 SV=1 - [A0A0A0MQE9_MOUSE]	0	0	1	0	0	0	0	0	0	2
A0A0A6YX78	Carbonic anhydrase 2 (Fragment) OS=Mus musculus GN=Car2 PE=1 SV=1 - [A0A0A6YX78_MOUSE]	0	0	1	0	0	0	0	0	0	2
A0A0B4J1F2	Microtubule-associated protein OS=Mus musculus GN=Map4 PE=1 SV=1 - [A0A0B4J1F2_MOUSE]	0	0	1	0	0	0	0	0	0	2
A0A0G2JDN0	Lactotransferrin OS=Mus musculus GN=Ltf PE=1 SV=1 - [A0A0G2JDN0_MOUSE]	0	1	0	0	0	0	0	0	0	2
A0A0G2JE24	Ubiquitin-associated protein 2-like (Fragment) OS=Mus musculus GN=Ubap2l PE=1 SV=1 - [A0A0G2JE24_MOUSE]	0	1	0	0	0	0	0	0	0	2
A0A0G2JE43	Protein 4931409K22Rik OS=Mus musculus GN=4931409K22Rik PE=4 SV=1 - [A0A0G2JE43_MOUSE]	0	0	1	0	0	0	0	0	0	2
A0A0G2JGJ2	Protein ZGRF1 OS=Mus musculus GN=Zgrf1 PE=1 SV=1 - [A0A0G2JGJ2_MOUSE]	0	0	1	0	0	0	0	0	0	2
A0A0G2JGQ5	Pre-mRNA-splicing factor ATP-dependent RNA helicase DHX15 (Fragment) OS=Mus musculus GN=Dhx15 PE=1 SV=1 - [A0A0G2JGQ5_MOUSE]	0	0	1	0	0	0	0	0	0	2
A0A0R4J076	Protein 1700019N19Rik OS=Mus musculus GN=1700019N19Rik PE=1 SV=1 - [A0A0R4J076_MOUSE]	0	1	0	0	0	0	0	0	0	2
A0A0R4J0C8	3'-5' exoribonuclease 1 OS=Mus musculus GN=Eri1 PE=1 SV=1 - [A0A0R4J0C8_MOUSE]	0	0	1	0	0	0	0	0	0	2
A0A0R4J0R1	Vesicle-associated membrane protein 8 OS=Mus musculus GN=Vamp8 PE=1 SV=1 - [A0A0R4J0R1_MOUSE]	0	0	0	0	0	1	0	0	0	1
A0A0R4J1A7	AT-rich interactive domain-containing protein 3A OS=Mus musculus GN=Arid3a PE=1 SV=1 - [A0A0R4J1A7_MOUSE]	0	0	1	0	0	0	0	0	0	2
A0A0R4J1F6	UDP-N-acetylhexosamine pyrophosphorylase OS=Mus musculus GN=Uap1 PE=1 SV=1 - [A0A0R4J1F6_MOUSE]	0	0	1	0	0	0	0	0	0	2
A0A0R4J1Q9	Putative histone-lysine N-methyltransferase PRDM6 (Fragment) OS=Mus musculus GN=Prdm6 PE=4 SV=1 - [A0A0R4J1Q9_MOUSE]	0	0	0	0	0	1	0	0	0	1
A0A0R4J2C4	Ankyrin repeat domain-containing protein 27 OS=Mus musculus GN=Ankrd27 PE=1 SV=1 - [A0A0R4J2C4_MOUSE]	0	0	1	0	0	0	0	0	0	2
A0A0U1RNI7	Kallikrein-8 (Fragment) OS=Mus musculus GN=Klk8 PE=4 SV=1 - [A0A0U1RNI7_MOUSE]	0	0	1	0	0	0	0	0	0	2
A2A621	ABI gene family, member 3 (Fragment) OS=Mus musculus GN=RP23-151M22.4-003 PE=4 SV=1 - [A2A621_MOUSE]	0	1	0	0	0	0	0	0	0	2
A2AFS1	Serine--tRNA ligase, cytoplasmic (Fragment) OS=Mus musculus GN=Sars PE=1 SV=7 - [A2AFS1_MOUSE]	0	0	1	0	0	0	0	0	0	2
A2AIM5	Tropomyosin beta chain (Fragment) OS=Mus musculus GN=Tpm2 PE=1 SV=7 - [A2AIM5_MOUSE]	0	1	0	0	0	0	0	0	0	2
A2ALB3	A disintegrin and metalloproteinase with thrombospondin motifs 13 OS=Mus musculus GN=Adamts13 PE=4 SV=1 - [A2ALB3_MOUSE]	0	0	1	0	0	0	0	0	0	2
A2ANR6	Casein kinase II subunit alpha (Fragment) OS=Mus musculus GN=Csnk2a1 PE=1 SV=1 - [A2ANR6_MOUSE]	0	0	1	0	0	0	0	0	0	2
A2AWQ2	Protein RCC2 (Fragment) OS=Mus musculus GN=Rcc2 PE=1 SV=1 - [A2AWQ2_MOUSE]	0	0	0	0	0	0	0	0	1	2
A2CES4	U2 small nuclear ribonucleoprotein B'' (Fragment) OS=Mus musculus GN=Snrpb2 PE=1 SV=1 - [A2CES4_MOUSE]	0	0	1	0	0	0	0	0	0	2
A8Y5H7	SEC14-like protein 1 OS=Mus musculus GN=Sec14l1 PE=1 SV=1 - [S14L1_MOUSE]	0	0	0	0	1	0	0	0	0	1
B1AQ75	Keratin, type I cuticular Ha6 OS=Mus musculus GN=Krt36 PE=1 SV=1 - [KRT36_MOUSE]	0	0	1	0	0	0	0	0	0	2
B1AR69	Protein Myh13 OS=Mus musculus GN=Myh13 PE=1 SV=1 - [B1AR69_MOUSE]	0	1	0	0	0	0	0	0	0	2
B1AXY1	DnaJ homolog subfamily A member 1 (Fragment) OS=Mus musculus GN=Dnaja1 PE=1 SV=1 - [B1AXY1_MOUSE]	0	1	0	0	0	0	0	0	0	2
B1AZS9	Peroxiredoxin-4 (Fragment) OS=Mus musculus GN=Prdx4 PE=1 SV=1 - [B1AZS9_MOUSE]	0	0	1	0	0	0	0	0	0	2
B7ZMS4	Proteasome subunit alpha type OS=Mus musculus GN=Psma8 PE=2 SV=1 - [B7ZMS4_MOUSE]	0	0	1	0	0	0	0	0	0	2
D2YW38	MHC OS=Mus musculus PE=1 SV=1 - [D2YW38_MOUSE]	0	0	1	0	0	0	0	0	0	2
D3YTS3	Protein D630045J12Rik OS=Mus musculus GN=D630045J12Rik PE=1 SV=2 - [D3YTS3_MOUSE]	0	0	0	0	0	1	0	0	0	1
D3YUA0	ER lumen protein-retaining receptor OS=Mus musculus GN=Kdelr1 PE=1 SV=1 - [D3YUA0_MOUSE]	0	0	1	0	0	0	0	0	0	2
D3YUG4	Acyl-protein thioesterase 1 (Fragment) OS=Mus musculus GN=Lypla1 PE=1 SV=1 - [D3YUG4_MOUSE]	0	0	1	0	0	0	0	0	0	2
D3YVH7	Proliferation-associated protein 2G4 (Fragment) OS=Mus musculus GN=Pa2g4 PE=1 SV=1 - [D3YVH7_MOUSE]	0	0	1	0	0	0	0	0	0	2
D3YVN7	Elongation factor Tu OS=Mus musculus GN=Gm9755 PE=3 SV=1 - [D3YVN7_MOUSE]	0	0	1	0	0	0	0	0	0	2
D3YYK3	Protein Card6 (Fragment) OS=Mus musculus GN=Card6 PE=1 SV=1 - [D3YYK3_MOUSE]	0	1	0	0	0	0	0	0	0	2
D3YYV8	60S ribosomal protein L5 (Fragment) OS=Mus musculus GN=Rpl5 PE=1 SV=1 - [D3YYV8_MOUSE]	0	0	1	0	0	0	0	0	0	2
D3YZ60	Protein 2810428I15Rik OS=Mus musculus GN=2810428I15Rik PE=1 SV=1 - [D3YZ60_MOUSE]	0	0	0	0	0	0	1	0	0	2
D3Z1M7	Synaptojanin-1 (Fragment) OS=Mus musculus GN=Synj1 PE=1 SV=1 - [D3Z1M7_MOUSE]	0	0	1	0	0	0	0	0	0	2
D3Z1Q9	Glutathione S-transferase omega-2 (Fragment) OS=Mus musculus GN=Gsto2 PE=1 SV=1 - [D3Z1Q9_MOUSE]	0	1	0	0	0	0	0	0	0	2
D3Z1R2	Methenyltetrahydrofolate synthase domain-containing protein (Fragment) OS=Mus musculus GN=Mthfsd PE=4 SV=1 - [D3Z1R2_MOUSE]	0	0	1	0	0	0	0	0	0	2
D3Z3F1	Pre-mRNA 3'-end-processing factor FIP1 (Fragment) OS=Mus musculus GN=Fip1l1 PE=1 SV=2 - [D3Z3F1_MOUSE]	0	1	0	0	0	0	0	0	0	2
D3Z4E3	DEAH (Asp-Glu-Ala-His) box polypeptide 32, isoform CRA_b OS=Mus musculus GN=Dhx32 PE=1 SV=1 - [D3Z4E3_MOUSE]	0	0	1	0	0	0	0	0	0	2
D3Z4L2	Actin-like protein 6B (Fragment) OS=Mus musculus GN=Actl6b PE=1 SV=1 - [D3Z4L2_MOUSE]	0	0	1	0	0	0	0	0	0	2
D3Z5H6	Transcription initiation factor TFIID subunit 6 (Fragment) OS=Mus musculus GN=Taf6 PE=1 SV=1 - [D3Z5H6_MOUSE]	0	0	0	0	0	0	0	0	1	2
D3Z629	60S ribosomal protein L9 OS=Mus musculus GN=Rpl9 PE=1 SV=1 - [D3Z629_MOUSE]	0	1	0	0	0	0	0	0	0	2
D3Z741	Protein 4930444G20Rik OS=Mus musculus GN=4930444G20Rik PE=4 SV=1 - [D3Z741_MOUSE]	0	0	1	0	0	0	0	0	0	2
D6RH36	COP9 signalosome complex subunit 7b OS=Mus musculus GN=Cops7b PE=1 SV=1 - [D6RH36_MOUSE]	0	1	0	0	0	0	0	0	0	2
D6RI87	Lupus La protein homolog OS=Mus musculus GN=Ssb PE=1 SV=1 - [D6RI87_MOUSE]	0	1	0	0	0	0	0	0	0	2
D6RIL6	Isocitrate dehydrogenase [NADP], mitochondrial OS=Mus musculus GN=Idh2 PE=1 SV=1 - [D6RIL6_MOUSE]	0	0	1	0	0	0	0	0	0	2
E0CXC5	PTB domain-containing engulfment adapter protein 1 OS=Mus musculus GN=Gulp1 PE=1 SV=1 - [E0CXC5_MOUSE]	0	0	1	0	0	0	0	0	0	2
E0CXD1	Dynamin-like 120 kDa protein, mitochondrial OS=Mus musculus GN=Opa1 PE=1 SV=1 - [E0CXD1_MOUSE]	0	0	1	0	0	0	0	0	0	2
E0CXQ0	AP-1 complex subunit sigma-3 OS=Mus musculus GN=Ap1s3 PE=1 SV=1 - [E0CXQ0_MOUSE]	0	0	1	0	0	0	0	0	0	2
E0CYE7	Nephrocan (Fragment) OS=Mus musculus GN=Nepn PE=4 SV=1 - [E0CYE7_MOUSE]	0	1	0	0	0	0	0	0	0	2
E0CYI9	GRIP and coiled-coil domain-containing protein 2 OS=Mus musculus GN=Gcc2 PE=1 SV=1 - [E0CYI9_MOUSE]	0	1	0	0	0	0	0	0	0	2
E9PUM5	Protein Gm4788 OS=Mus musculus GN=Gm4788 PE=1 SV=1 - [E9PUM5_MOUSE]	0	1	0	0	0	0	0	0	0	2
E9PUX4	60S ribosomal protein L6 OS=Mus musculus GN=Rpl6l PE=3 SV=1 - [E9PUX4_MOUSE]	0	0	1	0	0	0	0	0	0	2
E9Q218	Zinc finger protein 58 (Fragment) OS=Mus musculus GN=Zfp58 PE=4 SV=7 - [E9Q218_MOUSE]	0	0	0	0	0	0	1	0	0	2
E9Q242	Adenylosuccinate lyase OS=Mus musculus GN=Adsl PE=1 SV=1 - [E9Q242_MOUSE]	0	0	1	0	0	0	0	0	0	2
E9Q798	ADP-ribosylation factor 4 OS=Mus musculus GN=Arf4 PE=1 SV=1 - [E9Q798_MOUSE]	0	1	0	0	0	0	0	0	0	2
E9Q7G0	Protein Numa1 OS=Mus musculus GN=Numa1 PE=1 SV=1 - [E9Q7G0_MOUSE]	0	1	0	0	0	0	0	0	0	2
E9Q824	Phosphatidylinositol 3-kinase catalytic subunit type 3 OS=Mus musculus GN=Pik3c3 PE=1 SV=1 - [E9Q824_MOUSE]	0	0	1	0	0	0	0	0	0	2
E9QAK5	Kinesin-like protein (Fragment) OS=Mus musculus GN=Kif5b PE=1 SV=1 - [E9QAK5_MOUSE]	0	0	1	0	0	0	0	0	0	2
E9QK82	Myelin protein P0 OS=Mus musculus GN=Mpz PE=1 SV=1 - [E9QK82_MOUSE]	0	0	1	0	0	0	0	0	0	2
E9QL13	MCG8382, isoform CRA_c OS=Mus musculus GN=Rbm14 PE=1 SV=2 - [E9QL13_MOUSE]	0	0	1	0	0	0	0	0	0	2
E9QLJ0	Cardiomyopathy-associated protein 5 OS=Mus musculus GN=Cmya5 PE=1 SV=1 - [E9QLJ0_MOUSE]	0	0	0	0	1	0	0	0	0	1
F6QCI0	Protein Taf15 (Fragment) OS=Mus musculus GN=Taf15 PE=1 SV=1 - [F6QCI0_MOUSE]	0	0	1	0	0	0	0	0	0	2
F6QRE9	Protein Erich3 OS=Mus musculus GN=Erich3 PE=1 SV=3 - [F6QRE9_MOUSE]	0	0	1	0	0	0	0	0	0	2
F6RBL8	Intraflagellar transport protein 52 homolog (Fragment) OS=Mus musculus GN=Ift52 PE=1 SV=1 - [F6RBL8_MOUSE]	0	1	0	0	0	0	0	0	0	2
F6SAC3	Glucose-6-phosphate isomerase OS=Mus musculus GN=Gm1840 PE=1 SV=1 - [F6SAC3_MOUSE]	0	1	0	0	0	0	0	0	0	2
F6SXM5	Lupus La protein homolog (Fragment) OS=Mus musculus GN=Ssb PE=1 SV=1 - [F6SXM5_MOUSE]	0	0	1	0	0	0	0	0	0	2
F6TDE5	Unconventional myosin-Va (Fragment) OS=Mus musculus GN=Myo5a PE=1 SV=1 - [F6TDE5_MOUSE]	0	1	0	0	0	0	0	0	0	2
F6TQN9	Disabled homolog 2 (Fragment) OS=Mus musculus GN=Dab2 PE=1 SV=1 - [F6TQN9_MOUSE]	0	0	1	0	0	0	0	0	0	2
F6UKN5	Septin-2 (Fragment) OS=Mus musculus GN=Sept2 PE=1 SV=2 - [F6UKN5_MOUSE]	0	0	1	0	0	0	0	0	0	2
F6XLZ3	Prolactin regulatory element-binding protein (Fragment) OS=Mus musculus GN=Preb PE=1 SV=1 - [F6XLZ3_MOUSE]	0	0	0	0	0	1	0	0	0	1
F6Z247	WW domain-containing adapter protein with coiled-coil (Fragment) OS=Mus musculus GN=Wac PE=1 SV=7 - [F6Z247_MOUSE]	0	1	0	0	0	0	0	0	0	2
F6Z3M4	Glutamate receptor ionotropic, kainate 1 OS=Mus musculus GN=Grik1 PE=4 SV=2 - [F6Z3M4_MOUSE]	0	0	1	0	0	0	0	0	0	2
F7AMU5	Protein Scn2a1 (Fragment) OS=Mus musculus GN=Scn2a1 PE=1 SV=2 - [F7AMU5_MOUSE]	0	1	0	0	0	0	0	0	0	2
F7AYW2	Protein PRRC2B (Fragment) OS=Mus musculus GN=Prrc2b PE=1 SV=1 - [F7AYW2_MOUSE]	0	0	1	0	0	0	0	0	0	2
F7CB97	CAP-Gly domain-containing linker protein 1 (Fragment) OS=Mus musculus GN=Clip1 PE=1 SV=1 - [F7CB97_MOUSE]	0	0	0	0	0	0	1	0	0	2
F7DC05	Myeloperoxidase (Fragment) OS=Mus musculus GN=Mpo PE=1 SV=1 - [F7DC05_MOUSE]	0	0	1	0	0	0	0	0	0	2
F8WH42	Leukemia inhibitory factor OS=Mus musculus GN=Lif PE=4 SV=1 - [F8WH42_MOUSE]	0	0	1	0	0	0	0	0	0	2
F8WHR6	Probable ATP-dependent RNA helicase DDX46 OS=Mus musculus GN=Ddx46 PE=1 SV=1 - [F8WHR6_MOUSE]	0	0	1	0	0	0	0	0	0	2
G3UWJ5	Intercellular adhesion molecule 2 (Fragment) OS=Mus musculus GN=Icam2 PE=1 SV=1 - [G3UWJ5_MOUSE]	0	0	1	0	0	0	0	0	0	2
G3UY64	Dynamin-2 OS=Mus musculus GN=Dnm2 PE=1 SV=1 - [G3UY64_MOUSE]	0	1	0	0	0	0	0	0	0	2
G3UYW2	Valine--tRNA ligase (Fragment) OS=Mus musculus GN=Vars PE=1 SV=1 - [G3UYW2_MOUSE]	0	1	0	0	0	0	0	0	0	2
G3X9T8	Ceruloplasmin OS=Mus musculus GN=Cp PE=1 SV=1 - [G3X9T8_MOUSE]	0	0	1	0	0	0	0	0	0	2
G5E832	Adenomatosis polyposis coli 2 OS=Mus musculus GN=Apc2 PE=1 SV=1 - [G5E832_MOUSE]	0	0	1	0	0	0	0	0	0	2
G8JL54	COMM domain-containing protein 1 (Fragment) OS=Mus musculus GN=Commd1 PE=1 SV=1 - [G8JL54_MOUSE]	0	1	0	0	0	0	0	0	0	2
G8JL85	Iporin OS=Mus musculus GN=Rusc2 PE=1 SV=1 - [G8JL85_MOUSE]	0	0	0	1	0	0	0	0	0	2
H3BJQ3	DNA dC->dU-editing enzyme APOBEC-3 OS=Mus musculus GN=Apobec3 PE=1 SV=1 - [H3BJQ3_MOUSE]	0	0	1	0	0	0	0	0	0	2
H3BK79	Nucleobindin-1 (Fragment) OS=Mus musculus GN=Nucb1 PE=1 SV=1 - [H3BK79_MOUSE]	0	1	0	0	0	0	0	0	0	2
H7BX22	Ran-specific GTPase-activating protein OS=Mus musculus GN=Ranbp1 PE=1 SV=1 - [H7BX22_MOUSE]	0	0	0	0	0	0	0	1	0	2
J3KMH5	Melanoma inhibitory activity protein 3 OS=Mus musculus GN=Mia3 PE=1 SV=1 - [J3KMH5_MOUSE]	0	0	1	0	0	0	0	0	0	2
J3QN51	MCG8382, isoform CRA_d OS=Mus musculus GN=Gm21992 PE=1 SV=1 - [J3QN51_MOUSE]	0	1	0	0	0	0	0	0	0	2
K7N6T2	Protein Vmn2r67 OS=Mus musculus GN=Vmn2r67 PE=4 SV=1 - [K7N6T2_MOUSE]	0	1	0	0	0	0	0	0	0	2
L7N2D1	Protein Gm9312 OS=Mus musculus GN=Gm9312 PE=4 SV=1 - [L7N2D1_MOUSE]	0	0	1	0	0	0	0	0	0	2
O08756	3-hydroxyacyl-CoA dehydrogenase type-2 OS=Mus musculus GN=Hsd17b10 PE=1 SV=4 - [HCD2_MOUSE]	0	0	0	1	0	0	0	0	0	2
O70286	Cyclic AMP specific phosphodiesterase PDE4D5A (Fragment) OS=Mus musculus GN=Pde4d PE=2 SV=1 - [O70286_MOUSE]	0	0	0	0	0	0	0	0	1	2
O88512	AP-1 complex subunit gamma-like 2 OS=Mus musculus GN=Ap1g2 PE=1 SV=2 - [AP1G2_MOUSE]	0	0	1	0	0	0	0	0	0	2
O88700	Bloom syndrome protein homolog OS=Mus musculus GN=Blm PE=1 SV=1 - [BLM_MOUSE]	0	1	0	0	0	0	0	0	0	2
O89020	Afamin OS=Mus musculus GN=Afm PE=1 SV=2 - [AFAM_MOUSE]	0	0	1	0	0	0	0	0	0	2
O89072	Ribosomal protein S2 (Fragment) OS=Mus musculus GN=Rps2 PE=2 SV=1 - [O89072_MOUSE]	0	0	1	0	0	0	0	0	0	2
P02104	Hemoglobin subunit epsilon-Y2 OS=Mus musculus GN=Hbb-y PE=1 SV=2 - [HBE_MOUSE]	0	0	1	0	0	0	0	0	0	2
P09690	Acetylcholine receptor subunit beta OS=Mus musculus GN=Chrnb1 PE=2 SV=1 - [ACHB_MOUSE]	0	1	0	0	0	0	0	0	0	2
P11032	Granzyme A OS=Mus musculus GN=Gzma PE=1 SV=2 - [GRAA_MOUSE]	0	0	1	0	0	0	0	0	0	2
P17918	Proliferating cell nuclear antigen OS=Mus musculus GN=Pcna PE=1 SV=2 - [PCNA_MOUSE]	0	0	1	0	0	0	0	0	0	2
P46061	Ran GTPase-activating protein 1 OS=Mus musculus GN=Rangap1 PE=1 SV=2 - [RAGP1_MOUSE]	0	0	1	0	0	0	0	0	0	2
P47739	Aldehyde dehydrogenase, dimeric NADP-preferring OS=Mus musculus GN=Aldh3a1 PE=1 SV=2 - [AL3A1_MOUSE]	0	0	1	0	0	0	0	0	0	2
P47740	Fatty aldehyde dehydrogenase OS=Mus musculus GN=Aldh3a2 PE=1 SV=2 - [AL3A2_MOUSE]	0	0	1	0	0	0	0	0	0	2
P48972	Myb-related protein B OS=Mus musculus GN=Mybl2 PE=1 SV=1 - [MYBB_MOUSE]	0	0	1	0	0	0	0	0	0	2
P51910	Apolipoprotein D OS=Mus musculus GN=Apod PE=1 SV=1 - [APOD_MOUSE]	0	0	0	0	0	1	0	0	0	1
P58501	PAX3- and PAX7-binding protein 1 OS=Mus musculus GN=Paxbp1 PE=1 SV=3 - [PAXB1_MOUSE]	0	0	1	0	0	0	0	0	0	2
P63078	Guanine nucleotide-binding protein G(I)/G(S)/G(O) subunit gamma-8 OS=Mus musculus GN=Gng8 PE=3 SV=1 - [GBG8_MOUSE]	0	1	0	0	0	0	0	0	0	2
P70419	Polypeptide N-acetylgalactosaminyltransferase 3 OS=Mus musculus GN=Galnt3 PE=1 SV=3 - [GALT3_MOUSE]	0	0	1	0	0	0	0	0	0	2
P84751	Ig heavy chain Mem5 (Fragment) OS=Mus musculus PE=1 SV=1 - [HVM63_MOUSE]	0	0	1	0	0	0	0	0	0	2
P97361	BPI fold-containing family A member 1 OS=Mus musculus GN=Bpifa1 PE=1 SV=3 - [BPIA1_MOUSE]	0	0	1	0	0	0	0	0	0	2
Q02819	Nucleobindin-1 OS=Mus musculus GN=Nucb1 PE=1 SV=2 - [NUCB1_MOUSE]	0	0	1	0	0	0	0	0	0	2
Q04188	Middle T antigen OS=Mus musculus GN=L factor type I (LF1) PE=4 SV=1 - [Q04188_MOUSE]	0	1	0	0	0	0	0	0	0	2
Q05DU4	Msn protein (Fragment) OS=Mus musculus GN=Msn PE=2 SV=1 - [Q05DU4_MOUSE]	0	0	1	0	0	0	0	0	0	2
Q2UY11	Collagen alpha-1(XXVIII) chain OS=Mus musculus GN=Col28a1 PE=2 SV=1 - [COSA1_MOUSE]	0	0	1	0	0	0	0	0	0	2
Q2VT27	Anti-lipoteichoic acid light chain variable region (Fragment) OS=Mus musculus GN=Igkv4-72 PE=2 SV=1 - [Q2VT27_MOUSE]	0	0	1	0	0	0	0	0	0	2
Q3T9K7	Putative uncharacterized protein OS=Mus musculus GN=C1s1 PE=2 SV=1 - [Q3T9K7_MOUSE]	0	0	0	0	1	0	0	0	0	1
Q3T9V6	Protein Gm21188 OS=Mus musculus GN=Gm21188 PE=2 SV=1 - [Q3T9V6_MOUSE]	0	0	0	0	0	1	0	0	0	1
Q3T9X3	Dynamin-2 OS=Mus musculus GN=Dnm2 PE=1 SV=1 - [Q3T9X3_MOUSE]	0	0	1	0	0	0	0	0	0	2
Q3T9Y8	Eukaryotic translation initiation factor 3 subunit I OS=Mus musculus GN=Eif3i PE=2 SV=1 - [Q3T9Y8_MOUSE]	0	0	1	0	0	0	0	0	0	2
Q3TAT6	Putative uncharacterized protein (Fragment) OS=Mus musculus GN=Xdh PE=2 SV=1 - [Q3TAT6_MOUSE]	0	0	1	0	0	0	0	0	0	2
Q3TB11	Putative uncharacterized protein (Fragment) OS=Mus musculus GN=Tpp2 PE=2 SV=1 - [Q3TB11_MOUSE]	0	1	0	0	0	0	0	0	0	2
Q3TBL6	Tumor necrosis factor alpha-induced protein 8-like protein 3 OS=Mus musculus GN=Tnfaip8l3 PE=1 SV=1 - [TP8L3_MOUSE]	0	0	0	1	0	0	0	0	0	2
Q3THK7	GMP synthase [glutamine-hydrolyzing] OS=Mus musculus GN=Gmps PE=1 SV=2 - [GUAA_MOUSE]	0	0	0	0	0	1	0	0	0	1
Q3TJ91	Lethal(2) giant larvae protein homolog 2 OS=Mus musculus GN=Llgl2 PE=1 SV=2 - [L2GL2_MOUSE]	0	1	0	0	0	0	0	0	0	2
Q3TP27	Putative uncharacterized protein (Fragment) OS=Mus musculus GN=Pacs1 PE=2 SV=1 - [Q3TP27_MOUSE]	0	1	0	0	0	0	0	0	0	2
Q3TQC6	Putative uncharacterized protein OS=Mus musculus GN=Dlgap1 PE=2 SV=1 - [Q3TQC6_MOUSE]	0	1	0	0	0	0	0	0	0	2
Q3TTB4	Hexokinase (Fragment) OS=Mus musculus GN=Hk1 PE=2 SV=1 - [Q3TTB4_MOUSE]	0	0	1	0	0	0	0	0	0	2
Q3TUF7	YEATS domain-containing protein 2 OS=Mus musculus GN=Yeats2 PE=1 SV=2 - [YETS2_MOUSE]	0	0	1	0	0	0	0	0	0	2
Q3TYL9	2',3'-cyclic-nucleotide 3'-phosphodiesterase OS=Mus musculus GN=Cnp PE=2 SV=1 - [Q3TYL9_MOUSE]	0	0	1	0	0	0	0	0	0	2
Q3TZU7	Sorting nexin OS=Mus musculus GN=Snx9 PE=2 SV=1 - [Q3TZU7_MOUSE]	0	0	1	0	0	0	0	0	0	2
Q3U026	Putative uncharacterized protein OS=Mus musculus GN=Mogs PE=2 SV=1 - [Q3U026_MOUSE]	0	0	1	0	0	0	0	0	0	2
Q3U122	Putative uncharacterized protein OS=Mus musculus GN=Acta2 PE=2 SV=1 - [Q3U122_MOUSE]	0	1	0	0	0	0	0	0	0	2
Q3U1X8	Putative uncharacterized protein (Fragment) OS=Mus musculus GN=Cpsf1 PE=2 SV=1 - [Q3U1X8_MOUSE]	0	0	1	0	0	0	0	0	0	2
Q3U3J9	Putative uncharacterized protein (Fragment) OS=Mus musculus GN=Aldh3b1 PE=2 SV=1 - [Q3U3J9_MOUSE]	0	0	1	0	0	0	0	0	0	2
Q3U454	Putative uncharacterized protein (Fragment) OS=Mus musculus GN=Lrp1 PE=2 SV=1 - [Q3U454_MOUSE]	0	1	0	0	0	0	0	0	0	2
Q3UD94	Putative uncharacterized protein (Fragment) OS=Mus musculus GN=Psmc3 PE=2 SV=1 - [Q3UD94_MOUSE]	0	0	1	0	0	0	0	0	0	2
Q3UDE2	Tubulin--tyrosine ligase-like protein 12 OS=Mus musculus GN=Ttll12 PE=1 SV=1 - [TTL12_MOUSE]	0	0	1	0	0	0	0	0	0	2
Q3UGS6	Putative uncharacterized protein (Fragment) OS=Mus musculus GN=Clmn PE=2 SV=1 - [Q3UGS6_MOUSE]	0	0	1	0	0	0	0	0	0	2
Q3UHR1	Putative uncharacterized protein (Fragment) OS=Mus musculus GN=Fn1 PE=2 SV=1 - [Q3UHR1_MOUSE]	0	0	1	0	0	0	0	0	0	2
Q3UKS0	Putative uncharacterized protein OS=Mus musculus GN=Acsl5 PE=2 SV=1 - [Q3UKS0_MOUSE]	0	0	1	0	0	0	0	0	0	2
Q3UMI9	Putative uncharacterized protein (Fragment) OS=Mus musculus GN=Cand1 PE=2 SV=1 - [Q3UMI9_MOUSE]	0	0	1	0	0	0	0	0	0	2
Q3UN88	Mast cell protease 4 OS=Mus musculus GN=Mcpt4 PE=1 SV=1 - [Q3UN88_MOUSE]	0	1	0	0	0	0	0	0	0	2
Q3UR75	Putative uncharacterized protein (Fragment) OS=Mus musculus GN=Qser1 PE=2 SV=1 - [Q3UR75_MOUSE]	0	1	0	0	0	0	0	0	0	2
Q3UTF9	Putative uncharacterized protein OS=Mus musculus PE=2 SV=1 - [Q3UTF9_MOUSE]	0	1	0	0	0	0	0	0	0	2
Q3UUC4	Putative uncharacterized protein OS=Mus musculus GN=Gm10556 PE=2 SV=1 - [Q3UUC4_MOUSE]	0	1	0	0	0	0	0	0	0	2
Q3UZ47	Putative uncharacterized protein OS=Mus musculus GN=Tjp3 PE=2 SV=1 - [Q3UZ47_MOUSE]	0	0	1	0	0	0	0	0	0	2
Q3UZD8	Putative uncharacterized protein OS=Mus musculus GN=Rangap1 PE=2 SV=1 - [Q3UZD8_MOUSE]	0	1	0	0	0	0	0	0	0	2
Q3UZQ3	Elongation factor 1-alpha OS=Mus musculus GN=Eef1a1 PE=2 SV=1 - [Q3UZQ3_MOUSE]	0	0	1	0	0	0	0	0	0	2
Q3UZV1	Putative uncharacterized protein (Fragment) OS=Mus musculus GN=Golga3 PE=2 SV=1 - [Q3UZV1_MOUSE]	0	0	1	0	0	0	0	0	0	2
Q3V226	Putative uncharacterized protein OS=Mus musculus GN=Rps6ka2 PE=2 SV=1 - [Q3V226_MOUSE]	0	0	1	0	0	0	0	0	0	2
Q3V3N5	Putative uncharacterized protein (Fragment) OS=Mus musculus GN=Gnl2 PE=2 SV=1 - [Q3V3N5_MOUSE]	0	0	0	0	0	0	1	0	0	2
Q4FK53	Sp100 protein OS=Mus musculus GN=Sp100 PE=2 SV=1 - [Q4FK53_MOUSE]	0	0	1	0	0	0	0	0	0	2
Q50HW9	RAB14 protein variant OS=Mus musculus GN=Rab14 PE=2 SV=1 - [Q50HW9_MOUSE]	0	0	1	0	0	0	0	0	0	2
Q5DTR4	MKIAA4049 protein (Fragment) OS=Mus musculus GN=Sptbn1 PE=2 SV=1 - [Q5DTR4_MOUSE]	0	1	0	0	0	0	0	0	0	2
Q5J4D4	RNA-specific adenosine deaminase (Fragment) OS=Mus musculus PE=4 SV=1 - [Q5J4D4_MOUSE]	0	0	1	0	0	0	0	0	0	2
Q5SQG5	Prohibitin (Fragment) OS=Mus musculus GN=Phb PE=1 SV=1 - [Q5SQG5_MOUSE]	0	0	1	0	0	0	0	0	0	2
Q61114	BPI fold-containing family B member 1 OS=Mus musculus GN=Bpifb1 PE=2 SV=4 - [BPIB1_MOUSE]	0	0	1	0	0	0	0	0	0	2
Q61750	JH-Cdelta locus (Fragment) OS=Mus musculus PE=4 SV=1 - [Q61750_MOUSE]	0	1	0	0	0	0	0	0	0	2
Q61830	Macrophage mannose receptor 1 OS=Mus musculus GN=Mrc1 PE=1 SV=2 - [MRC1_MOUSE]	0	0	1	0	0	0	0	0	0	2
Q64471	Glutathione S-transferase theta-1 OS=Mus musculus GN=Gstt1 PE=1 SV=4 - [GSTT1_MOUSE]	0	0	0	0	0	1	0	0	0	1
Q66JU1	Eif3c protein (Fragment) OS=Mus musculus GN=Eif3c PE=2 SV=1 - [Q66JU1_MOUSE]	0	1	0	0	0	0	0	0	0	2
Q673H1	Tumor suppressor candidate gene 1 protein homolog OS=Mus musculus GN=Tusc1 PE=1 SV=1 - [TUSC1_MOUSE]	0	0	1	0	0	0	0	0	0	2
Q69Z96	Cation-transporting ATPase (Fragment) OS=Mus musculus GN=mKIAA1825 PE=3 SV=1 - [Q69Z96_MOUSE]	0	0	1	0	0	0	0	0	0	2
Q6GQT6	Sterol regulatory element-binding protein cleavage-activating protein OS=Mus musculus GN=Scap PE=1 SV=1 - [SCAP_MOUSE]	0	0	1	0	0	0	0	0	0	2
Q6IR38	Robo4 protein OS=Mus musculus GN=Robo4 PE=2 SV=1 - [Q6IR38_MOUSE]	0	0	0	0	0	0	1	0	0	2
Q6P1G0	HEAT repeat-containing protein 6 OS=Mus musculus GN=Heatr6 PE=1 SV=1 - [HEAT6_MOUSE]	0	0	0	0	0	1	0	0	0	1
Q6P252	6230416J20Rik protein (Fragment) OS=Mus musculus GN=Haus6 PE=2 SV=1 - [Q6P252_MOUSE]	0	0	1	0	0	0	0	0	0	2
Q6P2K8	Cep192 protein OS=Mus musculus GN=Cep192 PE=2 SV=1 - [Q6P2K8_MOUSE]	0	0	1	0	0	0	0	0	0	2
Q6P6I4	Glutathione S-transferase, theta 3 OS=Mus musculus GN=Gstt3 PE=2 SV=1 - [Q6P6I4_MOUSE]	0	0	1	0	0	0	0	0	0	2
Q6P9Y6	Nup205 protein (Fragment) OS=Mus musculus GN=Nup205 PE=2 SV=1 - [Q6P9Y6_MOUSE]	0	1	0	0	0	0	0	0	0	2
Q6PD03	Serine/threonine-protein phosphatase 2A 56 kDa regulatory subunit alpha isoform OS=Mus musculus GN=Ppp2r5a PE=1 SV=1 - [2A5A_MOUSE]	0	0	0	0	1	0	0	0	0	1
Q6PF95	Igh protein OS=Mus musculus GN=Igh PE=1 SV=1 - [Q6PF95_MOUSE]	0	1	0	0	0	0	0	0	0	2
Q6PJA7	Igh protein OS=Mus musculus GN=Igh PE=1 SV=1 - [Q6PJA7_MOUSE]	0	1	0	0	0	0	0	0	0	2
Q6SLK2	Protein kinase lysine deficient 1 OS=Mus musculus GN=Wnk1 PE=2 SV=1 - [Q6SLK2_MOUSE]	0	0	1	0	0	0	0	0	0	2
Q6TL19	Guanylate cyclase 2G OS=Mus musculus GN=Gucy2g PE=1 SV=1 - [GUC2G_MOUSE]	0	1	0	0	0	0	0	0	0	2
Q6ZQK2	MKIAA0051 protein (Fragment) OS=Mus musculus GN=Iqgap1 PE=2 SV=1 - [Q6ZQK2_MOUSE]	0	0	1	0	0	0	0	0	0	2
Q7TNA3	MutS homolog 4 variant theta 1 OS=Mus musculus GN=Msh4 PE=2 SV=1 - [Q7TNA3_MOUSE]	0	1	0	0	0	0	0	0	0	2
Q80T11	Usher syndrome type-1G protein homolog OS=Mus musculus GN=Ush1g PE=1 SV=1 - [USH1G_MOUSE]	0	1	0	0	0	0	0	0	0	2
Q80UW8	DNA-directed RNA polymerases I, II, and III subunit RPABC1 OS=Mus musculus GN=Polr2e PE=1 SV=1 - [RPAB1_MOUSE]	0	0	1	0	0	0	0	0	0	2
Q80W93	Hydrocephalus-inducing protein OS=Mus musculus GN=Hydin PE=1 SV=2 - [HYDIN_MOUSE]	0	0	0	0	0	0	0	1	0	2
Q80Z21	Secreted gel-forming mucin (Fragment) OS=Mus musculus PE=4 SV=1 - [Q80Z21_MOUSE]	0	0	1	0	0	0	0	0	0	2
Q810V4	Cyfip2 protein (Fragment) OS=Mus musculus GN=Cyfip2 PE=2 SV=1 - [Q810V4_MOUSE]	0	0	1	0	0	0	0	0	0	2
Q8BKF0	Putative uncharacterized protein OS=Mus musculus GN=Tesk2 PE=2 SV=1 - [Q8BKF0_MOUSE]	0	0	1	0	0	0	0	0	0	2
Q8BMA4	Putative uncharacterized protein OS=Mus musculus PE=2 SV=1 - [Q8BMA4_MOUSE]	0	0	1	0	0	0	0	0	0	2
Q8BMK1	Methyltransferase-like protein 2 OS=Mus musculus GN=Mettl2 PE=2 SV=2 - [METL2_MOUSE]	0	0	1	0	0	0	0	0	0	2
Q8BNP7	Putative uncharacterized protein (Fragment) OS=Mus musculus GN=Apc PE=2 SV=1 - [Q8BNP7_MOUSE]	0	0	0	0	0	1	0	0	0	1
Q8BQF0	Putative uncharacterized protein OS=Mus musculus GN=Nup88 PE=2 SV=1 - [Q8BQF0_MOUSE]	0	0	1	0	0	0	0	0	0	2
Q8BVW7	Putative uncharacterized protein (Fragment) OS=Mus musculus GN=Pfas PE=2 SV=1 - [Q8BVW7_MOUSE]	0	1	0	0	0	0	0	0	0	2
Q8BX70	Vacuolar protein sorting-associated protein 13C OS=Mus musculus GN=Vps13c PE=1 SV=2 - [VP13C_MOUSE]	0	0	0	0	0	1	0	0	0	1
Q8BXT3	Putative uncharacterized protein OS=Mus musculus GN=Ocrl PE=2 SV=1 - [Q8BXT3_MOUSE]	0	0	0	0	1	0	0	0	0	1
Q8BZ60	Stonin-2 OS=Mus musculus GN=Ston2 PE=1 SV=1 - [STON2_MOUSE]	0	0	1	0	0	0	0	0	0	2
Q8C0S5	CAP-Gly domain-containing linker protein 1 (Fragment) OS=Mus musculus GN=Clip1 PE=1 SV=1 - [Q8C0S5_MOUSE]	0	0	0	0	0	0	0	1	0	2
Q8C152	Protein FAM46B OS=Mus musculus GN=Fam46b PE=2 SV=3 - [FA46B_MOUSE]	0	0	1	0	0	0	0	0	0	2
Q8C2D7	Putative uncharacterized protein OS=Mus musculus GN=Prmt1 PE=2 SV=1 - [Q8C2D7_MOUSE]	0	0	1	0	0	0	0	0	0	2
Q8C525	Protein MB21D2 OS=Mus musculus GN=Mb21d2 PE=1 SV=1 - [M21D2_MOUSE]	0	1	0	0	0	0	0	0	0	2
Q8C8G9	Putative uncharacterized protein OS=Mus musculus PE=2 SV=1 - [Q8C8G9_MOUSE]	0	0	1	0	0	0	0	0	0	2
Q8CCM0	Calcium/calmodulin-dependent protein kinase type II subunit delta OS=Mus musculus GN=Camk2d PE=1 SV=1 - [Q8CCM0_MOUSE]	0	0	1	0	0	0	0	0	0	2
Q8CFJ6	Stat3 protein OS=Mus musculus GN=Stat3 PE=2 SV=1 - [Q8CFJ6_MOUSE]	0	0	1	0	0	0	0	0	0	2
Q8CGR5	Kallikrein-14 OS=Mus musculus GN=Klk14 PE=2 SV=1 - [KLK14_MOUSE]	0	0	1	0	0	0	0	0	0	2
Q8CIH5	1-phosphatidylinositol 4,5-bisphosphate phosphodiesterase gamma-2 OS=Mus musculus GN=Plcg2 PE=1 SV=1 - [PLCG2_MOUSE]	0	0	1	0	0	0	0	0	0	2
Q8CJI4	Testis-specific H1 histone OS=Mus musculus GN=H1fnt PE=2 SV=2 - [H1FNT_MOUSE]	0	0	1	0	0	0	0	0	0	2
Q8K0F2	Igh protein OS=Mus musculus GN=Igh PE=2 SV=1 - [Q8K0F2_MOUSE]	0	1	0	0	0	0	0	0	0	2
Q8K2R0	Farp1 protein (Fragment) OS=Mus musculus GN=Farp1 PE=2 SV=1 - [Q8K2R0_MOUSE]	0	0	1	0	0	0	0	0	0	2
Q8R2V9	Sec24c protein (Fragment) OS=Mus musculus GN=Sec24c PE=2 SV=1 - [Q8R2V9_MOUSE]	0	1	0	0	0	0	0	0	0	2
Q8VC03	Echinoderm microtubule-associated protein-like 3 OS=Mus musculus GN=Eml3 PE=1 SV=1 - [EMAL3_MOUSE]	0	1	0	0	0	0	0	0	0	2
Q8VCD5	Mediator of RNA polymerase II transcription subunit 17 OS=Mus musculus GN=Med17 PE=1 SV=1 - [MED17_MOUSE]	0	0	1	0	0	0	0	0	0	2
Q8VGH2	Olfactory receptor OS=Mus musculus GN=Olfr211 PE=3 SV=1 - [Q8VGH2_MOUSE]	0	0	1	0	0	0	0	0	0	2
Q91WS4	S-methylmethionine--homocysteine S-methyltransferase BHMT2 OS=Mus musculus GN=Bhmt2 PE=1 SV=2 - [BHMT2_MOUSE]	0	0	1	0	0	0	0	0	0	2
Q91X52	L-xylulose reductase OS=Mus musculus GN=Dcxr PE=1 SV=2 - [DCXR_MOUSE]	0	0	1	0	0	0	0	0	0	2
Q91Y06	Protein Pcdhb13 OS=Mus musculus GN=Pcdhb13 PE=2 SV=1 - [Q91Y06_MOUSE]	0	1	0	0	0	0	0	0	0	2
Q91YP0	L-2-hydroxyglutarate dehydrogenase, mitochondrial OS=Mus musculus GN=L2hgdh PE=1 SV=1 - [L2HDH_MOUSE]	0	0	0	0	0	1	0	0	0	1
Q91YR7	Pre-mRNA-processing factor 6 OS=Mus musculus GN=Prpf6 PE=1 SV=1 - [PRP6_MOUSE]	0	0	1	0	0	0	0	0	0	2
Q91Z96	BMP-2-inducible protein kinase OS=Mus musculus GN=Bmp2k PE=1 SV=1 - [BMP2K_MOUSE]	0	0	1	0	0	0	0	0	0	2
Q99JK2	Lars protein OS=Mus musculus GN=Lars PE=2 SV=1 - [Q99JK2_MOUSE]	0	0	1	0	0	0	0	0	0	2
Q99JW6	Pgm2 protein (Fragment) OS=Mus musculus GN=Pgm2 PE=2 SV=1 - [Q99JW6_MOUSE]	0	0	1	0	0	0	0	0	0	2
Q99K92	Abcf1 protein (Fragment) OS=Mus musculus GN=Abcf1 PE=2 SV=1 - [Q99K92_MOUSE]	0	0	1	0	0	0	0	0	0	2
Q99L27	GMP reductase 2 OS=Mus musculus GN=Gmpr2 PE=1 SV=2 - [GMPR2_MOUSE]	0	0	0	0	0	1	0	0	0	1
Q99ND0	ZAN OS=Mus musculus PE=4 SV=1 - [Q99ND0_MOUSE]	0	0	0	0	0	1	0	0	0	1
Q9CPX4	Ferritin OS=Mus musculus GN=Ftl1 PE=1 SV=1 - [Q9CPX4_MOUSE]	0	0	1	0	0	0	0	0	0	2
Q9CRB5	Prolactin-7C1 OS=Mus musculus GN=Prl7c1 PE=2 SV=1 - [PR7C1_MOUSE]	0	0	1	0	0	0	0	0	0	2
Q9CTE2	Putative uncharacterized protein (Fragment) OS=Mus musculus GN=Sucla2 PE=2 SV=1 - [Q9CTE2_MOUSE]	0	0	1	0	0	0	0	0	0	2
Q9CVI7	Putative uncharacterized protein (Fragment) OS=Mus musculus GN=Ifit1bl2 PE=2 SV=1 - [Q9CVI7_MOUSE]	0	0	1	0	0	0	0	0	0	2
Q9CWG9	Biogenesis of lysosome-related organelles complex 1 subunit 2 OS=Mus musculus GN=Bloc1s2 PE=1 SV=1 - [BL1S2_MOUSE]	0	0	1	0	0	0	0	0	0	2
Q9D1M7	Peptidyl-prolyl cis-trans isomerase FKBP11 OS=Mus musculus GN=Fkbp11 PE=1 SV=1 - [FKB11_MOUSE]	0	0	1	0	0	0	0	0	0	2
Q9D554	Splicing factor 3A subunit 3 OS=Mus musculus GN=Sf3a3 PE=1 SV=2 - [SF3A3_MOUSE]	0	0	1	0	0	0	0	0	0	2
Q9D689	Putative uncharacterized protein OS=Mus musculus GN=Hip1r PE=2 SV=1 - [Q9D689_MOUSE]	0	0	1	0	0	0	0	0	0	2
Q9D7Q1	Chitotriosidase-1 OS=Mus musculus GN=Chit1 PE=1 SV=2 - [CHIT1_MOUSE]	0	1	0	0	0	0	0	0	0	2
Q9D7X2	Putative uncharacterized protein OS=Mus musculus GN=2210016F16Rik PE=2 SV=1 - [Q9D7X2_MOUSE]	0	0	1	0	0	0	0	0	0	2
Q9D9Y1	Putative uncharacterized protein OS=Mus musculus GN=Zfp169 PE=2 SV=1 - [Q9D9Y1_MOUSE]	0	0	1	0	0	0	0	0	0	2
Q9DCA4	40S ribosomal protein S24 OS=Mus musculus GN=Rps24 PE=2 SV=1 - [Q9DCA4_MOUSE]	0	0	1	0	0	0	0	0	0	2
Q9ET53	90 kDa actin-associated protein palladin (Fragment) OS=Mus musculus GN=Palld PE=2 SV=1 - [Q9ET53_MOUSE]	0	0	1	0	0	0	0	0	0	2
Q9QWG7	Sulfotransferase family cytosolic 1B member 1 OS=Mus musculus GN=Sult1b1 PE=1 SV=2 - [ST1B1_MOUSE]	0	1	0	0	0	0	0	0	0	2
Q9QY93	dCTP pyrophosphatase 1 OS=Mus musculus GN=Dctpp1 PE=1 SV=1 - [DCTP1_MOUSE]	0	0	1	0	0	0	0	0	0	2
Q9Z2L2	Truncated hsp25 (Fragment) OS=Mus musculus GN=Hspb1 PE=2 SV=1 - [Q9Z2L2_MOUSE]	0	0	1	0	0	0	0	0	0	2
V9GX31	Peptidyl-prolyl cis-trans isomerase OS=Mus musculus GN=Gm12728 PE=1 SV=1 - [V9GX31_MOUSE]	0	1	0	0	0	0	0	0	0	2
V9GX35	Protein Gm14214 (Fragment) OS=Mus musculus GN=Gm14214 PE=4 SV=1 - [V9GX35_MOUSE]	0	1	0	0	0	0	0	0	0	2
V9GX87	Double-stranded RNA-binding protein Staufen homolog 1 OS=Mus musculus GN=Stau1 PE=1 SV=1 - [V9GX87_MOUSE]	0	0	1	0	0	0	0	0	0	2
Q9JI91	Alpha-actinin-2 OS=Mus musculus GN=Actn2 PE=1 SV=2 - [ACTN2_MOUSE]	0	0	0	1	0	0	0	0	0	2
E9Q1V9	Calcium/calmodulin-dependent protein kinase type II subunit delta OS=Mus musculus GN=Camk2d PE=1 SV=2 - [E9Q1V9_MOUSE]	0	0	0	1	0	0	0	0	0	2
Q53VP8	Kappa chain (Fragment) OS=Mus musculus PE=2 SV=1 - [Q53VP8_MOUSE]	0	0	0	1	0	0	0	0	0	2
A0A0R4J259	Heterogeneous nuclear ribonucleoprotein Q OS=Mus musculus GN=Syncrip PE=1 SV=1 - [A0A0R4J259_MOUSE]	0	0	0	1	0	0	0	0	0	2
S4R2K9	Ankyrin-3 (Fragment) OS=Mus musculus GN=Ank3 PE=1 SV=1 - [S4R2K9_MOUSE]	0	0	0	1	0	0	0	0	0	2
Q3U6K8	Putative uncharacterized protein OS=Mus musculus GN=Vdac1 PE=2 SV=1 - [Q3U6K8_MOUSE]	0	0	0	1	0	0	0	0	0	2
Q3TKB9	Putative uncharacterized protein (Fragment) OS=Mus musculus GN=Hsp90aa1 PE=2 SV=1 - [Q3TKB9_MOUSE]	0	0	0	1	0	0	0	0	0	2
E9QA63	Microtubule-actin cross-linking factor 1 OS=Mus musculus GN=Macf1 PE=1 SV=2 - [E9QA63_MOUSE]	0	0	0	1	0	0	0	0	0	2
Q8BT38	Putative uncharacterized protein OS=Mus musculus GN=Epb41l3 PE=2 SV=1 - [Q8BT38_MOUSE]	0	0	0	1	0	0	0	0	0	2
Q3TMM5	Putative uncharacterized protein OS=Mus musculus GN=Nono PE=2 SV=1 - [Q3TMM5_MOUSE]	0	0	0	1	0	0	0	0	0	2
B1AXZ6	ELAV-like protein OS=Mus musculus GN=Elavl2 PE=1 SV=1 - [B1AXZ6_MOUSE]	0	0	0	1	0	0	0	0	0	2
A2AJI0	MAP7 domain-containing protein 1 OS=Mus musculus GN=Map7d1 PE=1 SV=1 - [MA7D1_MOUSE]	0	0	0	1	0	0	0	0	0	2
H3BKT5	Adenosylhomocysteinase OS=Mus musculus GN=Ahcyl2 PE=1 SV=1 - [H3BKT5_MOUSE]	0	0	0	1	0	0	0	0	0	2
Q61584	Fragile X mental retardation syndrome-related protein 1 OS=Mus musculus GN=Fxr1 PE=1 SV=2 - [FXR1_MOUSE]	0	0	0	1	0	0	0	0	0	2
Q3THM1	Putative uncharacterized protein OS=Mus musculus GN=Uqcrc1 PE=2 SV=1 - [Q3THM1_MOUSE]	0	0	0	1	0	0	0	0	0	2
Q8VHK9	ATP-dependent RNA helicase DHX36 OS=Mus musculus GN=Dhx36 PE=1 SV=2 - [DHX36_MOUSE]	0	0	0	1	0	0	0	0	0	2
Q8R3Q7	Eif2c2 protein (Fragment) OS=Mus musculus GN=Ago2 PE=2 SV=2 - [Q8R3Q7_MOUSE]	0	0	0	1	0	0	0	0	0	2
E9Q452	Tropomyosin alpha-1 chain OS=Mus musculus GN=Tpm1 PE=1 SV=1 - [E9Q452_MOUSE]	0	0	0	1	0	0	0	0	0	2
Q3UMP4	Plasminogen activator inhibitor 1 RNA-binding protein OS=Mus musculus GN=Serbp1 PE=1 SV=1 - [Q3UMP4_MOUSE]	0	0	0	1	0	0	0	0	0	2
F7AA45	RNA-binding protein 39 (Fragment) OS=Mus musculus GN=Rbm39 PE=1 SV=1 - [F7AA45_MOUSE]	0	0	0	1	0	0	0	0	0	2
Q8QZT2	Centriole, cilia and spindle-associated protein OS=Mus musculus GN=Ccsap PE=1 SV=1 - [CCSAP_MOUSE]	0	0	0	1	0	0	0	0	0	2
Q8C0Y2	Putative uncharacterized protein (Fragment) OS=Mus musculus GN=Add2 PE=2 SV=1 - [Q8C0Y2_MOUSE]	0	0	0	1	0	0	0	0	0	2
X5J5B8	IgM heavy chain VDJ region (Fragment) OS=Mus musculus PE=2 SV=1 - [X5J5B8_MOUSE]	0	0	0	1	0	0	0	0	0	2
Q6P8J7	Creatine kinase S-type, mitochondrial OS=Mus musculus GN=Ckmt2 PE=1 SV=1 - [KCRS_MOUSE]	0	0	0	1	0	0	0	0	0	2
Q3TYU3	Putative uncharacterized protein (Fragment) OS=Mus musculus GN=Pde2a PE=2 SV=1 - [Q3TYU3_MOUSE]	0	0	0	1	0	0	0	0	0	2
G3X9V4	Glutamate receptor ionotropic, NMDA 2B OS=Mus musculus GN=Grin2b PE=1 SV=1 - [G3X9V4_MOUSE]	0	0	0	1	0	0	0	0	0	2
Q3TQE9	Putative uncharacterized protein (Fragment) OS=Mus musculus GN=Bcan PE=2 SV=1 - [Q3TQE9_MOUSE]	0	0	0	1	0	0	0	0	0	2
Q3UUR0	Putative uncharacterized protein OS=Mus musculus GN=Rgs9 PE=2 SV=1 - [Q3UUR0_MOUSE]	0	0	0	1	0	0	0	0	0	2
D3YZ18	High mobility group protein B1 (Fragment) OS=Mus musculus GN=Hmgb1 PE=1 SV=8 - [D3YZ18_MOUSE]	0	0	0	1	0	0	0	0	0	2
E9Q0W6	Actin-binding LIM protein 2 OS=Mus musculus GN=Ablim2 PE=1 SV=1 - [E9Q0W6_MOUSE]	0	0	0	1	0	0	0	0	0	2
Q8C123	Putative uncharacterized protein OS=Mus musculus GN=Myo1e PE=2 SV=1 - [Q8C123_MOUSE]	0	0	0	1	0	0	0	0	0	2
Q3U8N1	Putative uncharacterized protein OS=Mus musculus GN=Sars PE=2 SV=1 - [Q3U8N1_MOUSE]	0	0	0	1	0	0	0	0	0	2
X5J5T6	IgM heavy chain VDJ region (Fragment) OS=Mus musculus PE=2 SV=1 - [X5J5T6_MOUSE]	0	0	0	1	0	0	0	0	0	2
Q6NS55	Pitpnm2 protein OS=Mus musculus GN=Pitpnm2 PE=2 SV=1 - [Q6NS55_MOUSE]	0	0	0	1	0	0	0	0	0	2
Q3UD36	Putative uncharacterized protein (Fragment) OS=Mus musculus GN=Vim PE=2 SV=1 - [Q3UD36_MOUSE]	0	0	0	1	0	0	0	0	0	2
D3YZL0	Alpha-1-antitrypsin 1-1 (Fragment) OS=Mus musculus GN=Serpina1a PE=3 SV=1 - [D3YZL0_MOUSE]	0	0	0	1	0	0	0	0	0	2
F6T9H9	Myotubularin-related protein 1 (Fragment) OS=Mus musculus GN=Mtmr1 PE=1 SV=8 - [F6T9H9_MOUSE]	0	0	0	1	0	0	0	0	0	2
Q3TAG5	Putative uncharacterized protein OS=Mus musculus GN=Ablim1 PE=2 SV=1 - [Q3TAG5_MOUSE]	0	0	0	1	0	0	0	0	0	2
Q69ZA6	MKIAA1778 protein (Fragment) OS=Mus musculus GN=Kctd12 PE=2 SV=1 - [Q69ZA6_MOUSE]	0	0	0	1	0	0	0	0	0	2
A2AFW6	Mitochondrial carrier homolog 2 OS=Mus musculus GN=Mtch2 PE=1 SV=1 - [A2AFW6_MOUSE]	0	0	0	1	0	0	0	0	0	2
Q3TC52	Putative uncharacterized protein OS=Mus musculus GN=Trim46 PE=1 SV=1 - [Q3TC52_MOUSE]	0	0	0	1	0	0	0	0	0	2
Q8C094	Mitogen-activated protein kinase (Fragment) OS=Mus musculus GN=Mapk9 PE=2 SV=1 - [Q8C094_MOUSE]	0	0	0	1	0	0	0	0	0	2
A0A087WR97	TAR DNA-binding protein 43 (Fragment) OS=Mus musculus GN=Tardbp PE=1 SV=1 - [A0A087WR97_MOUSE]	0	0	0	1	0	0	0	0	0	2
C9K0Y9	AMPA-selective glutamate receptor 4 short type (Fragment) OS=Mus musculus GN=Gria4 PE=2 SV=1 - [C9K0Y9_MOUSE]	0	0	0	1	0	0	0	0	0	2
A0A0U1RP98	4F2 cell-surface antigen heavy chain (Fragment) OS=Mus musculus GN=Slc3a2 PE=1 SV=1 - [A0A0U1RP98_MOUSE]	0	0	0	1	0	0	0	0	0	2
Q8BZ94	Zinc finger matrin-type protein 4 OS=Mus musculus GN=Zmat4 PE=2 SV=1 - [ZMAT4_MOUSE]	0	0	0	1	0	0	0	0	0	2
D3YUQ0	Disintegrin and metalloproteinase domain-containing protein 22 OS=Mus musculus GN=Adam22 PE=1 SV=1 - [D3YUQ0_MOUSE]	0	0	0	1	0	0	0	0	0	2
A2A6Q8	Myosin light chain 4 (Fragment) OS=Mus musculus GN=Myl4 PE=1 SV=8 - [A2A6Q8_MOUSE]	0	0	0	1	0	0	0	0	0	2
Q6PD42	Eif4g1 protein (Fragment) OS=Mus musculus GN=Eif4g1 PE=2 SV=1 - [Q6PD42_MOUSE]	0	0	0	1	0	0	0	0	0	2
Q6P1H9	Syt6 protein OS=Mus musculus GN=Syt6 PE=2 SV=1 - [Q6P1H9_MOUSE]	0	0	0	1	0	0	0	0	0	2
Q3URF1	MCG6023 OS=Mus musculus GN=Synpo PE=2 SV=1 - [Q3URF1_MOUSE]	0	0	0	1	0	0	0	0	0	2
A0A0J9YTU9	Zinc finger protein 512 OS=Mus musculus GN=Zfp512 PE=1 SV=1 - [A0A0J9YTU9_MOUSE]	0	0	0	1	0	0	0	0	0	2
Q5F2C5	Long-chain-fatty-acid--CoA ligase 6 OS=Mus musculus GN=Acsl6 PE=1 SV=1 - [Q5F2C5_MOUSE]	0	0	0	1	0	0	0	0	0	2
D3YWY3	DNA topoisomerase (Fragment) OS=Mus musculus GN=Top3b PE=1 SV=1 - [D3YWY3_MOUSE]	0	0	0	1	0	0	0	0	0	2
A0A1L1STX7	Apolipoprotein A-I (Fragment) OS=Mus musculus GN=Apoa1 PE=1 SV=1 - [A0A1L1STX7_MOUSE]	0	0	0	1	0	0	0	0	0	2
A2ABY8	NAD-dependent protein deacetylase sirtuin-7 OS=Mus musculus GN=Sirt7 PE=1 SV=1 - [A2ABY8_MOUSE]	0	0	0	1	0	0	0	0	0	2
H3BKL8	Dual-specificity protein phosphatase 3 OS=Mus musculus GN=Dusp3 PE=1 SV=1 - [H3BKL8_MOUSE]	0	0	0	1	0	0	0	0	0	2
Q8R3V2	Aminoacyl tRNA synthase complex-interacting multifunctional protein 2 OS=Mus musculus GN=Aimp2 PE=1 SV=1 - [Q8R3V2_MOUSE]	0	0	0	1	0	0	0	0	0	2
A0A0G2JEY7	Putative ATP-dependent RNA helicase DHX30 (Fragment) OS=Mus musculus GN=Dhx30 PE=1 SV=1 - [A0A0G2JEY7_MOUSE]	0	0	0	1	0	0	0	0	0	2
Q8BKE0	Proteasome endopeptidase complex (Fragment) OS=Mus musculus PE=2 SV=1 - [Q8BKE0_MOUSE]	0	0	0	1	0	0	0	0	0	2
B2RXS8	Ptprz1 protein OS=Mus musculus GN=Ptprz1 PE=1 SV=1 - [B2RXS8_MOUSE]	0	0	0	1	0	0	0	0	0	2
A0A0G2JF37	Cysteine-rich protein 2 OS=Mus musculus GN=Crip2 PE=1 SV=1 - [A0A0G2JF37_MOUSE]	0	0	0	1	0	0	0	0	0	2
Q3U6C5	Putative uncharacterized protein OS=Mus musculus GN=Kcnab1 PE=2 SV=1 - [Q3U6C5_MOUSE]	0	0	0	1	0	0	0	0	0	2
A0A1B0GSE9	Ankyrin repeat domain-containing protein 10 OS=Mus musculus GN=Ankrd10 PE=1 SV=1 - [A0A1B0GSE9_MOUSE]	0	0	0	1	0	0	0	0	0	2
A0A0J9YU72	Proline-rich transmembrane protein 2 OS=Mus musculus GN=Prrt2 PE=1 SV=1 - [A0A0J9YU72_MOUSE]	0	0	0	1	0	0	0	0	0	2
A8R0V4	Exocrine gland-secreted peptide 22 OS=Mus musculus GN=Esp22 PE=1 SV=1 - [ESP22_MOUSE]	0	0	0	1	0	0	0	0	0	2
B2RY09	Etl4 protein OS=Mus musculus GN=Etl4 PE=2 SV=1 - [B2RY09_MOUSE]	0	0	0	1	0	0	0	0	0	2
S4R2J2	CUGBP Elav-like family member 2 (Fragment) OS=Mus musculus GN=Celf2 PE=1 SV=1 - [S4R2J2_MOUSE]	0	0	0	1	0	0	0	0	0	2
Q922K7	Probable 28S rRNA (cytosine-C(5))-methyltransferase OS=Mus musculus GN=Nop2 PE=1 SV=1 - [NOP2_MOUSE]	0	0	0	1	0	0	0	0	0	2
A0A087WNV6	5'-3' exoribonuclease 1 OS=Mus musculus GN=Xrn1 PE=1 SV=1 - [A0A087WNV6_MOUSE]	0	0	0	1	0	0	0	0	0	2
D3YTR7	Adenylyl cyclase-associated protein OS=Mus musculus GN=Cap2 PE=1 SV=1 - [D3YTR7_MOUSE]	0	0	0	1	0	0	0	0	0	2
F6UFG6	Acidic leucine-rich nuclear phosphoprotein 32 family member A (Fragment) OS=Mus musculus GN=Anp32a PE=1 SV=1 - [F6UFG6_MOUSE]	0	0	0	1	0	0	0	0	0	2
Q3UWR6	Putative uncharacterized protein OS=Mus musculus GN=Msi2 PE=2 SV=1 - [Q3UWR6_MOUSE]	0	0	0	1	0	0	0	0	0	2
Q5DTH0	MKIAA4217 protein (Fragment) OS=Mus musculus GN=Cpne9 PE=2 SV=1 - [Q5DTH0_MOUSE]	0	0	0	1	0	0	0	0	0	2
Q3ULR5	Putative uncharacterized protein OS=Mus musculus GN=Gm10482 PE=2 SV=1 - [Q3ULR5_MOUSE]	0	0	0	1	0	0	0	0	0	2
A0A0G2JET7	Transmembrane protease serine OS=Mus musculus GN=Tmprss11c PE=3 SV=1 - [A0A0G2JET7_MOUSE]	0	0	0	1	0	0	0	0	0	2
B7ZMS6	2500003M10Rik protein OS=Mus musculus GN=Chtop PE=2 SV=1 - [B7ZMS6_MOUSE]	0	0	0	1	0	0	0	0	0	2
Q8BTY3	Putative uncharacterized protein OS=Mus musculus GN=Ppa1 PE=2 SV=1 - [Q8BTY3_MOUSE]	0	0	0	1	0	0	0	0	0	2
Q3TG90	Microtubule-associated protein RP/EB family member 2 OS=Mus musculus GN=Mapre2 PE=1 SV=1 - [Q3TG90_MOUSE]	0	0	0	1	0	0	0	0	0	2
D3YZC1	Propionyl-CoA carboxylase beta chain, mitochondrial (Fragment) OS=Mus musculus GN=Pccb PE=1 SV=1 - [D3YZC1_MOUSE]	0	0	0	1	0	0	0	0	0	2
Q6KAN5	MFLJ00294 protein (Fragment) OS=Mus musculus GN=Rab11fip1 PE=2 SV=1 - [Q6KAN5_MOUSE]	0	0	0	1	0	0	0	0	0	2
Q3TQY5	Putative uncharacterized protein (Fragment) OS=Mus musculus GN=Eea1 PE=2 SV=1 - [Q3TQY5_MOUSE]	0	0	0	1	0	0	0	0	0	2
Q6P264	Fn3k protein OS=Mus musculus GN=Fn3k PE=1 SV=1 - [Q6P264_MOUSE]	0	0	0	1	0	0	0	0	0	2
A2ALC6	MCG8129 OS=Mus musculus GN=Gm4985 PE=4 SV=1 - [A2ALC6_MOUSE]	0	0	0	1	0	0	0	0	0	2
Q3TII4	Putative uncharacterized protein (Fragment) OS=Mus musculus GN=Vars PE=2 SV=1 - [Q3TII4_MOUSE]	0	0	0	1	0	0	0	0	0	2
A0A0U1RNZ3	RIKEN cDNA 4931406P16 gene OS=Mus musculus GN=4931406P16Rik PE=1 SV=1 - [A0A0U1RNZ3_MOUSE]	0	0	0	1	0	0	0	0	0	2
Q3URD2	Reprimo-like protein OS=Mus musculus GN=Rprml PE=1 SV=1 - [RPRML_MOUSE]	0	0	0	1	0	0	0	0	0	2
F7C528	Chromodomain helicase DNA-binding protein 3 (Fragment) OS=Mus musculus GN=Chd3 PE=1 SV=1 - [F7C528_MOUSE]	0	0	0	1	0	0	0	0	0	2
Q6PF82	Prkcz protein (Fragment) OS=Mus musculus GN=Prkcz PE=2 SV=1 - [Q6PF82_MOUSE]	0	0	0	1	0	0	0	0	0	2
L7MTT1	Olfactory receptor OS=Mus musculus GN=Olfr1121 PE=3 SV=1 - [L7MTT1_MOUSE]	0	0	0	1	0	0	0	0	0	2
A0A1D5RLR0	Translin-associated protein X OS=Mus musculus GN=Tsnax PE=1 SV=1 - [A0A1D5RLR0_MOUSE]	0	0	0	1	0	0	0	0	0	2
Q00342	Receptor-type tyrosine-protein kinase FLT3 OS=Mus musculus GN=Flt3 PE=1 SV=2 - [FLT3_MOUSE]	0	0	0	1	0	0	0	0	0	2
D3YY93	Glia maturation factor beta (Fragment) OS=Mus musculus GN=Gmfb PE=1 SV=1 - [D3YY93_MOUSE]	0	0	0	1	0	0	0	0	0	2
E9QM77	Ataxin-2 OS=Mus musculus GN=Atxn2 PE=1 SV=1 - [E9QM77_MOUSE]	0	0	0	1	0	0	0	0	0	2
Q8CGB7	Limch1 protein (Fragment) OS=Mus musculus GN=Limch1 PE=2 SV=1 - [Q8CGB7_MOUSE]	0	0	0	1	0	0	0	0	0	2
A0A0N4SWH7	Inositol 1,4,5-trisphosphate receptor type 1 (Fragment) OS=Mus musculus GN=Itpr1 PE=1 SV=1 - [A0A0N4SWH7_MOUSE]	0	0	0	1	0	0	0	0	0	2
Q8CAQ9	Putative uncharacterized protein OS=Mus musculus GN=Exoc4 PE=2 SV=1 - [Q8CAQ9_MOUSE]	0	0	0	1	0	0	0	0	0	2
Q80Y24	Prickle-like protein 2 OS=Mus musculus GN=Prickle2 PE=1 SV=3 - [PRIC2_MOUSE]	0	0	0	1	0	0	0	0	0	2
Q91YE8	Synaptopodin-2 OS=Mus musculus GN=Synpo2 PE=1 SV=2 - [SYNP2_MOUSE]	0	0	0	1	0	0	0	0	0	2
D3YW60	RuvB-like helicase (Fragment) OS=Mus musculus GN=Ruvbl1 PE=1 SV=1 - [D3YW60_MOUSE]	0	0	0	1	0	0	0	0	0	2
P54731	FAS-associated factor 1 OS=Mus musculus GN=Faf1 PE=1 SV=2 - [FAF1_MOUSE]	0	0	0	1	0	0	0	0	0	2
E9Q7U5	Thrombopoietin receptor (Fragment) OS=Mus musculus GN=Mpl PE=1 SV=2 - [E9Q7U5_MOUSE]	0	0	0	1	0	0	0	0	0	2
Q571G2	MKIAA4013 protein (Fragment) OS=Mus musculus GN=Exosc8 PE=2 SV=1 - [Q571G2_MOUSE]	0	0	0	1	0	0	0	0	0	2
Q9D9V9	Putative uncharacterized protein OS=Mus musculus GN=Mrpl46 PE=2 SV=1 - [Q9D9V9_MOUSE]	0	0	0	1	0	0	0	0	0	2
Q3UPG8	Voltage-dependent L-type calcium channel subunit alpha (Fragment) OS=Mus musculus GN=Cacna1s PE=2 SV=1 - [Q3UPG8_MOUSE]	0	0	0	1	0	0	0	0	0	2
Q8R1X2	Dnaja4 protein OS=Mus musculus GN=Dnaja4 PE=2 SV=1 - [Q8R1X2_MOUSE]	0	0	0	1	0	0	0	0	0	2
G8JL35	MOB-like protein phocein (Fragment) OS=Mus musculus GN=Mob4 PE=1 SV=1 - [G8JL35_MOUSE]	0	0	0	1	0	0	0	0	0	2
Q8K3M5	CDK5 and ABL1 enzyme substrate 2 OS=Mus musculus GN=Cables2 PE=1 SV=2 - [CABL2_MOUSE]	0	0	0	1	0	0	0	0	0	2
P56677	Suppressor of tumorigenicity 14 protein homolog OS=Mus musculus GN=St14 PE=1 SV=2 - [ST14_MOUSE]	0	0	0	1	0	0	0	0	0	2
Q5F2A3	Tumor necrosis factor ligand superfamily member 13 OS=Mus musculus GN=Tnfsf13 PE=3 SV=1 - [Q5F2A3_MOUSE]	0	0	0	1	0	0	0	0	0	2
Q3UGC3	Putative uncharacterized protein (Fragment) OS=Mus musculus GN=Cald1 PE=2 SV=1 - [Q3UGC3_MOUSE]	0	0	0	1	0	0	0	0	0	2
A0A087WRJ5	DNA mismatch repair protein Msh3 OS=Mus musculus GN=Msh3 PE=1 SV=1 - [A0A087WRJ5_MOUSE]	0	0	0	1	0	0	0	0	0	2
Q5SW16	Platelet-activating factor acetylhydrolase IB subunit alpha (Fragment) OS=Mus musculus GN=Pafah1b1 PE=1 SV=1 - [Q5SW16_MOUSE]	0	0	0	1	0	0	0	0	0	2
E0CXI4	Voltage-gated potassium channel subunit beta-2 (Fragment) OS=Mus musculus GN=Kcnab2 PE=1 SV=1 - [E0CXI4_MOUSE]	0	0	0	1	0	0	0	0	0	2
D3YUD8	Predicted pseudogene 9774 OS=Mus musculus GN=Gm9774 PE=4 SV=3 - [D3YUD8_MOUSE]	0	0	0	1	0	0	0	0	0	2
D3YXU1	Trifunctional enzyme subunit beta, mitochondrial (Fragment) OS=Mus musculus GN=Hadhb PE=1 SV=1 - [D3YXU1_MOUSE]	0	0	0	1	0	0	0	0	0	2
G3UZ33	26S proteasome non-ATPase regulatory subunit 11 (Fragment) OS=Mus musculus GN=Psmd11 PE=1 SV=1 - [G3UZ33_MOUSE]	0	0	0	1	0	0	0	0	0	2
Q8BHD8	Protein-L-isoaspartate O-methyltransferase domain-containing protein 2 OS=Mus musculus GN=Pcmtd2 PE=2 SV=1 - [PCMD2_MOUSE]	0	0	0	1	0	0	0	0	0	2
Q6NXW1	Eyes absent homolog OS=Mus musculus GN=Eya1 PE=2 SV=2 - [Q6NXW1_MOUSE]	0	0	0	1	0	0	0	0	0	2
F6S7U1	RAB6A-GEF complex partner protein 1 (Fragment) OS=Mus musculus GN=Ric1 PE=1 SV=1 - [F6S7U1_MOUSE]	0	0	0	1	0	0	0	0	0	2
A0A140LI61	WASP homolog-associated protein with actin, membranes and microtubules OS=Mus musculus GN=Whamm PE=4 SV=1 - [A0A140LI61_MOUSE]	0	0	0	1	0	0	0	0	0	2
O35874	Neutral amino acid transporter A OS=Mus musculus GN=Slc1a4 PE=1 SV=1 - [SATT_MOUSE]	0	0	0	1	0	0	0	0	0	2
Q400C8	Archaemetzincin-2 OS=Mus musculus GN=Amz2 PE=2 SV=1 - [AMZ2_MOUSE]	0	0	0	1	0	0	0	0	0	2
F6WD71	MORC family CW-type zinc finger protein 4 (Fragment) OS=Mus musculus GN=Morc4 PE=4 SV=1 - [F6WD71_MOUSE]	0	0	0	1	0	0	0	0	0	2
Q9CUQ9	Putative uncharacterized protein (Fragment) OS=Mus musculus GN=Poteg PE=2 SV=3 - [Q9CUQ9_MOUSE]	0	0	0	1	0	0	0	0	0	2
A0A0U1RPV7	Polynucleotide 5'-hydroxyl-kinase NOL9 (Fragment) OS=Mus musculus GN=Nol9 PE=1 SV=1 - [A0A0U1RPV7_MOUSE]	0	0	0	1	0	0	0	0	0	2
Q6R5P6	Zinc finger protein 118 OS=Mus musculus GN=Zfp118 PE=4 SV=1 - [Q6R5P6_MOUSE]	0	0	0	1	0	0	0	0	0	2
S4R2E1	ATP-binding cassette sub-family G member 2 OS=Mus musculus GN=Abcg2 PE=1 SV=1 - [S4R2E1_MOUSE]	0	0	0	1	0	0	0	0	0	2
Q6PEE2	CBP80/20-dependent translation initiation factor OS=Mus musculus GN=Ctif PE=1 SV=2 - [CTIF_MOUSE]	0	0	0	1	0	0	0	0	0	2
H3BLE1	Metastasis-associated protein MTA3 (Fragment) OS=Mus musculus GN=Mta3 PE=1 SV=1 - [H3BLE1_MOUSE]	0	0	0	1	0	0	0	0	0	2
F6S6C3	Sentrin-specific protease 5 (Fragment) OS=Mus musculus GN=Senp5 PE=4 SV=1 - [F6S6C3_MOUSE]	0	0	0	1	0	0	0	0	0	2
A1A5A1	Svil protein OS=Mus musculus GN=Svil PE=2 SV=1 - [A1A5A1_MOUSE]	0	0	0	1	0	0	0	0	0	2
E9PW47	MMS19 nucleotide excision repair protein homolog OS=Mus musculus GN=Mms19 PE=1 SV=1 - [E9PW47_MOUSE]	0	0	0	1	0	0	0	0	0	2
Q3UZN1	Putative uncharacterized protein OS=Mus musculus GN=Acp2 PE=2 SV=1 - [Q3UZN1_MOUSE]	0	0	0	1	0	0	0	0	0	2
E9QLQ9	Adenomatous polyposis coli protein OS=Mus musculus GN=Apc PE=1 SV=1 - [E9QLQ9_MOUSE]	0	0	0	1	0	0	0	0	0	2
B2RXZ9	MCG3723 OS=Mus musculus GN=Mylk2 PE=2 SV=1 - [B2RXZ9_MOUSE]	0	0	0	1	0	0	0	0	0	2
D3YWQ8	Protein kinase C eta type OS=Mus musculus GN=Prkch PE=1 SV=1 - [D3YWQ8_MOUSE]	0	0	0	1	0	0	0	0	0	2
Q8BMY6	Putative uncharacterized protein OS=Mus musculus GN=Me3 PE=2 SV=1 - [Q8BMY6_MOUSE]	0	0	0	1	0	0	0	0	0	2
Q91Z92	Beta-1,3-galactosyltransferase 6 OS=Mus musculus GN=B3galt6 PE=2 SV=1 - [B3GT6_MOUSE]	0	0	0	1	0	0	0	0	0	2
G3X9B1	HEAT repeat containing 1 OS=Mus musculus GN=Heatr1 PE=1 SV=1 - [G3X9B1_MOUSE]	0	0	0	1	0	0	0	0	0	2
A0PJG3	Pck2 protein (Fragment) OS=Mus musculus GN=Pck2 PE=2 SV=1 - [A0PJG3_MOUSE]	0	0	0	1	0	0	0	0	0	2
E0CYF2	Protein-L-isoaspartate(D-aspartate) O-methyltransferase (Fragment) OS=Mus musculus GN=Pcmt1 PE=1 SV=8 - [E0CYF2_MOUSE]	0	0	0	1	0	0	0	0	0	2
Q3U896	Putative uncharacterized protein OS=Mus musculus GN=Mtmr9 PE=2 SV=1 - [Q3U896_MOUSE]	0	0	0	1	0	0	0	0	0	2
A3KGC5	Serine/threonine-protein kinase PAK 3 (Fragment) OS=Mus musculus GN=Pak3 PE=1 SV=1 - [A3KGC5_MOUSE]	0	0	0	1	0	0	0	0	0	2
A0A087WP03	DnaJ homolog subfamily B member 2 (Fragment) OS=Mus musculus GN=Dnajb2 PE=1 SV=1 - [A0A087WP03_MOUSE]	0	0	0	1	0	0	0	0	0	2
B7ZNY9	Palmitoyltransferase OS=Mus musculus GN=Zdhhc23 PE=2 SV=1 - [B7ZNY9_MOUSE]	0	0	0	1	0	0	0	0	0	2
Q9WTX8	Mitotic spindle assembly checkpoint protein MAD1 OS=Mus musculus GN=Mad1l1 PE=1 SV=1 - [MD1L1_MOUSE]	0	0	0	1	0	0	0	0	0	2
J3QNF7	Uncharacterized protein OS=Mus musculus GN=Gm17467 PE=4 SV=1 - [J3QNF7_MOUSE]	0	0	0	1	0	0	0	0	0	2
Q8C7F7	Putative uncharacterized protein (Fragment) OS=Mus musculus GN=Slfn9 PE=2 SV=2 - [Q8C7F7_MOUSE]	0	0	0	1	0	0	0	0	0	2
Q5SXR4	Probable ATP-dependent RNA helicase DHX40 (Fragment) OS=Mus musculus GN=Dhx40 PE=1 SV=1 - [Q5SXR4_MOUSE]	0	0	0	1	0	0	0	0	0	2
Q8BFZ2	Phospholipid phosphatase-related protein type 1 OS=Mus musculus GN=Plppr1 PE=1 SV=1 - [PLPR1_MOUSE]	0	0	0	1	0	0	0	0	0	2
B1AST6	Microtubule-associated serine/threonine-protein kinase 2 (Fragment) OS=Mus musculus GN=Mast2 PE=1 SV=1 - [B1AST6_MOUSE]	0	0	0	1	0	0	0	0	0	2
P29452	Caspase-1 OS=Mus musculus GN=Casp1 PE=1 SV=1 - [CASP1_MOUSE]	0	0	0	1	0	0	0	0	0	2
O35340	Fibroblast growth factor (Fragment) OS=Mus musculus GN=Fgf12 PE=2 SV=1 - [O35340_MOUSE]	0	0	0	1	0	0	0	0	0	2
Q8BTV4	Putative uncharacterized protein (Fragment) OS=Mus musculus GN=Myb PE=2 SV=1 - [Q8BTV4_MOUSE]	0	0	0	1	0	0	0	0	0	2
Q8C0X6	Kinesin-like protein OS=Mus musculus GN=Kif9 PE=1 SV=1 - [Q8C0X6_MOUSE]	0	0	0	1	0	0	0	0	0	2
J3QPQ5	Uncharacterized protein OS=Mus musculus GN=Gm10264 PE=3 SV=1 - [J3QPQ5_MOUSE]	0	0	0	1	0	0	0	0	0	2
A0A0J9YUM4	C-terminal-binding protein 1 OS=Mus musculus GN=Ctbp1 PE=1 SV=1 - [A0A0J9YUM4_MOUSE]	0	0	0	1	0	0	0	0	0	2
A2A829	Rho guanine nucleotide exchange factor 19 (Fragment) OS=Mus musculus GN=Arhgef19 PE=4 SV=1 - [A2A829_MOUSE]	0	0	0	1	0	0	0	0	0	2
G5E8P4	Protein cordon-bleu OS=Mus musculus GN=Cobl PE=1 SV=1 - [G5E8P4_MOUSE]	0	0	0	1	0	0	0	0	0	2
A0A0A0MQA2	Mitogen-activated protein kinase-binding protein 1 OS=Mus musculus GN=Mapkbp1 PE=1 SV=1 - [A0A0A0MQA2_MOUSE]	0	0	0	1	0	0	0	0	0	2
B8JJ72	Alpha-tubulin N-acetyltransferase 1 (Fragment) OS=Mus musculus GN=Atat1 PE=1 SV=1 - [B8JJ72_MOUSE]	0	0	0	1	0	0	0	0	0	2
Q8VHW4	Voltage-dependent calcium channel gamma-5 subunit OS=Mus musculus GN=Cacng5 PE=1 SV=1 - [CCG5_MOUSE]	0	0	0	1	0	0	0	0	0	2
Q8VC95	Muc10 protein OS=Mus musculus GN=Prol1 PE=2 SV=1 - [Q8VC95_MOUSE]	0	0	0	1	0	0	0	0	0	2
Q80T14	Extracellular matrix protein FRAS1 OS=Mus musculus GN=Fras1 PE=1 SV=2 - [FRAS1_MOUSE]	0	0	0	1	0	0	0	0	0	2
Q03145	Ephrin type-A receptor 2 OS=Mus musculus GN=Epha2 PE=1 SV=3 - [EPHA2_MOUSE]	0	0	0	1	0	0	0	0	0	2
P84444	C-C motif chemokine 21a OS=Mus musculus GN=Ccl21a PE=1 SV=1 - [CC21A_MOUSE]	0	0	0	1	0	0	0	0	0	2
Q66JX5	FGFR1 oncogene partner OS=Mus musculus GN=Fgfr1op PE=1 SV=1 - [FR1OP_MOUSE]	0	0	0	1	0	0	0	0	0	2
F6W7C7	39S ribosomal protein L3, mitochondrial OS=Mus musculus GN=Mrpl3 PE=1 SV=3 - [F6W7C7_MOUSE]	0	0	0	1	0	0	0	0	0	2
Q8R1C6	Methyltransferase-like protein 22 OS=Mus musculus GN=Mettl22 PE=2 SV=1 - [MET22_MOUSE]	0	0	0	1	0	0	0	0	0	2
Q3U3Y3	Putative uncharacterized protein (Fragment) OS=Mus musculus GN=Appl2 PE=2 SV=1 - [Q3U3Y3_MOUSE]	0	0	0	1	0	0	0	0	0	2
Q9Z1L5	Voltage-dependent calcium channel subunit alpha-2/delta-3 OS=Mus musculus GN=Cacna2d3 PE=1 SV=1 - [CA2D3_MOUSE]	0	0	0	0	0	1	0	0	0	1
A2ARZ3	Fibrous sheath-interacting protein 2 OS=Mus musculus GN=Fsip2 PE=1 SV=3 - [FSIP2_MOUSE]	0	0	0	0	1	0	0	0	0	1
P42859	Huntingtin OS=Mus musculus GN=Htt PE=1 SV=2 - [HD_MOUSE]	0	0	0	0	0	1	0	0	0	1
O70309	Integrin beta-5 OS=Mus musculus GN=Itgb5 PE=1 SV=2 - [ITB5_MOUSE]	0	0	0	0	1	0	0	0	0	1
Q7TSZ8	Nucleus accumbens-associated protein 1 OS=Mus musculus GN=Nacc1 PE=1 SV=1 - [NACC1_MOUSE]	0	0	0	0	0	0	0	1	0	2
Q8C570	mRNA export factor OS=Mus musculus GN=Rae1 PE=1 SV=1 - [RAE1L_MOUSE]	0	0	0	0	1	0	0	0	0	1
Q8BKX6	Serine/threonine-protein kinase SMG1 OS=Mus musculus GN=Smg1 PE=1 SV=3 - [SMG1_MOUSE]	0	0	0	0	0	0	0	0	1	2
Q8BUH1	Thioredoxin-like protein 4B OS=Mus musculus GN=Txnl4b PE=2 SV=2 - [TXN4B_MOUSE]	0	0	0	0	0	1	0	0	0	1
Q3TSN9	BTB/POZ domain-containing protein 3 OS=Mus musculus GN=Btbd3 PE=2 SV=1 - [Q3TSN9_MOUSE]	0	0	0	0	1	0	0	0	0	1
Q3TJ56	Putative uncharacterized protein OS=Mus musculus GN=Snd1 PE=1 SV=1 - [Q3TJ56_MOUSE]	0	0	0	0	0	0	0	1	0	2
B2RPZ7	RIKEN cDNA 8430419L09 OS=Mus musculus GN=Fam234b PE=2 SV=1 - [B2RPZ7_MOUSE]	0	0	0	0	0	0	1	0	0	2
B0QZF8	Ubiquitin carboxyl-terminal hydrolase 36 (Fragment) OS=Mus musculus GN=Usp36 PE=1 SV=1 - [B0QZF8_MOUSE]	0	0	0	0	0	0	0	1	0	2
Q3UVI9	Putative uncharacterized protein OS=Mus musculus GN=Abcf2 PE=2 SV=1 - [Q3UVI9_MOUSE]	0	0	0	0	0	1	0	0	0	1
Q8CDV3	Putative uncharacterized protein OS=Mus musculus GN=Adam24 PE=2 SV=1 - [Q8CDV3_MOUSE]	0	0	0	0	1	0	0	0	0	1
Q80YW7	Peptidylprolyl isomerase OS=Mus musculus GN=Fkbp15 PE=1 SV=1 - [Q80YW7_MOUSE]	0	0	0	0	0	0	0	1	0	2
A0A0A6YY25	BTB (POZ) domain-containing 18 OS=Mus musculus GN=Btbd18 PE=1 SV=1 - [A0A0A6YY25_MOUSE]	0	0	0	0	0	0	0	1	0	2
E9Q2E4	Uncharacterized protein OS=Mus musculus GN=Gm15800 PE=1 SV=2 - [E9Q2E4_MOUSE]	0	0	0	0	0	1	0	0	0	1
Q8R1B1	Zfp37 protein (Fragment) OS=Mus musculus GN=Zfp37 PE=2 SV=1 - [Q8R1B1_MOUSE]	0	0	0	0	0	0	1	0	0	2
F6WYM0	Septin-2 (Fragment) OS=Mus musculus GN=Sept2 PE=1 SV=2 - [F6WYM0_MOUSE]	0	0	0	0	0	0	0	1	0	2
Q6PD18	Adamts7 protein (Fragment) OS=Mus musculus GN=Adamts7 PE=2 SV=1 - [Q6PD18_MOUSE]	0	0	0	0	0	0	0	1	0	2
H3BK93	Neurexin-1 (Fragment) OS=Mus musculus GN=Nrxn1 PE=1 SV=2 - [H3BK93_MOUSE]	0	0	0	0	0	0	0	1	0	2
A0A0G2JGN4	Small nuclear ribonucleoprotein-associated protein B OS=Mus musculus GN=Snrpb PE=4 SV=1 - [A0A0G2JGN4_MOUSE]	0	0	0	0	0	0	1	0	0	2
A0A140LIJ4	Dynein, axonemal, heavy chain 14 OS=Mus musculus GN=Dnah14 PE=1 SV=1 - [A0A140LIJ4_MOUSE]	0	0	0	0	0	1	0	0	0	1
A0A1S6GWH0	Gamma-aminobutyric acid receptor associated protein, isoform CRA_c OS=Mus musculus GN=Gabarap PE=2 SV=1 - [A0A1S6GWH0_MOUSE]	0	0	0	0	0	0	1	0	0	2
Q8R3H6	Ighg protein OS=Mus musculus GN=Ighg PE=2 SV=1 - [Q8R3H6_MOUSE]	0	0	0	0	1	0	0	0	0	1
A0A0U5BC76	MAb 6H10 light chain OS=Mus musculus GN=LC PE=2 SV=1 - [A0A0U5BC76_MOUSE]	0	0	0	0	1	0	0	0	0	1
P84091	AP-2 complex subunit mu OS=Mus musculus GN=Ap2m1 PE=1 SV=1 - [AP2M1_MOUSE]	0	0	0	0	1	0	0	0	0	1
Q9D0A2	Putative uncharacterized protein OS=Mus musculus GN=Rps3 PE=2 SV=1 - [Q9D0A2_MOUSE]	0	0	0	0	1	0	0	0	0	1
P28652	Calcium/calmodulin-dependent protein kinase type II subunit beta OS=Mus musculus GN=Camk2b PE=1 SV=2 - [KCC2B_MOUSE]	0	0	0	0	1	0	0	0	0	1
Q80TH1	Discs, large homolog 3 (Drosophila), isoform CRA_c (Fragment) OS=Mus musculus GN=Dlg3 PE=2 SV=1 - [Q80TH1_MOUSE]	0	0	0	0	1	0	0	0	0	1
A0A0R4J124	SRSF protein kinase 2 OS=Mus musculus GN=Srpk2 PE=1 SV=1 - [A0A0R4J124_MOUSE]	0	0	0	0	1	0	0	0	0	1
Q3TA69	Putative uncharacterized protein OS=Mus musculus GN=Rap1gds1 PE=2 SV=1 - [Q3TA69_MOUSE]	0	0	0	0	1	0	0	0	0	1
Q3TKR5	Putative uncharacterized protein OS=Mus musculus GN=Rpl5 PE=2 SV=1 - [Q3TKR5_MOUSE]	0	0	0	0	1	0	0	0	0	1
Q9DBS6	Phosphodiesterase OS=Mus musculus GN=Pde1b PE=2 SV=1 - [Q9DBS6_MOUSE]	0	0	0	0	1	0	0	0	0	1
Q91V92	ATP-citrate synthase OS=Mus musculus GN=Acly PE=1 SV=1 - [ACLY_MOUSE]	0	0	0	0	1	0	0	0	0	1
Q6P1F6	Serine/threonine-protein phosphatase 2A 55 kDa regulatory subunit B alpha isoform OS=Mus musculus GN=Ppp2r2a PE=1 SV=1 - [2ABA_MOUSE]	0	0	0	0	1	0	0	0	0	1
Q63844	Mitogen-activated protein kinase 3 OS=Mus musculus GN=Mapk3 PE=1 SV=5 - [MK03_MOUSE]	0	0	0	0	1	0	0	0	0	1
Q9D4E6	Polyadenylate-binding protein OS=Mus musculus GN=Pabpc6 PE=1 SV=1 - [Q9D4E6_MOUSE]	0	0	0	0	1	0	0	0	0	1
Q3ZB61	Mag protein (Fragment) OS=Mus musculus GN=Mag PE=2 SV=1 - [Q3ZB61_MOUSE]	0	0	0	0	1	0	0	0	0	1
F8VQK7	Uncharacterized protein OS=Mus musculus GN=Gm16519 PE=1 SV=2 - [F8VQK7_MOUSE]	0	0	0	0	1	0	0	0	0	1
Q3U4S7	Putative uncharacterized protein OS=Mus musculus GN=Csde1 PE=2 SV=1 - [Q3U4S7_MOUSE]	0	0	0	0	1	0	0	0	0	1
Q5M9L1	60S ribosomal protein L36 OS=Mus musculus GN=Rpl36 PE=2 SV=1 - [Q5M9L1_MOUSE]	0	0	0	0	1	0	0	0	0	1
Q3TI14	28S ribosomal protein S23, mitochondrial OS=Mus musculus GN=Mrps23 PE=1 SV=1 - [Q3TI14_MOUSE]	0	0	0	0	1	0	0	0	0	1
Q3TLY7	Putative uncharacterized protein OS=Mus musculus GN=Mrps11 PE=2 SV=1 - [Q3TLY7_MOUSE]	0	0	0	0	1	0	0	0	0	1
Q62318	Transcription intermediary factor 1-beta OS=Mus musculus GN=Trim28 PE=1 SV=3 - [TIF1B_MOUSE]	0	0	0	0	1	0	0	0	0	1
Q91X97	Neurocalcin-delta OS=Mus musculus GN=Ncald PE=1 SV=4 - [NCALD_MOUSE]	0	0	0	0	1	0	0	0	0	1
Q3U237	Putative uncharacterized protein (Fragment) OS=Mus musculus GN=Ap3d1 PE=2 SV=1 - [Q3U237_MOUSE]	0	0	0	0	1	0	0	0	0	1
A2A6T4	Immature colon carcinoma transcript 1, isoform CRA_c OS=Mus musculus GN=Mrpl58 PE=1 SV=1 - [A2A6T4_MOUSE]	0	0	0	0	1	0	0	0	0	1
Q9ER88	28S ribosomal protein S29, mitochondrial OS=Mus musculus GN=Dap3 PE=1 SV=1 - [RT29_MOUSE]	0	0	0	0	1	0	0	0	0	1
Q3UMG4	Putative uncharacterized protein (Fragment) OS=Mus musculus GN=Ina PE=2 SV=1 - [Q3UMG4_MOUSE]	0	0	0	0	1	0	0	0	0	1
Q3USC3	Putative uncharacterized protein OS=Mus musculus GN=Rab4b PE=2 SV=1 - [Q3USC3_MOUSE]	0	0	0	0	1	0	0	0	0	1
Q71LX4	Talin-2 OS=Mus musculus GN=Tln2 PE=1 SV=3 - [TLN2_MOUSE]	0	0	0	0	1	0	0	0	0	1
Q4VBE8	WD repeat-containing protein 18 OS=Mus musculus GN=Wdr18 PE=1 SV=1 - [WDR18_MOUSE]	0	0	0	0	1	0	0	0	0	1
Q3TSS2	Putative uncharacterized protein (Fragment) OS=Mus musculus GN=Ptn PE=2 SV=1 - [Q3TSS2_MOUSE]	0	0	0	0	1	0	0	0	0	1
Q3TEG7	Putative uncharacterized protein OS=Mus musculus GN=Rab2b PE=1 SV=1 - [Q3TEG7_MOUSE]	0	0	0	0	1	0	0	0	0	1
Q9CRB9	MICOS complex subunit Mic19 OS=Mus musculus GN=Chchd3 PE=1 SV=1 - [MIC19_MOUSE]	0	0	0	0	1	0	0	0	0	1
Q811B2	Epb4.1l2 protein OS=Mus musculus GN=Epb41l2 PE=2 SV=1 - [Q811B2_MOUSE]	0	0	0	0	1	0	0	0	0	1
Q7TN29	Stromal membrane-associated protein 2 OS=Mus musculus GN=Smap2 PE=1 SV=1 - [SMAP2_MOUSE]	0	0	0	0	1	0	0	0	0	1
Q9WV02	RNA-binding motif protein, X chromosome OS=Mus musculus GN=Rbmx PE=1 SV=1 - [RBMX_MOUSE]	0	0	0	0	1	0	0	0	0	1
G5E923	V-type proton ATPase subunit G OS=Mus musculus GN=Atp6v1g2 PE=1 SV=1 - [G5E923_MOUSE]	0	0	0	0	1	0	0	0	0	1
O88951	Protein lin-7 homolog B OS=Mus musculus GN=Lin7b PE=1 SV=2 - [LIN7B_MOUSE]	0	0	0	0	1	0	0	0	0	1
Q60950	MYB-1a OS=Mus musculus GN=Ybx1 PE=2 SV=1 - [Q60950_MOUSE]	0	0	0	0	1	0	0	0	0	1
Q7TPH6	E3 ubiquitin-protein ligase MYCBP2 OS=Mus musculus GN=Mycbp2 PE=1 SV=2 - [MYCB2_MOUSE]	0	0	0	0	1	0	0	0	0	1
Q8CFX3	Protocadherin 1 OS=Mus musculus GN=Pcdh1 PE=1 SV=1 - [Q8CFX3_MOUSE]	0	0	0	0	1	0	0	0	0	1
Q9Z0H4	CUGBP Elav-like family member 2 OS=Mus musculus GN=Celf2 PE=1 SV=1 - [CELF2_MOUSE]	0	0	0	0	1	0	0	0	0	1
Q5M8R9	Farnesyl diphosphate synthetase OS=Mus musculus GN=Fdps PE=2 SV=1 - [Q5M8R9_MOUSE]	0	0	0	0	1	0	0	0	0	1
D6RIJ2	Phenylalanine--tRNA ligase alpha subunit OS=Mus musculus GN=Farsa PE=1 SV=1 - [D6RIJ2_MOUSE]	0	0	0	0	1	0	0	0	0	1
E9Q9A0	Type I inositol 3,4-bisphosphate 4-phosphatase OS=Mus musculus GN=Inpp4a PE=1 SV=2 - [E9Q9A0_MOUSE]	0	0	0	0	1	0	0	0	0	1
A2AMH3	Choline transporter-like protein 1 OS=Mus musculus GN=Slc44a1 PE=1 SV=1 - [A2AMH3_MOUSE]	0	0	0	0	1	0	0	0	0	1
A0A0A6YWG7	Rap guanine nucleotide exchange factor 2 OS=Mus musculus GN=Rapgef2 PE=1 SV=1 - [A0A0A6YWG7_MOUSE]	0	0	0	0	1	0	0	0	0	1
Q14BB9	MAP6 domain-containing protein 1 OS=Mus musculus GN=Map6d1 PE=1 SV=1 - [MA6D1_MOUSE]	0	0	0	0	1	0	0	0	0	1
A2ASF9	Phosphodiesterase OS=Mus musculus GN=Pde1a PE=1 SV=1 - [A2ASF9_MOUSE]	0	0	0	0	1	0	0	0	0	1
E9Q1J7	Propionyl-CoA carboxylase beta chain, mitochondrial OS=Mus musculus GN=Pccb PE=1 SV=1 - [E9Q1J7_MOUSE]	0	0	0	0	1	0	0	0	0	1
Q6P9M2	Gria1 protein (Fragment) OS=Mus musculus GN=Gria1 PE=2 SV=1 - [Q6P9M2_MOUSE]	0	0	0	0	1	0	0	0	0	1
Q3T9M2	Putative uncharacterized protein OS=Mus musculus GN=2410002F23Rik PE=2 SV=1 - [Q3T9M2_MOUSE]	0	0	0	0	1	0	0	0	0	1
Q8BG02	Serine/threonine-protein phosphatase 2A 55 kDa regulatory subunit B gamma isoform OS=Mus musculus GN=Ppp2r2c PE=1 SV=1 - [2ABG_MOUSE]	0	0	0	0	1	0	0	0	0	1
Q3U2K4	Putative uncharacterized protein OS=Mus musculus GN=Exosc5 PE=2 SV=1 - [Q3U2K4_MOUSE]	0	0	0	0	1	0	0	0	0	1
Q9D034	Guanine nucleotide-binding protein subunit alpha-13 OS=Mus musculus GN=Gna13 PE=1 SV=1 - [Q9D034_MOUSE]	0	0	0	0	1	0	0	0	0	1
Q8BU34	Putative uncharacterized protein (Fragment) OS=Mus musculus GN=Psmd1 PE=2 SV=2 - [Q8BU34_MOUSE]	0	0	0	0	1	0	0	0	0	1
H3BKL5	3-ketoacyl-CoA thiolase A, peroxisomal OS=Mus musculus GN=Acaa1a PE=1 SV=1 - [H3BKL5_MOUSE]	0	0	0	0	1	0	0	0	0	1
Q8CFR5	Dystrobrevin OS=Mus musculus GN=Dtna PE=1 SV=1 - [Q8CFR5_MOUSE]	0	0	0	0	1	0	0	0	0	1
A3KBF5	Mitogen-activated protein kinase OS=Mus musculus GN=Mapk8 PE=1 SV=1 - [A3KBF5_MOUSE]	0	0	0	0	1	0	0	0	0	1
E3VWA1	Anion exchange protein OS=Mus musculus GN=Slc4a4 PE=2 SV=1 - [E3VWA1_MOUSE]	0	0	0	0	1	0	0	0	0	1
Q3U8F5	Putative uncharacterized protein OS=Mus musculus GN=Psmd12 PE=2 SV=1 - [Q3U8F5_MOUSE]	0	0	0	0	1	0	0	0	0	1
D3Z1H9	Glycolipid transfer protein OS=Mus musculus GN=Gltp PE=1 SV=1 - [D3Z1H9_MOUSE]	0	0	0	0	1	0	0	0	0	1
G3UXF0	Importin subunit alpha-5 (Fragment) OS=Mus musculus GN=Kpna1 PE=1 SV=1 - [G3UXF0_MOUSE]	0	0	0	0	1	0	0	0	0	1
E0CY16	Cell adhesion molecule 1 OS=Mus musculus GN=Cadm1 PE=1 SV=1 - [E0CY16_MOUSE]	0	0	0	0	1	0	0	0	0	1
Q66JT6	Uba3 protein (Fragment) OS=Mus musculus GN=Uba3 PE=2 SV=1 - [Q66JT6_MOUSE]	0	0	0	0	1	0	0	0	0	1
Q05DT4	Cdc5l protein OS=Mus musculus GN=Cdc5l PE=2 SV=1 - [Q05DT4_MOUSE]	0	0	0	0	1	0	0	0	0	1
Q9CSC2	Putative uncharacterized protein (Fragment) OS=Mus musculus GN=Snx3 PE=2 SV=1 - [Q9CSC2_MOUSE]	0	0	0	0	1	0	0	0	0	1
Q5DTY9	BTB/POZ domain-containing protein KCTD16 OS=Mus musculus GN=Kctd16 PE=1 SV=2 - [KCD16_MOUSE]	0	0	0	0	1	0	0	0	0	1
A0A165ELP6	BCL2 associated-X protein (Fragment) OS=Mus musculus GN=Bax PE=2 SV=1 - [A0A165ELP6_MOUSE]	0	0	0	0	1	0	0	0	0	1
Q3TCE7	Putative uncharacterized protein OS=Mus musculus GN=Arpc1b PE=2 SV=1 - [Q3TCE7_MOUSE]	0	0	0	0	1	0	0	0	0	1
A2BFF8	Cytoplasmic dynein 1 intermediate chain 2 OS=Mus musculus GN=Dync1i2 PE=1 SV=1 - [A2BFF8_MOUSE]	0	0	0	0	1	0	0	0	0	1
Q6PDC0	RUN domain-containing protein 3B OS=Mus musculus GN=Rundc3b PE=1 SV=1 - [RUN3B_MOUSE]	0	0	0	0	1	0	0	0	0	1
B1AX95	Transformation-related protein 63-regulated-like OS=Mus musculus GN=Tprgl PE=1 SV=1 - [B1AX95_MOUSE]	0	0	0	0	1	0	0	0	0	1
E9Q509	Pyruvate kinase OS=Mus musculus GN=Pklr PE=1 SV=1 - [E9Q509_MOUSE]	0	0	0	0	1	0	0	0	0	1
A2BE92	Protein SET (Fragment) OS=Mus musculus GN=Set PE=1 SV=1 - [A2BE92_MOUSE]	0	0	0	0	1	0	0	0	0	1
Q811I0	ATP synthase mitochondrial F1 complex assembly factor 1 OS=Mus musculus GN=Atpaf1 PE=1 SV=1 - [ATPF1_MOUSE]	0	0	0	0	1	0	0	0	0	1
Q3UH31	Putative uncharacterized protein OS=Mus musculus GN=Adar PE=2 SV=1 - [Q3UH31_MOUSE]	0	0	0	0	1	0	0	0	0	1
Q14BI2	Metabotropic glutamate receptor 2 OS=Mus musculus GN=Grm2 PE=1 SV=2 - [GRM2_MOUSE]	0	0	0	0	1	0	0	0	0	1
Q9QYQ7	Neural cell adhesion molecule L1 (Fragment) OS=Mus musculus GN=L1 PE=4 SV=1 - [Q9QYQ7_MOUSE]	0	0	0	0	1	0	0	0	0	1
Q52KQ7	Phospholipid-transporting ATPase (Fragment) OS=Mus musculus GN=Atp8a1 PE=2 SV=1 - [Q52KQ7_MOUSE]	0	0	0	0	1	0	0	0	0	1
Q8BV43	Putative uncharacterized protein (Fragment) OS=Mus musculus GN=Xpnpep1 PE=2 SV=1 - [Q8BV43_MOUSE]	0	0	0	0	1	0	0	0	0	1
Q9D1Q1	M-phase phosphoprotein 6 OS=Mus musculus GN=Mphosph6 PE=1 SV=1 - [MPH6_MOUSE]	0	0	0	0	1	0	0	0	0	1
Q9JJ43	RNA binding protein fox-1 homolog 1 OS=Mus musculus GN=Rbfox1 PE=1 SV=3 - [RFOX1_MOUSE]	0	0	0	0	1	0	0	0	0	1
B8X349	JNK-interacting leucine zipper protein long form OS=Mus musculus GN=Spag9 PE=2 SV=1 - [B8X349_MOUSE]	0	0	0	0	1	0	0	0	0	1
G3UW57	RAB11 family interacting protein 2 (Class I), isoform CRA_a OS=Mus musculus GN=Rab11fip2 PE=1 SV=1 - [G3UW57_MOUSE]	0	0	0	0	1	0	0	0	0	1
Q61829	MOD-1 null malic enzyme (Fragment) OS=Mus musculus GN=Me1 PE=2 SV=1 - [Q61829_MOUSE]	0	0	0	0	1	0	0	0	0	1
F6Q3S1	DOMON domain-containing protein FRRS1L (Fragment) OS=Mus musculus GN=Frrs1l PE=1 SV=1 - [F6Q3S1_MOUSE]	0	0	0	0	1	0	0	0	0	1
Q52KE3	Gnal1 protein (Fragment) OS=Mus musculus GN=Gnl1 PE=2 SV=1 - [Q52KE3_MOUSE]	0	0	0	0	1	0	0	0	0	1
Q9CQH8	Ribonuclease P protein subunit p14 OS=Mus musculus GN=Rpp14 PE=1 SV=1 - [RPP14_MOUSE]	0	0	0	0	1	0	0	0	0	1
D3Z4D6	Ubiquinol-cytochrome-c reductase complex assembly factor 2 OS=Mus musculus GN=Uqcc2 PE=1 SV=1 - [D3Z4D6_MOUSE]	0	0	0	0	1	0	0	0	0	1
B2RQV3	WD repeat-containing protein 41 OS=Mus musculus GN=Wdr41 PE=1 SV=1 - [B2RQV3_MOUSE]	0	0	0	0	1	0	0	0	0	1
E9PXS4	Protein tyrosine phosphatase type IVA 3 OS=Mus musculus GN=Ptp4a3 PE=1 SV=1 - [E9PXS4_MOUSE]	0	0	0	0	1	0	0	0	0	1
A0A0G2JGW6	Cyclin-dependent kinase-like 5 OS=Mus musculus GN=Cdkl5 PE=1 SV=1 - [A0A0G2JGW6_MOUSE]	0	0	0	0	1	0	0	0	0	1
H3BLR8	Diphosphoinositol polyphosphate phosphohydrolase 1 OS=Mus musculus GN=Nudt3 PE=1 SV=1 - [H3BLR8_MOUSE]	0	0	0	0	1	0	0	0	0	1
Q61120	SHC-transforming protein 3 OS=Mus musculus GN=Shc3 PE=1 SV=2 - [SHC3_MOUSE]	0	0	0	0	1	0	0	0	0	1
Q8BK60	Putative uncharacterized protein OS=Mus musculus GN=Serpinb1a PE=2 SV=1 - [Q8BK60_MOUSE]	0	0	0	0	1	0	0	0	0	1
A4FUW1	4932417H02Rik protein (Fragment) OS=Mus musculus GN=Rptor PE=2 SV=1 - [A4FUW1_MOUSE]	0	0	0	0	1	0	0	0	0	1
Q8K567	Vacuolar H+ ATPase accessory subunit 1 (Fragment) OS=Mus musculus GN=Atp6ap1 PE=2 SV=1 - [Q8K567_MOUSE]	0	0	0	0	1	0	0	0	0	1
F6VY18	GMP reductase 1 (Fragment) OS=Mus musculus GN=Gmpr PE=1 SV=1 - [F6VY18_MOUSE]	0	0	0	0	1	0	0	0	0	1
Q8BMG7	Rab3 GTPase-activating protein non-catalytic subunit OS=Mus musculus GN=Rab3gap2 PE=1 SV=2 - [RBGPR_MOUSE]	0	0	0	0	1	0	0	0	0	1
Q8BX58	Putative uncharacterized protein OS=Mus musculus GN=Cops3 PE=2 SV=1 - [Q8BX58_MOUSE]	0	0	0	0	1	0	0	0	0	1
F6ZTG3	Glyoxalase domain-containing protein 4 (Fragment) OS=Mus musculus GN=Glod4 PE=1 SV=1 - [F6ZTG3_MOUSE]	0	0	0	0	1	0	0	0	0	1
A0A0R4J1F4	MAP kinase-activating death domain protein OS=Mus musculus GN=Madd PE=1 SV=1 - [A0A0R4J1F4_MOUSE]	0	0	0	0	1	0	0	0	0	1
A0A0G2JDM6	Carboxylic ester hydrolase OS=Mus musculus GN=Ache PE=1 SV=1 - [A0A0G2JDM6_MOUSE]	0	0	0	0	1	0	0	0	0	1
B5BQV4	Neurotrophic tyrosine kinase receptor, type2, splicing variant T3 beta OS=Mus musculus GN=Ntrk2 PE=2 SV=1 - [B5BQV4_MOUSE]	0	0	0	0	1	0	0	0	0	1
Q8C4B5	Putative uncharacterized protein (Fragment) OS=Mus musculus GN=Itsn1 PE=2 SV=1 - [Q8C4B5_MOUSE]	0	0	0	0	1	0	0	0	0	1
V9GXE7	Striatin-4 (Fragment) OS=Mus musculus GN=Strn4 PE=1 SV=1 - [V9GXE7_MOUSE]	0	0	0	0	1	0	0	0	0	1
B1AV14	MICOS complex subunit OS=Mus musculus GN=Apool PE=1 SV=1 - [B1AV14_MOUSE]	0	0	0	0	1	0	0	0	0	1
Q8R2U0	Nucleoporin SEH1 OS=Mus musculus GN=Seh1l PE=2 SV=1 - [SEH1_MOUSE]	0	0	0	0	1	0	0	0	0	1
D3Z359	Serine/threonine-protein kinase 25 (Fragment) OS=Mus musculus GN=Stk25 PE=1 SV=1 - [D3Z359_MOUSE]	0	0	0	0	1	0	0	0	0	1
G5E8T2	E3 ubiquitin-protein ligase TTC3 OS=Mus musculus GN=Ttc3 PE=1 SV=1 - [G5E8T2_MOUSE]	0	0	0	0	1	0	0	0	0	1
Q05BS7	Transporter (Fragment) OS=Mus musculus GN=Slc6a17 PE=2 SV=1 - [Q05BS7_MOUSE]	0	0	0	0	1	0	0	0	0	1
A0A1B0GSM3	ADP-ribosylation factor interacting protein 2, isoform CRA_d OS=Mus musculus GN=Arfip2 PE=1 SV=1 - [A0A1B0GSM3_MOUSE]	0	0	0	0	1	0	0	0	0	1
A2A9S7	Cytosolic carboxypeptidase 6 OS=Mus musculus GN=Agbl4 PE=1 SV=1 - [A2A9S7_MOUSE]	0	0	0	0	1	0	0	0	0	1
A0A075B5V1	Immunoglobulin heavy variable 1-31 OS=Mus musculus GN=Ighv1-31 PE=4 SV=1 - [A0A075B5V1_MOUSE]	0	0	0	0	1	0	0	0	0	1
Q9DCU6	39S ribosomal protein L4, mitochondrial OS=Mus musculus GN=Mrpl4 PE=1 SV=1 - [RM04_MOUSE]	0	0	0	0	1	0	0	0	0	1
Q3UM57	Putative uncharacterized protein OS=Mus musculus GN=Cand2 PE=2 SV=1 - [Q3UM57_MOUSE]	0	0	0	0	1	0	0	0	0	1
A0A0M3HEP8	Vitamin K epoxide reductase complex subunit 1-like protein 1 OS=Mus musculus GN=Vkorc1l1 PE=1 SV=1 - [A0A0M3HEP8_MOUSE]	0	0	0	0	1	0	0	0	0	1
Q8CAK3	Repressor of yield of DENV protein homolog OS=Mus musculus GN=Ryden PE=2 SV=1 - [RYDEN_MOUSE]	0	0	0	0	1	0	0	0	0	1
H3BJ53	Rho guanine nucleotide exchange factor 6 (Fragment) OS=Mus musculus GN=Arhgef6 PE=1 SV=1 - [H3BJ53_MOUSE]	0	0	0	0	1	0	0	0	0	1
E9Q648	Vacuolar protein sorting-associated protein 53 homolog OS=Mus musculus GN=Vps53 PE=1 SV=1 - [E9Q648_MOUSE]	0	0	0	0	1	0	0	0	0	1
Q8K2Y7	39S ribosomal protein L47, mitochondrial OS=Mus musculus GN=Mrpl47 PE=1 SV=2 - [RM47_MOUSE]	0	0	0	0	1	0	0	0	0	1
Q9R1A1	Sodium-hydrogen exchanger regulatory factor (Fragment) OS=Mus musculus PE=4 SV=1 - [Q9R1A1_MOUSE]	0	0	0	0	1	0	0	0	0	1
A0A087WPL8	Autophagy-related protein 9 (Fragment) OS=Mus musculus GN=Atg9a PE=1 SV=1 - [A0A087WPL8_MOUSE]	0	0	0	0	1	0	0	0	0	1
Q6P9R5	Gnptab protein OS=Mus musculus GN=Gnptab PE=2 SV=1 - [Q6P9R5_MOUSE]	0	0	0	0	1	0	0	0	0	1
F6XP90	E3 ubiquitin-protein ligase HUWE1 (Fragment) OS=Mus musculus GN=Huwe1 PE=1 SV=1 - [F6XP90_MOUSE]	0	0	0	0	1	0	0	0	0	1
Q0VDU1	Krt40 protein OS=Mus musculus GN=Krt40 PE=2 SV=1 - [Q0VDU1_MOUSE]	0	0	0	0	1	0	0	0	0	1
S4W6E2	Beta-klotho OS=Mus musculus GN=Klb PE=2 SV=1 - [S4W6E2_MOUSE]	0	0	0	0	1	0	0	0	0	1
O35449	Proline-rich transmembrane protein 1 OS=Mus musculus GN=Prrt1 PE=1 SV=1 - [PRRT1_MOUSE]	0	0	0	0	1	0	0	0	0	1
Q3U186	Probable arginine--tRNA ligase, mitochondrial OS=Mus musculus GN=Rars2 PE=1 SV=1 - [SYRM_MOUSE]	0	0	0	0	1	0	0	0	0	1
Q9JHW9	Aldehyde dehydrogenase family 1 member A3 OS=Mus musculus GN=Aldh1a3 PE=1 SV=1 - [AL1A3_MOUSE]	0	0	0	0	1	0	0	0	0	1
D3Z0V6	cAMP-dependent protein kinase type I-beta regulatory subunit OS=Mus musculus GN=Prkar1b PE=1 SV=1 - [D3Z0V6_MOUSE]	0	0	0	0	1	0	0	0	0	1
Q8VD04	GRIP1-associated protein 1 OS=Mus musculus GN=Gripap1 PE=1 SV=1 - [GRAP1_MOUSE]	0	0	0	0	1	0	0	0	0	1
E9Q1F5	Myosin VC OS=Mus musculus GN=Myo5c PE=1 SV=1 - [E9Q1F5_MOUSE]	0	0	0	0	1	0	0	0	0	1
P01843	Ig lambda-1 chain C region OS=Mus musculus PE=1 SV=1 - [LAC1_MOUSE]	0	0	0	0	1	0	0	0	0	1
Q5SVL6	Rap1 GTPase-activating protein 2 OS=Mus musculus GN=Rap1gap2 PE=1 SV=1 - [RPGP2_MOUSE]	0	0	0	0	1	0	0	0	0	1
Q91Y98	Thioredoxin reductase 1 (Fragment) OS=Mus musculus GN=Txnrd1 PE=4 SV=1 - [Q91Y98_MOUSE]	0	0	0	0	1	0	0	0	0	1
Q810V2	Iars2 protein (Fragment) OS=Mus musculus GN=Iars2 PE=2 SV=1 - [Q810V2_MOUSE]	0	0	0	0	1	0	0	0	0	1
Q99JQ5	Csnk1g2 protein OS=Mus musculus GN=Csnk1g2 PE=2 SV=1 - [Q99JQ5_MOUSE]	0	0	0	0	1	0	0	0	0	1
Q0VGU4	MCG18019 OS=Mus musculus GN=Vgf PE=1 SV=1 - [Q0VGU4_MOUSE]	0	0	0	0	1	0	0	0	0	1
B1AWN4	Phospholipid-transporting ATPase OS=Mus musculus GN=Atp10b PE=3 SV=1 - [B1AWN4_MOUSE]	0	0	0	0	1	0	0	0	0	1
P69566	Ran-binding protein 9 OS=Mus musculus GN=Ranbp9 PE=1 SV=1 - [RANB9_MOUSE]	0	0	0	0	1	0	0	0	0	1
Q8BYN6	Putative uncharacterized protein (Fragment) OS=Mus musculus GN=Cul5 PE=2 SV=1 - [Q8BYN6_MOUSE]	0	0	0	0	1	0	0	0	0	1
Q6PCM6	Agrn protein (Fragment) OS=Mus musculus GN=Agrn PE=2 SV=1 - [Q6PCM6_MOUSE]	0	0	0	0	1	0	0	0	0	1
A2ACC7	Ral GTPase-activating protein subunit beta (Fragment) OS=Mus musculus GN=Ralgapb PE=1 SV=2 - [A2ACC7_MOUSE]	0	0	0	0	1	0	0	0	0	1
E9QMC2	Metabotropic glutamate receptor 5 OS=Mus musculus GN=Grm5 PE=1 SV=1 - [E9QMC2_MOUSE]	0	0	0	0	1	0	0	0	0	1
Q6PE78	Vacuolar protein sorting 26 homolog A (Yeast), isoform CRA_e OS=Mus musculus GN=Vps26a PE=2 SV=1 - [Q6PE78_MOUSE]	0	0	0	0	1	0	0	0	0	1
Q3UE99	Putative uncharacterized protein (Fragment) OS=Mus musculus GN=Lgmn PE=2 SV=1 - [Q3UE99_MOUSE]	0	0	0	0	1	0	0	0	0	1
Q05D39	4933434E20Rik protein OS=Mus musculus GN=4933434E20Rik PE=2 SV=1 - [Q05D39_MOUSE]	0	0	0	0	1	0	0	0	0	1
B7ZCA9	Transcription elongation factor, mitochondrial (Fragment) OS=Mus musculus GN=Tefm PE=1 SV=8 - [B7ZCA9_MOUSE]	0	0	0	0	1	0	0	0	0	1
Q8BWQ9	Ubiquitin carboxyl-terminal hydrolase OS=Mus musculus GN=Uchl3 PE=2 SV=1 - [Q8BWQ9_MOUSE]	0	0	0	0	1	0	0	0	0	1
G3X922	DnaJ heat shock protein family (Hsp40) member C13 OS=Mus musculus GN=Dnajc13 PE=1 SV=1 - [G3X922_MOUSE]	0	0	0	0	1	0	0	0	0	1
A0A0G2JF25	Acyl-CoA dehydrogenase family member 9, mitochondrial (Fragment) OS=Mus musculus GN=Acad9 PE=1 SV=1 - [A0A0G2JF25_MOUSE]	0	0	0	0	1	0	0	0	0	1
A0A0A6YXX3	Lipopolysaccharide-responsive and beige-like anchor protein OS=Mus musculus GN=Lrba PE=1 SV=1 - [A0A0A6YXX3_MOUSE]	0	0	0	0	1	0	0	0	0	1
Q3TMP8	Trimeric intracellular cation channel type A OS=Mus musculus GN=Tmem38a PE=1 SV=2 - [TM38A_MOUSE]	0	0	0	0	1	0	0	0	0	1
A2ARJ0	Signal transducing adapter molecule 1 (Fragment) OS=Mus musculus GN=Stam PE=1 SV=1 - [A2ARJ0_MOUSE]	0	0	0	0	1	0	0	0	0	1
E9QAD6	ATP synthase-coupling factor 6, mitochondrial (Fragment) OS=Mus musculus GN=Atp5j PE=1 SV=8 - [E9QAD6_MOUSE]	0	0	0	0	1	0	0	0	0	1
A0A0G2JFV8	Polypyrimidine tract-binding protein 2 (Fragment) OS=Mus musculus GN=Ptbp2 PE=1 SV=1 - [A0A0G2JFV8_MOUSE]	0	0	0	0	1	0	0	0	0	1
A0A1L1ST25	Exosome complex exonuclease RRP42 (Fragment) OS=Mus musculus GN=Exosc7 PE=1 SV=1 - [A0A1L1ST25_MOUSE]	0	0	0	0	1	0	0	0	0	1
A0A1B0GT04	Glutaredoxin-3 (Fragment) OS=Mus musculus GN=Glrx3 PE=1 SV=1 - [A0A1B0GT04_MOUSE]	0	0	0	0	1	0	0	0	0	1
A2A701	Eukaryotic translation initiation factor 3 subunit M (Fragment) OS=Mus musculus GN=Eif3m PE=1 SV=1 - [A2A701_MOUSE]	0	0	0	0	1	0	0	0	0	1
Q8CBD0	Protein NDRG3 OS=Mus musculus GN=Ndrg3 PE=1 SV=1 - [Q8CBD0_MOUSE]	0	0	0	0	1	0	0	0	0	1
Q3UH83	Putative uncharacterized protein OS=Mus musculus GN=Gucy1a2 PE=2 SV=1 - [Q3UH83_MOUSE]	0	0	0	0	1	0	0	0	0	1
A0A0G2JDI9	ATP-binding cassette sub-family D member 3 OS=Mus musculus GN=Abcd3 PE=1 SV=1 - [A0A0G2JDI9_MOUSE]	0	0	0	0	1	0	0	0	0	1
Q3U1G0	Putative uncharacterized protein OS=Mus musculus GN=Evi5l PE=2 SV=1 - [Q3U1G0_MOUSE]	0	0	0	0	1	0	0	0	0	1
G3XA25	Acetyl-CoA acetyltransferase, cytosolic OS=Mus musculus GN=Acat2 PE=1 SV=1 - [G3XA25_MOUSE]	0	0	0	0	1	0	0	0	0	1
A0A087WRL3	Ubiquitin carboxyl-terminal esterase L5, isoform CRA_a (Fragment) OS=Mus musculus GN=Uchl5 PE=1 SV=1 - [A0A087WRL3_MOUSE]	0	0	0	0	1	0	0	0	0	1
F8WHK7	Gamma-secretase subunit APH-1B OS=Mus musculus GN=Aph1b PE=4 SV=1 - [F8WHK7_MOUSE]	0	0	0	0	1	0	0	0	0	1
A0A0E4D027	Katanin p60 ATPase-containing subunit A-like 2 OS=Mus musculus GN=Katnal2 PE=2 SV=1 - [A0A0E4D027_MOUSE]	0	0	0	0	1	0	0	0	0	1
Q6KCA9	Phosphatase and actin regulator OS=Mus musculus GN=Phactr3 PE=2 SV=1 - [Q6KCA9_MOUSE]	0	0	0	0	1	0	0	0	0	1
Q9CTF5	Putative uncharacterized protein (Fragment) OS=Mus musculus GN=Adprh PE=2 SV=1 - [Q9CTF5_MOUSE]	0	0	0	0	1	0	0	0	0	1
Q8CC58	Putative uncharacterized protein OS=Mus musculus GN=Nwd2 PE=2 SV=2 - [Q8CC58_MOUSE]	0	0	0	0	1	0	0	0	0	1
Q8BRX4	Putative uncharacterized protein (Fragment) OS=Mus musculus GN=Ntan1 PE=2 SV=1 - [Q8BRX4_MOUSE]	0	0	0	0	1	0	0	0	0	1
F8WGW3	S1 RNA-binding domain-containing protein 1 OS=Mus musculus GN=Srbd1 PE=1 SV=1 - [F8WGW3_MOUSE]	0	0	0	0	1	0	0	0	0	1
Q91X17	Uromodulin OS=Mus musculus GN=Umod PE=1 SV=1 - [UROM_MOUSE]	0	0	0	0	1	0	0	0	0	1
Q3UH54	Potassium voltage-gated channel, Shal-related family, member 3, isoform CRA_a OS=Mus musculus GN=Kcnd3 PE=2 SV=1 - [Q3UH54_MOUSE]	0	0	0	0	1	0	0	0	0	1
Q3V3X1	Putative uncharacterized protein (Fragment) OS=Mus musculus GN=Pls1 PE=2 SV=1 - [Q3V3X1_MOUSE]	0	0	0	0	1	0	0	0	0	1
Q69ZP3	Probable hydrolase PNKD OS=Mus musculus GN=Pnkd PE=1 SV=2 - [PNKD_MOUSE]	0	0	0	0	1	0	0	0	0	1
Q3TER3	Putative uncharacterized protein OS=Mus musculus GN=Spata5l1 PE=2 SV=1 - [Q3TER3_MOUSE]	0	0	0	0	1	0	0	0	0	1
A0A0A6YY29	Calcyclin-binding protein (Fragment) OS=Mus musculus GN=Cacybp PE=1 SV=1 - [A0A0A6YY29_MOUSE]	0	0	0	0	1	0	0	0	0	1
Q922V5	Arhgef10l protein (Fragment) OS=Mus musculus GN=Arhgef10l PE=2 SV=1 - [Q922V5_MOUSE]	0	0	0	0	1	0	0	0	0	1
F7CFT8	Rab effector MyRIP (Fragment) OS=Mus musculus GN=Myrip PE=1 SV=2 - [F7CFT8_MOUSE]	0	0	0	0	1	0	0	0	0	1
Q3UTB8	GrpE protein homolog OS=Mus musculus GN=Grpel1 PE=2 SV=1 - [Q3UTB8_MOUSE]	0	0	0	0	1	0	0	0	0	1
A2ARI0	Thioredoxin-related transmembrane protein 4 OS=Mus musculus GN=Tmx4 PE=1 SV=1 - [A2ARI0_MOUSE]	0	0	0	0	1	0	0	0	0	1
Q61944	Nonamer binding protein OS=Mus musculus GN=Rfc1 PE=2 SV=1 - [Q61944_MOUSE]	0	0	0	0	1	0	0	0	0	1
A0A087WQN7	5'-3' exoribonuclease 1 OS=Mus musculus GN=Xrn1 PE=1 SV=1 - [A0A087WQN7_MOUSE]	0	0	0	0	1	0	0	0	0	1
P18529	Ig heavy chain V region 5-76 OS=Mus musculus PE=1 SV=1 - [HVM58_MOUSE]	0	0	0	0	1	0	0	0	0	1
Q80TF6	StAR-related lipid transfer protein 9 OS=Mus musculus GN=Stard9 PE=1 SV=2 - [STAR9_MOUSE]	0	0	0	0	1	0	0	0	0	1
Q9DBW2	Putative uncharacterized protein (Fragment) OS=Mus musculus GN=Inpp5b PE=2 SV=2 - [Q9DBW2_MOUSE]	0	0	0	0	1	0	0	0	0	1
Q8CCL8	Putative uncharacterized protein OS=Mus musculus GN=Arhgap35 PE=2 SV=1 - [Q8CCL8_MOUSE]	0	0	0	0	1	0	0	0	0	1
Q3US00	Putative uncharacterized protein (Fragment) OS=Mus musculus GN=Sf3b1 PE=2 SV=1 - [Q3US00_MOUSE]	0	0	0	0	1	0	0	0	0	1
Q8BRB0	Conserved oligomeric Golgi complex subunit 6 OS=Mus musculus GN=Cog6 PE=1 SV=1 - [Q8BRB0_MOUSE]	0	0	0	0	1	0	0	0	0	1
Q9D6A1	Unconventional myosin-Ih OS=Mus musculus GN=Myo1h PE=2 SV=2 - [MYO1H_MOUSE]	0	0	0	0	1	0	0	0	0	1
Q679P5	Histone-lysine N-methyltransferase, H3 lysine-79 specific OS=Mus musculus GN=Dot1l PE=2 SV=1 - [Q679P5_MOUSE]	0	0	0	0	1	0	0	0	0	1
Q61290	Voltage-dependent R-type calcium channel subunit alpha-1E OS=Mus musculus GN=Cacna1e PE=1 SV=1 - [CAC1E_MOUSE]	0	0	0	0	1	0	0	0	0	1
Q3UBA7	Putative uncharacterized protein OS=Mus musculus GN=Prkar1a PE=2 SV=1 - [Q3UBA7_MOUSE]	0	0	0	0	1	0	0	0	0	1
F6WMD1	Alpha-2-macroglobulin receptor-associated protein (Fragment) OS=Mus musculus GN=Lrpap1 PE=1 SV=1 - [F6WMD1_MOUSE]	0	0	0	0	1	0	0	0	0	1
Q3UX62	Coiled-coil domain-containing protein 114 OS=Mus musculus GN=Ccdc114 PE=2 SV=1 - [CC114_MOUSE]	0	0	0	0	1	0	0	0	0	1
Q3TET1	Kinesin-like protein OS=Mus musculus GN=Kif3a PE=1 SV=1 - [Q3TET1_MOUSE]	0	0	0	0	1	0	0	0	0	1
F6TH70	Dynamin-1 (Fragment) OS=Mus musculus GN=Dnm1 PE=1 SV=2 - [F6TH70_MOUSE]	0	0	0	0	1	0	0	0	0	1
P70181	Phosphatidylinositol 4-phosphate 5-kinase type-1 beta OS=Mus musculus GN=Pip5k1b PE=1 SV=1 - [PI51B_MOUSE]	0	0	0	0	1	0	0	0	0	1
D3Z456	39S ribosomal protein L3, mitochondrial OS=Mus musculus GN=Mrpl3 PE=1 SV=1 - [D3Z456_MOUSE]	0	0	0	0	1	0	0	0	0	1
Q3TMP1	General transcription factor IIIC, polypeptide 3 OS=Mus musculus GN=Gtf3c3 PE=1 SV=1 - [Q3TMP1_MOUSE]	0	0	0	0	1	0	0	0	0	1
K7T9L3	IgA heavy chain variable region (Fragment) OS=Mus musculus PE=2 SV=1 - [K7T9L3_MOUSE]	0	0	0	0	1	0	0	0	0	1
Q9CQ06	39S ribosomal protein L24, mitochondrial OS=Mus musculus GN=Mrpl24 PE=1 SV=1 - [RM24_MOUSE]	0	0	0	0	1	0	0	0	0	1
Q91VC7	Protein phosphatase 1 regulatory subunit 14A OS=Mus musculus GN=Ppp1r14a PE=1 SV=1 - [PP14A_MOUSE]	0	0	0	0	1	0	0	0	0	1
D9J346	Putative intelectin 4 OS=Mus musculus GN=Itln4 PE=4 SV=1 - [D9J346_MOUSE]	0	0	0	0	1	0	0	0	0	1
O89114	DnaJ homolog subfamily B member 5 OS=Mus musculus GN=Dnajb5 PE=2 SV=1 - [DNJB5_MOUSE]	0	0	0	0	1	0	0	0	0	1
Q6NVG1	Lysophospholipid acyltransferase LPCAT4 OS=Mus musculus GN=Lpcat4 PE=1 SV=1 - [LPCT4_MOUSE]	0	0	0	0	1	0	0	0	0	1
Q9QZZ4	Unconventional myosin-XV OS=Mus musculus GN=Myo15a PE=1 SV=2 - [MYO15_MOUSE]	0	0	0	0	1	0	0	0	0	1
A0A1B0GRG7	Erlin-2 (Fragment) OS=Mus musculus GN=Erlin2 PE=1 SV=1 - [A0A1B0GRG7_MOUSE]	0	0	0	0	1	0	0	0	0	1
Q3TYX3	SET and MYND domain-containing protein 5 OS=Mus musculus GN=Smyd5 PE=1 SV=2 - [SMYD5_MOUSE]	0	0	0	0	1	0	0	0	0	1
Q8VCZ1	Alad protein OS=Mus musculus GN=Alad PE=2 SV=1 - [Q8VCZ1_MOUSE]	0	0	0	0	1	0	0	0	0	1
Q9CRP0	Putative uncharacterized protein (Fragment) OS=Mus musculus GN=Prrc2a PE=2 SV=3 - [Q9CRP0_MOUSE]	0	0	0	0	1	0	0	0	0	1
Q80UY7	SCY1-like protein 2 (Fragment) OS=Mus musculus GN=Scyl2 PE=1 SV=1 - [Q80UY7_MOUSE]	0	0	0	0	1	0	0	0	0	1
Q8K2J7	RELT-like protein 1 OS=Mus musculus GN=Rell1 PE=2 SV=2 - [RELL1_MOUSE]	0	0	0	0	1	0	0	0	0	1
A0A0A6YY72	Inosine-5'-monophosphate dehydrogenase 2 (Fragment) OS=Mus musculus GN=Impdh2 PE=1 SV=1 - [A0A0A6YY72_MOUSE]	0	0	0	0	1	0	0	0	0	1
M0QWS4	Ubiquitin-fold modifier conjugating enzyme 1, isoform CRA_c OS=Mus musculus GN=Ufc1 PE=1 SV=1 - [M0QWS4_MOUSE]	0	0	0	0	1	0	0	0	0	1
A5X3G4	Kinase suppressor of ras 2 OS=Mus musculus GN=Ksr2 PE=2 SV=1 - [A5X3G4_MOUSE]	0	0	0	0	1	0	0	0	0	1
A2A961	Oogenesin 2 (Fragment) OS=Mus musculus GN=Oog2 PE=4 SV=1 - [A2A961_MOUSE]	0	0	0	0	1	0	0	0	0	1
Q80XK7	Vacuolar protein sorting 33A (Yeast) OS=Mus musculus GN=Vps33a PE=2 SV=1 - [Q80XK7_MOUSE]	0	0	0	0	1	0	0	0	0	1
Q3TIR1	Trafficking protein particle complex subunit 13 OS=Mus musculus GN=Trappc13 PE=2 SV=1 - [TPC13_MOUSE]	0	0	0	0	1	0	0	0	0	1
F7B6X4	Ataxin-2 (Fragment) OS=Mus musculus GN=Atxn2 PE=1 SV=1 - [F7B6X4_MOUSE]	0	0	0	0	1	0	0	0	0	1
E0CZ99	Small glutamine-rich tetratricopeptide repeat-containing protein beta (Fragment) OS=Mus musculus GN=Sgtb PE=1 SV=1 - [E0CZ99_MOUSE]	0	0	0	0	1	0	0	0	0	1
Q6ZQ89	E3 ubiquitin-protein ligase MARCH6 OS=Mus musculus GN=March6 PE=2 SV=2 - [MARH6_MOUSE]	0	0	0	0	1	0	0	0	0	1
A2A5G0	Dysbindin domain-containing protein 2 (Fragment) OS=Mus musculus GN=Dbndd2 PE=4 SV=1 - [A2A5G0_MOUSE]	0	0	0	0	1	0	0	0	0	1
Q8C0Q9	Rap guanine nucleotide exchange factor 5 OS=Mus musculus GN=Rapgef5 PE=2 SV=2 - [RPGF5_MOUSE]	0	0	0	0	1	0	0	0	0	1
Q8CE93	Protein FAM26D OS=Mus musculus GN=Fam26d PE=2 SV=2 - [FA26D_MOUSE]	0	0	0	0	1	0	0	0	0	1
B2FDE8	Putative transferase CAF17 homolog, mitochondrial (Fragment) OS=Mus musculus GN=Iba57 PE=1 SV=1 - [B2FDE8_MOUSE]	0	0	0	0	1	0	0	0	0	1
A0A0R4J1D3	Aryl hydrocarbon receptor repressor OS=Mus musculus GN=Ahrr PE=4 SV=1 - [A0A0R4J1D3_MOUSE]	0	0	0	0	1	0	0	0	0	1
Q9DCG6	Phenazine biosynthesis-like domain-containing protein 1 OS=Mus musculus GN=Pbld1 PE=1 SV=2 - [PBLD1_MOUSE]	0	0	0	0	1	0	0	0	0	1
Q3UFL8	Putative uncharacterized protein OS=Mus musculus GN=Etl4 PE=2 SV=1 - [Q3UFL8_MOUSE]	0	0	0	0	1	0	0	0	0	1
Q3UGC1	Putative uncharacterized protein OS=Mus musculus GN=Strip1 PE=2 SV=1 - [Q3UGC1_MOUSE]	0	0	0	0	1	0	0	0	0	1
D3Z3J0	Armadillo repeat-containing protein 6 (Fragment) OS=Mus musculus GN=Armc6 PE=1 SV=1 - [D3Z3J0_MOUSE]	0	0	0	0	1	0	0	0	0	1
Q3U2A4	Putative uncharacterized protein (Fragment) OS=Mus musculus GN=Fig4 PE=2 SV=1 - [Q3U2A4_MOUSE]	0	0	0	0	1	0	0	0	0	1
Q3UAF1	Putative uncharacterized protein OS=Mus musculus GN=Ddx39 PE=2 SV=1 - [Q3UAF1_MOUSE]	0	0	0	0	1	0	0	0	0	1
E9PXT5	Cullin-4A OS=Mus musculus GN=Cul4a PE=1 SV=1 - [E9PXT5_MOUSE]	0	0	0	0	1	0	0	0	0	1
P08032	Spectrin alpha chain, erythrocytic 1 OS=Mus musculus GN=Spta1 PE=1 SV=3 - [SPTA1_MOUSE]	0	0	0	0	1	0	0	0	0	1
O88723	Neurexin II (Fragment) OS=Mus musculus GN=Nrxn2 PE=2 SV=1 - [O88723_MOUSE]	0	0	0	0	1	0	0	0	0	1
Q8BUW2	Putative uncharacterized protein OS=Mus musculus GN=Cul7 PE=2 SV=1 - [Q8BUW2_MOUSE]	0	0	0	0	1	0	0	0	0	1
Q9D6F8	Putative uncharacterized protein OS=Mus musculus PE=2 SV=1 - [Q9D6F8_MOUSE]	0	0	0	0	1	0	0	0	0	1
O09035	Diazepam-binding inhibitor-like 5 OS=Mus musculus GN=Dbil5 PE=1 SV=1 - [DBIL5_MOUSE]	0	0	0	0	1	0	0	0	0	1
E9PZT2	RWD domain-containing protein 3 OS=Mus musculus GN=Rwdd3 PE=4 SV=1 - [E9PZT2_MOUSE]	0	0	0	0	1	0	0	0	0	1
A0A0N4SVF7	Roquin-2 OS=Mus musculus GN=Rc3h2 PE=1 SV=1 - [A0A0N4SVF7_MOUSE]	0	0	0	0	1	0	0	0	0	1
Q3UD53	Putative uncharacterized protein OS=Mus musculus GN=Carhsp1 PE=2 SV=1 - [Q3UD53_MOUSE]	0	0	0	0	1	0	0	0	0	1
F8WHT3	Protein PRRC2B OS=Mus musculus GN=Prrc2b PE=1 SV=1 - [F8WHT3_MOUSE]	0	0	0	0	1	0	0	0	0	1
Q3TQ33	Putative uncharacterized protein (Fragment) OS=Mus musculus GN=Ap3b1 PE=2 SV=1 - [Q3TQ33_MOUSE]	0	0	0	0	1	0	0	0	0	1
E9Q0A0	Adenylosuccinate lyase OS=Mus musculus GN=Adsl PE=1 SV=1 - [E9Q0A0_MOUSE]	0	0	0	0	1	0	0	0	0	1
Q8BWX1	Putative uncharacterized protein OS=Mus musculus GN=Atxn10 PE=2 SV=1 - [Q8BWX1_MOUSE]	0	0	0	0	1	0	0	0	0	1
V9GXT0	Calmodulin-regulated spectrin-associated protein 1 OS=Mus musculus GN=Camsap1 PE=1 SV=1 - [V9GXT0_MOUSE]	0	0	0	0	1	0	0	0	0	1
Q8R1W8	Interphotoreceptor matrix proteoglycan 1 OS=Mus musculus GN=Impg1 PE=1 SV=1 - [IMPG1_MOUSE]	0	0	0	0	1	0	0	0	0	1
Q3TWT5	Putative uncharacterized protein OS=Mus musculus GN=Asah1 PE=2 SV=1 - [Q3TWT5_MOUSE]	0	0	0	0	1	0	0	0	0	1
F6YTS6	Epoxide hydrolase 1 (Fragment) OS=Mus musculus GN=Ephx1 PE=1 SV=2 - [F6YTS6_MOUSE]	0	0	0	0	1	0	0	0	0	1
Q8C945	Putative uncharacterized protein OS=Mus musculus GN=A730045E13Rik PE=2 SV=1 - [Q8C945_MOUSE]	0	0	0	0	1	0	0	0	0	1
A0PJG6	Lilrb3 protein (Fragment) OS=Mus musculus GN=Pirb PE=2 SV=1 - [A0PJG6_MOUSE]	0	0	0	0	1	0	0	0	0	1
Q6IR00	Secisbp2l protein (Fragment) OS=Mus musculus GN=Secisbp2l PE=2 SV=1 - [Q6IR00_MOUSE]	0	0	0	0	1	0	0	0	0	1
Q8K2R3	Armcx4 protein (Fragment) OS=Mus musculus GN=Armcx4 PE=2 SV=1 - [Q8K2R3_MOUSE]	0	0	0	0	1	0	0	0	0	1
Q8R3E3	WD repeat domain phosphoinositide-interacting protein 1 OS=Mus musculus GN=Wipi1 PE=1 SV=1 - [WIPI1_MOUSE]	0	0	0	0	1	0	0	0	0	1
Q6PG70	Oxysterol-binding protein OS=Mus musculus GN=Osbpl1a PE=2 SV=1 - [Q6PG70_MOUSE]	0	0	0	0	1	0	0	0	0	1
Q9D2E2	Target of EGR1 protein 1 OS=Mus musculus GN=Toe1 PE=1 SV=1 - [TOE1_MOUSE]	0	0	0	0	1	0	0	0	0	1
P15261	Interferon gamma receptor 1 OS=Mus musculus GN=Ifngr1 PE=1 SV=3 - [INGR1_MOUSE]	0	0	0	0	1	0	0	0	0	1
P25911	Tyrosine-protein kinase Lyn OS=Mus musculus GN=Lyn PE=1 SV=4 - [LYN_MOUSE]	0	0	0	0	1	0	0	0	0	1
Q8BN81	Putative uncharacterized protein OS=Mus musculus GN=Cdk14 PE=2 SV=1 - [Q8BN81_MOUSE]	0	0	0	0	1	0	0	0	0	1
A0A1D5RM04	CCR4-NOT transcription complex subunit 1 (Fragment) OS=Mus musculus GN=Cnot1 PE=1 SV=1 - [A0A1D5RM04_MOUSE]	0	0	0	0	1	0	0	0	0	1
Q3V166	Putative uncharacterized protein (Fragment) OS=Mus musculus GN=Ppp4r3b PE=2 SV=1 - [Q3V166_MOUSE]	0	0	0	0	1	0	0	0	0	1
B1B1A7	Kalirin (Fragment) OS=Mus musculus GN=Kalrn PE=1 SV=1 - [B1B1A7_MOUSE]	0	0	0	0	1	0	0	0	0	1
S4R2D2	ADP-ribosylation factor-binding protein GGA3 OS=Mus musculus GN=Gga3 PE=1 SV=1 - [S4R2D2_MOUSE]	0	0	0	0	1	0	0	0	0	1
F7DFQ2	WD repeat-containing protein 26 (Fragment) OS=Mus musculus GN=Wdr26 PE=1 SV=1 - [F7DFQ2_MOUSE]	0	0	0	0	1	0	0	0	0	1
D3YXG0	Hemicentin-1 OS=Mus musculus GN=Hmcn1 PE=1 SV=1 - [HMCN1_MOUSE]	0	0	0	0	1	0	0	0	0	1
Q19SC8	Arkadia 2 isoform C (Fragment) OS=Mus musculus GN=Akd2 PE=2 SV=1 - [Q19SC8_MOUSE]	0	0	0	0	1	0	0	0	0	1
Q3UG63	Putative uncharacterized protein OS=Mus musculus GN=Ascc2 PE=2 SV=1 - [Q3UG63_MOUSE]	0	0	0	0	1	0	0	0	0	1
Q5DTT3	Protein FAM208B OS=Mus musculus GN=Fam208b PE=1 SV=2 - [F208B_MOUSE]	0	0	0	0	1	0	0	0	0	1
B9EK98	Interleukin 28A OS=Mus musculus GN=Ifnl2 PE=2 SV=1 - [B9EK98_MOUSE]	0	0	0	0	1	0	0	0	0	1
Q4VBX1	Lrrtm3 protein OS=Mus musculus GN=Lrrtm3 PE=2 SV=1 - [Q4VBX1_MOUSE]	0	0	0	0	1	0	0	0	0	1
D3YWD1	Collagen, type VI, alpha 3 (Fragment) OS=Mus musculus GN=Col6a3 PE=1 SV=2 - [D3YWD1_MOUSE]	0	0	0	0	1	0	0	0	0	1
Q6ZQ46	MKIAA0790 protein (Fragment) OS=Mus musculus GN=Sash1 PE=2 SV=1 - [Q6ZQ46_MOUSE]	0	0	0	0	1	0	0	0	0	1
A6PWX7	Ubiquinol-cytochrome-c reductase complex assembly factor 1 OS=Mus musculus GN=Uqcc1 PE=1 SV=1 - [A6PWX7_MOUSE]	0	0	0	0	1	0	0	0	0	1
B7ZCP7	Copine-1 (Fragment) OS=Mus musculus GN=Cpne1 PE=1 SV=1 - [B7ZCP7_MOUSE]	0	0	0	0	1	0	0	0	0	1
A0A0A6YVS7	Quinone oxidoreductase (Fragment) OS=Mus musculus GN=Cryz PE=1 SV=5 - [A0A0A6YVS7_MOUSE]	0	0	0	0	1	0	0	0	0	1
Q2MV57	Tectonic-2 OS=Mus musculus GN=Tctn2 PE=1 SV=2 - [TECT2_MOUSE]	0	0	0	0	1	0	0	0	0	1
Q8BGL3	Sulfotransferase OS=Mus musculus GN=Sult2a8 PE=1 SV=1 - [Q8BGL3_MOUSE]	0	0	0	0	1	0	0	0	0	1
Q3V188	Poly(U)-specific endoribonuclease OS=Mus musculus GN=Endou PE=2 SV=1 - [ENDOU_MOUSE]	0	0	0	0	1	0	0	0	0	1
Q3UHC2	Leucine-rich repeat serine/threonine-protein kinase 1 OS=Mus musculus GN=Lrrk1 PE=1 SV=1 - [LRRK1_MOUSE]	0	0	0	0	1	0	0	0	0	1
G3UYZ2	Myotubularin-related protein 7 (Fragment) OS=Mus musculus GN=Mtmr7 PE=1 SV=1 - [G3UYZ2_MOUSE]	0	0	0	0	1	0	0	0	0	1
A2AJ76	Hemicentin-2 OS=Mus musculus GN=Hmcn2 PE=1 SV=1 - [HMCN2_MOUSE]	0	0	0	0	1	0	0	0	0	1
Q3UQV5	Kelch repeat and BTB domain-containing protein 8 OS=Mus musculus GN=Kbtbd8 PE=2 SV=1 - [KBTB8_MOUSE]	0	0	0	0	1	0	0	0	0	1
Q9D0H8	Putative uncharacterized protein OS=Mus musculus PE=2 SV=1 - [Q9D0H8_MOUSE]	0	0	0	0	1	0	0	0	0	1
A0A0A0MQF0	Cytoplasmic protein NCK2 (Fragment) OS=Mus musculus GN=Nck2 PE=1 SV=1 - [A0A0A0MQF0_MOUSE]	0	0	0	0	1	0	0	0	0	1
P15208	Insulin receptor OS=Mus musculus GN=Insr PE=1 SV=2 - [INSR_MOUSE]	0	0	0	0	1	0	0	0	0	1
A0A0G2JE96	Centriolin (Fragment) OS=Mus musculus GN=Cntrl PE=1 SV=4 - [A0A0G2JE96_MOUSE]	0	0	0	0	1	0	0	0	0	1
B1B1D7	39S ribosomal protein L2, mitochondrial OS=Mus musculus GN=Mrpl2 PE=1 SV=1 - [B1B1D7_MOUSE]	0	0	0	0	1	0	0	0	0	1
Q3UGK7	Putative uncharacterized protein (Fragment) OS=Mus musculus GN=Wasl PE=2 SV=1 - [Q3UGK7_MOUSE]	0	0	0	0	1	0	0	0	0	1
P70199	ERF1 (Fragment) OS=Mus musculus GN=Etf1 PE=2 SV=1 - [P70199_MOUSE]	0	0	0	0	1	0	0	0	0	1
Q3UWT7	Putative uncharacterized protein (Fragment) OS=Mus musculus GN=Pld1 PE=2 SV=1 - [Q3UWT7_MOUSE]	0	0	0	0	1	0	0	0	0	1
E9PYK2	Roundabout homolog 2 OS=Mus musculus GN=Robo2 PE=1 SV=1 - [E9PYK2_MOUSE]	0	0	0	0	1	0	0	0	0	1
A2ARV4	Low-density lipoprotein receptor-related protein 2 OS=Mus musculus GN=Lrp2 PE=1 SV=1 - [LRP2_MOUSE]	0	0	0	0	1	0	0	0	0	1
Q3TNV4	Putative uncharacterized protein (Fragment) OS=Mus musculus GN=Strn3 PE=2 SV=1 - [Q3TNV4_MOUSE]	0	0	0	0	1	0	0	0	0	1
Q3TPG9	Putative uncharacterized protein (Fragment) OS=Mus musculus GN=Smc3 PE=2 SV=1 - [Q3TPG9_MOUSE]	0	0	0	0	1	0	0	0	0	1
Q91V36	Nuclear receptor-binding protein 2 OS=Mus musculus GN=Nrbp2 PE=1 SV=2 - [NRBP2_MOUSE]	0	0	0	0	1	0	0	0	0	1
A0A0A0MQL8	NudC domain-containing protein 3 (Fragment) OS=Mus musculus GN=Nudcd3 PE=1 SV=1 - [A0A0A0MQL8_MOUSE]	0	0	0	0	1	0	0	0	0	1
Q9D717	Putative uncharacterized protein OS=Mus musculus GN=Rad23a PE=2 SV=1 - [Q9D717_MOUSE]	0	0	0	0	1	0	0	0	0	1
Q1PSW8	E3 ubiquitin-protein ligase TRIM71 OS=Mus musculus GN=Trim71 PE=1 SV=1 - [LIN41_MOUSE]	0	0	0	0	1	0	0	0	0	1
Q5DQR4	Syntaxin-binding protein 5-like OS=Mus musculus GN=Stxbp5l PE=1 SV=1 - [STB5L_MOUSE]	0	0	0	0	1	0	0	0	0	1
G3X8U8	Poly (ADP-ribose) glycohydrolase, isoform CRA_c OS=Mus musculus GN=Parg PE=1 SV=1 - [G3X8U8_MOUSE]	0	0	0	0	1	0	0	0	0	1
Q69ZM6	Serine/threonine-protein kinase 36 OS=Mus musculus GN=Stk36 PE=1 SV=3 - [STK36_MOUSE]	0	0	0	0	1	0	0	0	0	1
Q3TZX8	Polynucleotide 5'-hydroxyl-kinase NOL9 OS=Mus musculus GN=Nol9 PE=1 SV=1 - [NOL9_MOUSE]	0	0	0	0	1	0	0	0	0	1
E9Q8A5	Postmeiotic segregation increased 1 (S. cerevisiae) (Fragment) OS=Mus musculus GN=Pms1 PE=1 SV=1 - [E9Q8A5_MOUSE]	0	0	0	0	1	0	0	0	0	1
Q8BTG3	T-complex protein 11-like protein 1 OS=Mus musculus GN=Tcp11l1 PE=1 SV=1 - [T11L1_MOUSE]	0	0	0	0	1	0	0	0	0	1
A2BE28	Ribosomal biogenesis protein LAS1L OS=Mus musculus GN=Las1l PE=1 SV=1 - [LAS1L_MOUSE]	0	0	0	0	1	0	0	0	0	1
B9EK99	Uncharacterized protein OS=Mus musculus GN=Prss41 PE=2 SV=1 - [B9EK99_MOUSE]	0	0	0	0	1	0	0	0	0	1
Q62383	Transcription elongation factor SPT6 OS=Mus musculus GN=Supt6h PE=1 SV=2 - [SPT6H_MOUSE]	0	0	0	0	1	0	0	0	0	1
Q3TPU9	Astrotactin-1 OS=Mus musculus GN=Astn1 PE=1 SV=1 - [Q3TPU9_MOUSE]	0	0	0	0	1	0	0	0	0	1
Q8K161	Uncharacterized protein (Fragment) OS=Mus musculus GN=Map1lc3b PE=2 SV=1 - [Q8K161_MOUSE]	0	0	0	0	1	0	0	0	0	1
Q7TPQ3	E3 ubiquitin-protein ligase SHPRH OS=Mus musculus GN=Shprh PE=1 SV=1 - [SHPRH_MOUSE]	0	0	0	0	1	0	0	0	0	1
Q3URQ0	Testis-expressed protein 10 OS=Mus musculus GN=Tex10 PE=1 SV=1 - [TEX10_MOUSE]	0	0	0	0	1	0	0	0	0	1
Q8CEF9	Transmembrane protein 132C OS=Mus musculus GN=Tmem132c PE=2 SV=3 - [T132C_MOUSE]	0	0	0	0	1	0	0	0	0	1
F6ZE01	Vascular endothelial growth factor A OS=Mus musculus GN=Vegfa PE=1 SV=2 - [F6ZE01_MOUSE]	0	0	0	0	1	0	0	0	0	1
A5HE91	FOG-2S transcriptional co-factor OS=Mus musculus GN=Zfpm2 PE=2 SV=1 - [A5HE91_MOUSE]	0	0	0	0	1	0	0	0	0	1
Q3UWW4	Putative uncharacterized protein OS=Mus musculus GN=Slc24a2 PE=2 SV=1 - [Q3UWW4_MOUSE]	0	0	0	0	1	0	0	0	0	1
Q3TPT1	Sulfotransferase (Fragment) OS=Mus musculus GN=Sult5a1 PE=2 SV=1 - [Q3TPT1_MOUSE]	0	0	0	0	1	0	0	0	0	1
Q3TQX8	Putative uncharacterized protein OS=Mus musculus GN=Atg16l1 PE=2 SV=1 - [Q3TQX8_MOUSE]	0	0	0	0	1	0	0	0	0	1
Q9CS24	Putative uncharacterized protein (Fragment) OS=Mus musculus GN=Sf3b2 PE=2 SV=1 - [Q9CS24_MOUSE]	0	0	0	0	1	0	0	0	0	1
Q8BGD6	Sodium-coupled neutral amino acid transporter 9 OS=Mus musculus GN=Slc38a9 PE=1 SV=1 - [S38A9_MOUSE]	0	0	0	0	1	0	0	0	0	1
O35075	Down syndrome critical region protein 3 homolog OS=Mus musculus GN=Dscr3 PE=1 SV=1 - [DSCR3_MOUSE]	0	0	0	0	1	0	0	0	0	1
Q3T9Y9	Putative uncharacterized protein (Fragment) OS=Mus musculus GN=Ptpn1 PE=2 SV=1 - [Q3T9Y9_MOUSE]	0	0	0	0	1	0	0	0	0	1
A0A0U1RQ86	Serine/threonine-protein phosphatase 6 regulatory subunit 1 (Fragment) OS=Mus musculus GN=Ppp6r1 PE=1 SV=2 - [A0A0U1RQ86_MOUSE]	0	0	0	0	1	0	0	0	0	1
B1AV57	PITH domain-containing protein 1 (Fragment) OS=Mus musculus GN=Pithd1 PE=1 SV=1 - [B1AV57_MOUSE]	0	0	0	0	1	0	0	0	0	1
Q8CGN4	BCL-6 corepressor OS=Mus musculus GN=Bcor PE=1 SV=2 - [BCOR_MOUSE]	0	0	0	0	1	0	0	0	0	1
Q8BNL5	BTB/POZ domain-containing protein KCTD6 OS=Mus musculus GN=Kctd6 PE=2 SV=1 - [KCTD6_MOUSE]	0	0	0	0	1	0	0	0	0	1
Q8CCY3	Putative uncharacterized protein OS=Mus musculus GN=Socs6 PE=2 SV=1 - [Q8CCY3_MOUSE]	0	0	0	0	1	0	0	0	0	1
Q69ZT1	Fanconi-associated nuclease 1 OS=Mus musculus GN=Fan1 PE=2 SV=2 - [FAN1_MOUSE]	0	0	0	0	1	0	0	0	0	1
F6W8M5	Ras GTPase-activating protein 4 (Fragment) OS=Mus musculus GN=Rasa4 PE=1 SV=1 - [F6W8M5_MOUSE]	0	0	0	0	1	0	0	0	0	1
Q6A099	Golgi-specific brefeldin A-resistance factor 1 (Fragment) OS=Mus musculus GN=Gbf1 PE=1 SV=1 - [Q6A099_MOUSE]	0	0	0	0	1	0	0	0	0	1
E0CX20	Protein BUD31 homolog OS=Mus musculus GN=Bud31 PE=1 SV=1 - [E0CX20_MOUSE]	0	0	0	0	0	1	0	0	0	1
Q9D173	Mitochondrial import receptor subunit TOM7 homolog OS=Mus musculus GN=Tomm7 PE=3 SV=1 - [TOM7_MOUSE]	0	0	0	0	0	0	0	0	1	2
Q5SWU9	Acetyl-CoA carboxylase 1 OS=Mus musculus GN=Acaca PE=1 SV=1 - [ACACA_MOUSE]	0	0	0	0	0	1	0	0	0	1
O08915	AH receptor-interacting protein OS=Mus musculus GN=Aip PE=1 SV=1 - [AIP_MOUSE]	0	0	0	0	0	1	0	0	0	1
B2RUJ5	Amyloid beta A4 precursor protein-binding family A member 1 OS=Mus musculus GN=Apba1 PE=1 SV=2 - [APBA1_MOUSE]	0	0	0	0	0	1	0	0	0	1
Q8BM75	AT-rich interactive domain-containing protein 5B OS=Mus musculus GN=Arid5b PE=1 SV=3 - [ARI5B_MOUSE]	0	0	0	0	0	1	0	0	0	1
Q8K341	Alpha-tubulin N-acetyltransferase 1 OS=Mus musculus GN=Atat1 PE=1 SV=1 - [ATAT_MOUSE]	0	0	0	0	0	1	0	0	0	1
Q9Z0H7	B-cell lymphoma/leukemia 10 OS=Mus musculus GN=Bcl10 PE=1 SV=1 - [BCL10_MOUSE]	0	0	0	0	0	0	0	0	1	2
Q920P3	BMP/retinoic acid-inducible neural-specific protein 1 OS=Mus musculus GN=Brinp1 PE=1 SV=1 - [BRNP1_MOUSE]	0	0	0	0	0	1	0	0	0	1
Q8BI72	CDKN2A-interacting protein OS=Mus musculus GN=Cdkn2aip PE=1 SV=1 - [CARF_MOUSE]	0	0	0	0	0	0	1	0	0	2
Q8CDI6	Coiled-coil domain-containing protein 158 OS=Mus musculus GN=Ccdc158 PE=2 SV=1 - [CD158_MOUSE]	0	0	0	0	0	0	0	0	1	2
Q8BGX2	Mitochondrial import inner membrane translocase subunit Tim29 OS=Mus musculus GN=Timm29 PE=1 SV=1 - [TIM29_MOUSE]	0	0	0	0	0	1	0	0	0	1
Q99JP7	Gamma-glutamyltransferase 7 OS=Mus musculus GN=Ggt7 PE=1 SV=2 - [GGT7_MOUSE]	0	0	0	0	0	1	0	0	0	1
Q8BP00	IQ calmodulin-binding motif-containing protein 1 OS=Mus musculus GN=Iqcb1 PE=1 SV=2 - [IQCB1_MOUSE]	0	0	0	0	0	1	0	0	0	1
Q9Z0V2	Potassium voltage-gated channel subfamily D member 2 OS=Mus musculus GN=Kcnd2 PE=1 SV=1 - [KCND2_MOUSE]	0	0	0	0	0	0	0	0	1	2
Q9Z2B9	Ribosomal protein S6 kinase alpha-4 OS=Mus musculus GN=Rps6ka4 PE=1 SV=2 - [KS6A4_MOUSE]	0	0	0	0	0	0	0	1	0	2
Q9CQQ8	U6 snRNA-associated Sm-like protein LSm7 OS=Mus musculus GN=Lsm7 PE=1 SV=1 - [LSM7_MOUSE]	0	0	0	0	0	1	0	0	0	1
Q99LB6	Methionine adenosyltransferase 2 subunit beta OS=Mus musculus GN=Mat2b PE=1 SV=1 - [MAT2B_MOUSE]	0	0	0	0	0	1	0	0	0	1
Q3UYV9	Nuclear cap-binding protein subunit 1 OS=Mus musculus GN=Ncbp1 PE=1 SV=2 - [NCBP1_MOUSE]	0	0	0	0	0	0	0	0	1	2
Q8BTG7	Protein NDRG4 OS=Mus musculus GN=Ndrg4 PE=1 SV=1 - [NDRG4_MOUSE]	0	0	0	0	0	1	0	0	0	1
P54830	Tyrosine-protein phosphatase non-receptor type 5 OS=Mus musculus GN=Ptpn5 PE=1 SV=2 - [PTN5_MOUSE]	0	0	0	0	0	1	0	0	0	1
Q99N92	39S ribosomal protein L27, mitochondrial OS=Mus musculus GN=Mrpl27 PE=1 SV=1 - [RM27_MOUSE]	0	0	0	0	0	1	0	0	0	1
Q6P8J2	Diamine acetyltransferase 2 OS=Mus musculus GN=Sat2 PE=1 SV=1 - [SAT2_MOUSE]	0	0	0	0	0	1	0	0	0	1
O88745	Scrapie-responsive protein 1 OS=Mus musculus GN=Scrg1 PE=2 SV=1 - [SCRG1_MOUSE]	0	0	0	0	0	1	0	0	0	1
Q3TMH2	Secernin-3 OS=Mus musculus GN=Scrn3 PE=1 SV=1 - [SCRN3_MOUSE]	0	0	0	0	0	1	0	0	0	1
Q64519	Syndecan-3 OS=Mus musculus GN=Sdc3 PE=1 SV=2 - [SDC3_MOUSE]	0	0	0	0	0	1	0	0	0	1
O08759	Ubiquitin-protein ligase E3A OS=Mus musculus GN=Ube3a PE=1 SV=2 - [UBE3A_MOUSE]	0	0	0	0	0	1	0	0	0	1
P59016	Vacuolar protein sorting-associated protein 33B OS=Mus musculus GN=Vps33b PE=1 SV=1 - [VP33B_MOUSE]	0	0	0	0	0	0	1	0	0	2
B2RQC7	DIP2 disco-interacting protein 2 homolog B (Drosophila) OS=Mus musculus GN=Dip2b PE=1 SV=1 - [B2RQC7_MOUSE]	0	0	0	0	0	0	0	1	0	2
Q8R2K5	28S ribosomal protein S33, mitochondrial OS=Mus musculus GN=Mrps33 PE=1 SV=1 - [Q8R2K5_MOUSE]	0	0	0	0	0	0	0	0	1	2
G5E8Q0	Lysosomal trafficking regulator, isoform CRA_a OS=Mus musculus GN=Lyst PE=1 SV=1 - [G5E8Q0_MOUSE]	0	0	0	0	0	1	0	0	0	1
[truncated: 3,105 more rows]

## Sheet: Fig1C
Accession	Description	VNO1	VNO2	VNO3	Striatum1	Striatum2	Striatum3	Cerebellum1	Cerebellum2	Cerebellum3		VNO	Striatum	Cerebellum
P61967	AP-1 complex subunit sigma-1A OS=Mus musculus GN=Ap1s1 PE=1 SV=1 - [AP1S1_MOUSE]	1	1	1	0	1	1	0	0	0		3	2	0
Q99KE6	Amy1 protein (Fragment) OS=Mus musculus GN=Amy1 PE=2 SV=1 - [Q99KE6_MOUSE]	1	1	1	0	1	0	0	0	1		3	1	1
Q3TUP8	Putative uncharacterized protein (Fragment) OS=Mus musculus GN=Vti1b PE=2 SV=1 - [Q3TUP8_MOUSE]	1	1	1	0	1	1	0	0	0		3	2	0
E9Q1Z0	Protein 4732456N10Rik OS=Mus musculus GN=4732456N10Rik PE=1 SV=1 - [E9Q1Z0_MOUSE]	1	1	1	0	0	0	0	0	0		3	0	0
P54116	Erythrocyte band 7 integral membrane protein OS=Mus musculus GN=Stom PE=1 SV=3 - [STOM_MOUSE]	1	1	1	0	0	0	0	0	0		3	0	0
F6YVP7	Protein Gm10260 OS=Mus musculus GN=Gm10260 PE=3 SV=2 - [F6YVP7_MOUSE]	1	1	1	0	0	0	0	0	0		3	0	0
A2AGI3	Neuroligin-3 OS=Mus musculus GN=Nlgn3 PE=1 SV=1 - [A2AGI3_MOUSE]	1	1	1	0	0	0	0	0	0		3	0	0
P62852	40S ribosomal protein S25 OS=Mus musculus GN=Rps25 PE=1 SV=1 - [RS25_MOUSE]	1	1	1	0	0	0	0	0	0		3	0	0
Q61176	Arginase-1 OS=Mus musculus GN=Arg1 PE=1 SV=1 - [ARGI1_MOUSE]	1	1	1	0	0	0	0	0	0		3	0	0
F6RJC1	Teneurin-3 (Fragment) OS=Mus musculus GN=Tenm3 PE=1 SV=1 - [F6RJC1_MOUSE]	1	1	1	0	0	0	0	0	0		3	0	0
E9Q070	60S acidic ribosomal protein P0 OS=Mus musculus GN=Gm8730 PE=1 SV=1 - [E9Q070_MOUSE]	1	1	1	0	0	0	0	0	0		3	0	0
A2A5N1	14-3-3 protein beta/alpha (Fragment) OS=Mus musculus GN=Ywhab PE=1 SV=1 - [A2A5N1_MOUSE]	1	1	1	0	0	0	0	0	0		3	0	0
B0LAA8	Nucleoside diphosphate kinase (Fragment) OS=Mus musculus GN=Nme2 PE=2 SV=1 - [B0LAA8_MOUSE]	1	1	1	0	0	0	0	0	0		3	0	0
P51437	Cathelicidin antimicrobial peptide OS=Mus musculus GN=Camp PE=1 SV=2 - [CAMP_MOUSE]	1	1	1	0	0	0	0	0	0		3	0	0
Q5M9N9	Prdx2 protein OS=Mus musculus GN=Prdx2 PE=2 SV=1 - [Q5M9N9_MOUSE]	1	1	1	0	0	0	0	0	0		3	0	0
Q0VBK2	Keratin, type II cytoskeletal 80 OS=Mus musculus GN=Krt80 PE=1 SV=1 - [K2C80_MOUSE]	1	1	1	0	0	0	0	0	0		3	0	0
B1AXZ0	ELAV-like protein OS=Mus musculus GN=Elavl2 PE=1 SV=1 - [B1AXZ0_MOUSE]	1	1	1	0	0	0	0	0	0		3	0	0
E9PUK9	Synaptotagmin-like protein 3 OS=Mus musculus GN=Sytl3 PE=4 SV=1 - [E9PUK9_MOUSE]	1	1	1	0	0	0	0	0	0		3	0	0
H3BLF7	Guanine nucleotide-binding protein G(I)/G(S)/G(T) subunit beta-1 (Fragment) OS=Mus musculus GN=Gnb1 PE=1 SV=1 - [H3BLF7_MOUSE]	1	1	1	0	0	0	0	0	0		3	0	0
F7CJS8	40S ribosomal protein S9 (Fragment) OS=Mus musculus GN=Rps9 PE=1 SV=1 - [F7CJS8_MOUSE]	1	1	1	0	0	0	0	0	0		3	0	0
P62204	Calmodulin OS=Mus musculus GN=Calm1 PE=1 SV=2 - [CALM_MOUSE]	1	1	1	0	0	0	0	0	0		3	0	0
Q8C7U7	Polypeptide N-acetylgalactosaminyltransferase 6 OS=Mus musculus GN=Galnt6 PE=2 SV=1 - [GALT6_MOUSE]	1	1	1	0	0	0	0	0	0		3	0	0
O89094	Caspase-14 OS=Mus musculus GN=Casp14 PE=1 SV=1 - [CASPE_MOUSE]	1	1	1	0	0	0	0	0	0		3	0	0
Q8BRF7	Sec1 family domain-containing protein 1 OS=Mus musculus GN=Scfd1 PE=1 SV=1 - [SCFD1_MOUSE]	1	1	1	0	0	0	0	0	0		3	0	0
Q91YC8	Damaged-DNA recognition protein 1 OS=Mus musculus GN=Ddb1 PE=2 SV=1 - [Q91YC8_MOUSE]	1	1	1	0	0	0	0	0	0		3	0	0
Q6QMT3	CSRP2 (Fragment) OS=Mus musculus PE=4 SV=1 - [Q6QMT3_MOUSE]	1	1	1	0	0	0	0	0	0		3	0	0
Q8CA33	Putative uncharacterized protein OS=Mus musculus PE=2 SV=1 - [Q8CA33_MOUSE]	1	1	1	0	0	0	0	0	0		3	0	0
Q3USH9	Putative uncharacterized protein (Fragment) OS=Mus musculus GN=Cog3 PE=2 SV=1 - [Q3USH9_MOUSE]	1	1	1	0	0	0	0	0	0		3	0	0
G3X9V8	MCG129038 OS=Mus musculus GN=Serpinb3a PE=1 SV=1 - [G3X9V8_MOUSE]	1	1	1	0	0	0	0	0	0		3	0	0
E9QP44	Arf-GAP with Rho-GAP domain, ANK repeat and PH domain-containing protein 2 OS=Mus musculus GN=Arap2 PE=1 SV=1 - [E9QP44_MOUSE]	1	1	1	0	0	0	0	0	0		3	0	0
K7T9R7	IgM heavy chain variable region (Fragment) OS=Mus musculus PE=2 SV=1 - [K7T9R7_MOUSE]	1	1	1	1	0	0	0	0	0		3	1	0
Q9JK98	Clusterin OS=Mus musculus GN=Clu PE=2 SV=1 - [Q9JK98_MOUSE]	1	1	1	0	1	0	0	0	0		3	1	0
Q8VCK2	Ctsd protein (Fragment) OS=Mus musculus GN=Ctsd PE=2 SV=1 - [Q8VCK2_MOUSE]	1	1	1	0	1	0	0	0	0		3	1	0
Q9JL78	Anti-myosin immunoglobulin light chain variable region (Fragment) OS=Mus musculus GN=Igkv4-91 PE=2 SV=1 - [Q9JL78_MOUSE]	1	1	1	0	0	0	1	0	0		3	0	1
Q3TDU1	Putative uncharacterized protein (Fragment) OS=Mus musculus GN=Arcn1 PE=2 SV=1 - [Q3TDU1_MOUSE]	1	1	1	0	0	0	0	1	0		3	0	1
Q921W0	Charged multivesicular body protein 1a OS=Mus musculus GN=Chmp1a PE=1 SV=1 - [CHM1A_MOUSE]	1	1	1	0	0	1	0	0	0		3	1	0
Q9CX93	Tmtc2 protein OS=Mus musculus GN=Tmtc2 PE=2 SV=1 - [Q9CX93_MOUSE]	1	1	1	1	0	0	0	0	0		3	1	0
A0A0N4SUK5	Cyclic AMP-responsive element-binding protein 5 OS=Mus musculus GN=Creb5 PE=1 SV=1 - [A0A0N4SUK5_MOUSE]	1	1	1	0	0	0	1	0	0		3	0	1
P62071	Ras-related protein R-Ras2 OS=Mus musculus GN=Rras2 PE=1 SV=1 - [RRAS2_MOUSE]	1	1	1	0	0	1	0	0	0		3	1	0
Q7TQM2	ScFv 6H8 protein (Fragment) OS=Mus musculus GN=scFv 6H8 PE=4 SV=1 - [Q7TQM2_MOUSE]	1	1	1	0	0	0	1	0	1		3	0	2
Q3UDU4	L-lactate dehydrogenase OS=Mus musculus GN=Ldha PE=2 SV=1 - [Q3UDU4_MOUSE]	1	1	1	1	0	0	1	0	0		3	1	1
E9Q5B6	Heterogeneous nuclear ribonucleoprotein D0 (Fragment) OS=Mus musculus GN=Hnrnpd PE=1 SV=1 - [E9Q5B6_MOUSE]	1	1	1	1	0	0	1	0	0		3	1	1
E7BVC8	Filaggrin-2 (Fragment) OS=Mus musculus GN=Flg2 PE=2 SV=1 - [E7BVC8_MOUSE]	1	1	1	1	1	0	0	0	0		3	2	0
Q8CC03	Putative uncharacterized protein (Fragment) OS=Mus musculus GN=Ap1g1 PE=2 SV=1 - [Q8CC03_MOUSE]	1	1	1	0	1	0	0	1	0		3	1	1
Q78XF5	Oligosaccharyltransferase complex subunit OSTC OS=Mus musculus GN=Ostc PE=1 SV=1 - [OSTC_MOUSE]	1	1	1	0	0	1	0	0	1		3	1	1
Q6P5D8	Structural maintenance of chromosomes flexible hinge domain-containing protein 1 OS=Mus musculus GN=Smchd1 PE=1 SV=2 - [SMHD1_MOUSE]	1	1	1	1	1	0	0	0	0		3	2	0
Q9DB34	Charged multivesicular body protein 2a OS=Mus musculus GN=Chmp2a PE=1 SV=1 - [CHM2A_MOUSE]	1	1	1	0	0	1	1	0	0		3	1	1
P01633	Ig kappa chain V19-17 OS=Mus musculus GN=Igk-V19-17 PE=1 SV=1 - [KV5A1_MOUSE]	1	1	1	1	0	0	1	1	0		3	1	2
D3Z0Y2	Peroxiredoxin-6 OS=Mus musculus GN=Prdx6 PE=1 SV=1 - [D3Z0Y2_MOUSE]	1	1	1	1	0	0	1	1	0		3	1	2
P48678	Prelamin-A/C OS=Mus musculus GN=Lmna PE=1 SV=2 - [LMNA_MOUSE]	1	1	1	0	1	0	1	0	1		3	1	2
Q9CS54	Putative uncharacterized protein (Fragment) OS=Mus musculus GN=Srp72 PE=2 SV=1 - [Q9CS54_MOUSE]	1	1	1	1	0	0	1	1	0		3	1	2
P01629	Ig kappa chain V-II region 2S1.3 OS=Mus musculus PE=1 SV=1 - [KV2A4_MOUSE]	1	1	1	1	0	0	1	0	1		3	1	2
Q3U484	Putative uncharacterized protein OS=Mus musculus GN=Ddx3y PE=2 SV=1 - [Q3U484_MOUSE]	1	1	1	0	1	0	0	1	1		3	1	2
Q3TXF9	Sodium/potassium-transporting ATPase subunit alpha OS=Mus musculus GN=Atp1a1 PE=2 SV=1 - [Q3TXF9_MOUSE]	1	1	1	1	0	0	0	1	1		3	1	2
Q3TFC2	Putative uncharacterized protein OS=Mus musculus GN=Nono PE=2 SV=1 - [Q3TFC2_MOUSE]	1	1	1	0	1	0	0	1	1		3	1	2
K7THE6	IgM heavy chain variable region (Fragment) OS=Mus musculus PE=2 SV=1 - [K7THE6_MOUSE]	1	1	1	1	0	0	0	1	1		3	1	2
P01844	Ig lambda-2 chain C region OS=Mus musculus GN=Iglc2 PE=1 SV=1 - [LAC2_MOUSE]	1	1	1	1	0	1	1	0	1		3	2	2
A0A075B5N5	Protein Igkv8-26 (Fragment) OS=Mus musculus GN=Igkv8-26 PE=4 SV=6 - [A0A075B5N5_MOUSE]	1	1	1	1	0	0	1	1	1		3	1	3
Q9D8B3	Charged multivesicular body protein 4b OS=Mus musculus GN=Chmp4b PE=1 SV=2 - [CHM4B_MOUSE]	1	1	1	0	0	1	1	1	1		3	1	3
A0A075B680	Protein Ighv1-62-2 OS=Mus musculus GN=Ighv1-62-2 PE=4 SV=1 - [A0A075B680_MOUSE]	1	1	1	1	0	0	1	1	1		3	1	3
P16858	Glyceraldehyde-3-phosphate dehydrogenase OS=Mus musculus GN=Gapdh PE=1 SV=2 - [G3P_MOUSE]	1	1	1	1	1	1	1	0	1		3	3	2
K3W4R2	Myosin-14 OS=Mus musculus GN=Myh14 PE=1 SV=1 - [K3W4R2_MOUSE]	1	1	1	1	0	1	1	1	1		3	2	3
P39876	Metalloproteinase inhibitor 3 OS=Mus musculus GN=Timp3 PE=1 SV=1 - [TIMP3_MOUSE]	1	1	1	1	1	0	1	1	1		3	2	3
P35279	Ras-related protein Rab-6A OS=Mus musculus GN=Rab6a PE=1 SV=4 - [RAB6A_MOUSE]	1	1	1	1	1	1	0	1	1		3	3	2
Q6ZWY3	40S ribosomal protein S27-like OS=Mus musculus GN=Rps27l PE=1 SV=3 - [RS27L_MOUSE]	1	1	1	0	1	1	1	1	1		3	2	3
P84089	Enhancer of rudimentary homolog OS=Mus musculus GN=Erh PE=1 SV=1 - [ERH_MOUSE]	1	1	1	0	1	1	1	1	1		3	2	3
Q3TTY6	Putative uncharacterized protein (Fragment) OS=Mus musculus GN=Lin7c PE=2 SV=1 - [Q3TTY6_MOUSE]	1	1	1	1	1	1	1	1	0		3	3	2
Q60605	Myosin light polypeptide 6 OS=Mus musculus GN=Myl6 PE=1 SV=3 - [MYL6_MOUSE]	1	1	1	1	1	1	1	1	1		3	3	3
P17897	Lysozyme C-1 OS=Mus musculus GN=Lyz1 PE=1 SV=1 - [LYZ1_MOUSE]	1	1	1	1	1	1	1	1	1		3	3	3
P43275	Histone H1.1 OS=Mus musculus GN=Hist1h1a PE=1 SV=2 - [H11_MOUSE]	1	1	1	1	1	1	1	1	1		3	3	3
P62267	40S ribosomal protein S23 OS=Mus musculus GN=Rps23 PE=1 SV=3 - [RS23_MOUSE]	1	1	1	1	1	1	1	1	1		3	3	3
Q8C7D2	Protein cereblon OS=Mus musculus GN=Crbn PE=1 SV=1 - [CRBN_MOUSE]	1	1	1	1	1	1	1	1	1		3	3	3
Q06185	ATP synthase subunit e, mitochondrial OS=Mus musculus GN=Atp5i PE=1 SV=2 - [ATP5I_MOUSE]	1	1	1	1	1	1	1	1	1		3	3	3
Q9CQS8	Protein transport protein Sec61 subunit beta OS=Mus musculus GN=Sec61b PE=1 SV=3 - [SC61B_MOUSE]	1	1	1	1	1	1	1	1	1		3	3	3
P51150	Ras-related protein Rab-7a OS=Mus musculus GN=Rab7a PE=1 SV=2 - [RAB7A_MOUSE]	1	0	1	1	1	1	0	1	1		2	3	2
P60824	Cold-inducible RNA-binding protein OS=Mus musculus GN=Cirbp PE=1 SV=1 - [CIRBP_MOUSE]	1	0	1	1	1	1	0	1	1		2	3	2
Q6ZWZ6	40S ribosomal protein S12 OS=Mus musculus GN=Rps12 PE=1 SV=1 - [Q6ZWZ6_MOUSE]	1	0	1	1	1	1	1	1	1		2	3	3
B1AQX9	SRC kinase-signaling inhibitor 1 OS=Mus musculus GN=Srcin1 PE=1 SV=1 - [B1AQX9_MOUSE]	0	1	1	1	1	1	1	1	1		2	3	3
Q3UHJ0	AP2-associated protein kinase 1 OS=Mus musculus GN=Aak1 PE=1 SV=2 - [AAK1_MOUSE]	0	1	1	1	1	1	1	1	1		2	3	3
Q9ES97	Reticulon-3 OS=Mus musculus GN=Rtn3 PE=1 SV=2 - [RTN3_MOUSE]	0	1	1	1	1	1	1	1	1		2	3	3
Q3TN61	Putative uncharacterized protein OS=Mus musculus GN=Rhoa PE=2 SV=1 - [Q3TN61_MOUSE]	0	0	1	1	1	1	0	0	0		1	3	0
Q4FE56	Probable ubiquitin carboxyl-terminal hydrolase FAF-X OS=Mus musculus GN=Usp9x PE=1 SV=1 - [Q4FE56_MOUSE]	0	0	1	1	1	1	0	0	1		1	3	1
Q9CQF3	Cleavage and polyadenylation specificity factor subunit 5 OS=Mus musculus GN=Nudt21 PE=1 SV=1 - [CPSF5_MOUSE]	0	0	1	1	1	1	0	0	1		1	3	1
Q9D6J6	NADH dehydrogenase [ubiquinone] flavoprotein 2, mitochondrial OS=Mus musculus GN=Ndufv2 PE=1 SV=2 - [NDUV2_MOUSE]	0	0	1	1	1	1	0	0	1		1	3	1
O55013	Trafficking protein particle complex subunit 3 OS=Mus musculus GN=Trappc3 PE=1 SV=1 - [TPPC3_MOUSE]	0	0	1	1	1	1	0	1	0		1	3	1
E9Q4G7	Casein kinase I isoform alpha OS=Mus musculus GN=Csnk1a1 PE=1 SV=1 - [E9Q4G7_MOUSE]	0	0	1	1	1	1	0	1	1		1	3	2
O55125	Protein NipSnap homolog 1 OS=Mus musculus GN=Nipsnap1 PE=1 SV=1 - [NIPS1_MOUSE]	0	0	1	1	1	1	1	0	1		1	3	2
P00493	Hypoxanthine-guanine phosphoribosyltransferase OS=Mus musculus GN=Hprt1 PE=1 SV=3 - [HPRT_MOUSE]	0	0	1	1	1	1	0	1	1		1	3	2
P51410	60S ribosomal protein L9 OS=Mus musculus GN=Rpl9 PE=1 SV=2 - [RL9_MOUSE]	0	0	1	1	1	1	0	1	1		1	3	2
P51660	Peroxisomal multifunctional enzyme type 2 OS=Mus musculus GN=Hsd17b4 PE=1 SV=3 - [DHB4_MOUSE]	0	0	1	1	1	1	0	1	1		1	3	2
Q6ZWX6	Eukaryotic translation initiation factor 2 subunit 1 OS=Mus musculus GN=Eif2s1 PE=1 SV=3 - [IF2A_MOUSE]	0	0	1	1	1	1	0	1	1		1	3	2
Q9DD18	D-tyrosyl-tRNA(Tyr) deacylase 1 OS=Mus musculus GN=Dtd1 PE=1 SV=2 - [DTD1_MOUSE]	0	0	1	1	1	1	0	1	1		1	3	2
A2AL12	Heterogeneous nuclear ribonucleoprotein A3 OS=Mus musculus GN=Hnrnpa3 PE=1 SV=1 - [A2AL12_MOUSE]	0	0	1	1	1	1	1	1	1		1	3	3
A2ARP8	Microtubule-associated protein 1A OS=Mus musculus GN=Map1a PE=1 SV=1 - [A2ARP8_MOUSE]	0	0	1	1	1	1	1	1	1		1	3	3
O08585	Clathrin light chain A OS=Mus musculus GN=Clta PE=1 SV=2 - [CLCA_MOUSE]	0	1	0	1	1	1	1	1	1		1	3	3
O35129	Prohibitin-2 OS=Mus musculus GN=Phb2 PE=1 SV=1 - [PHB2_MOUSE]	0	0	1	1	1	1	1	1	1		1	3	3
O89053	Coronin-1A OS=Mus musculus GN=Coro1a PE=1 SV=5 - [COR1A_MOUSE]	0	0	1	1	1	1	1	1	1		1	3	3
P05063	Fructose-bisphosphate aldolase C OS=Mus musculus GN=Aldoc PE=1 SV=4 - [ALDOC_MOUSE]	0	1	0	1	1	1	1	1	1		1	3	3
P35979	60S ribosomal protein L12 OS=Mus musculus GN=Rpl12 PE=1 SV=2 - [RL12_MOUSE]	0	0	1	1	1	1	1	1	1		1	3	3
P47754	F-actin-capping protein subunit alpha-2 OS=Mus musculus GN=Capza2 PE=1 SV=3 - [CAZA2_MOUSE]	0	0	1	1	1	1	1	1	1		1	3	3
P61021	Ras-related protein Rab-5B OS=Mus musculus GN=Rab5b PE=1 SV=1 - [RAB5B_MOUSE]	0	0	1	1	1	1	1	1	1		1	3	3
P61164	Alpha-centractin OS=Mus musculus GN=Actr1a PE=1 SV=1 - [ACTZ_MOUSE]	0	0	1	1	1	1	1	1	1		1	3	3
P63011	Ras-related protein Rab-3A OS=Mus musculus GN=Rab3a PE=1 SV=1 - [RAB3A_MOUSE]	0	0	1	1	1	1	1	1	1		1	3	3
Q3U935	Putative uncharacterized protein OS=Mus musculus GN=Cnbp PE=2 SV=1 - [Q3U935_MOUSE]	0	0	1	1	1	1	1	1	1		1	3	3
Q3UXI9	Putative uncharacterized protein OS=Mus musculus GN=Ilf2 PE=2 SV=1 - [Q3UXI9_MOUSE]	0	0	1	1	1	1	1	1	1		1	3	3
Q501J6	Probable ATP-dependent RNA helicase DDX17 OS=Mus musculus GN=Ddx17 PE=1 SV=1 - [DDX17_MOUSE]	0	0	1	1	1	1	1	1	1		1	3	3
Q80TZ3	Putative tyrosine-protein phosphatase auxilin OS=Mus musculus GN=Dnajc6 PE=1 SV=2 - [AUXI_MOUSE]	0	0	1	1	1	1	1	1	1		1	3	3
Q8BJH1	Zinc finger C2HC domain-containing protein 1A OS=Mus musculus GN=Zc2hc1a PE=1 SV=1 - [ZC21A_MOUSE]	0	0	1	1	1	1	1	1	1		1	3	3
Q8JZU2	Tricarboxylate transport protein, mitochondrial OS=Mus musculus GN=Slc25a1 PE=1 SV=1 - [TXTP_MOUSE]	0	0	1	1	1	1	1	1	1		1	3	3
Q8K0T0	Reticulon-1 OS=Mus musculus GN=Rtn1 PE=1 SV=1 - [RTN1_MOUSE]	0	0	1	1	1	1	1	1	1		1	3	3
Q99KP6	Pre-mRNA-processing factor 19 OS=Mus musculus GN=Prpf19 PE=1 SV=1 - [PRP19_MOUSE]	0	0	1	1	1	1	1	1	1		1	3	3
Q9CPU0	Lactoylglutathione lyase OS=Mus musculus GN=Glo1 PE=1 SV=3 - [LGUL_MOUSE]	0	0	1	1	1	1	1	1	1		1	3	3
Q9D1G1	Ras-related protein Rab-1B OS=Mus musculus GN=Rab1b PE=1 SV=1 - [RAB1B_MOUSE]	0	0	1	1	1	1	1	1	1		1	3	3
Q9DBJ1	Phosphoglycerate mutase 1 OS=Mus musculus GN=Pgam1 PE=1 SV=3 - [PGAM1_MOUSE]	0	0	1	1	1	1	1	1	1		1	3	3
Q9Z2D6	Methyl-CpG-binding protein 2 OS=Mus musculus GN=Mecp2 PE=1 SV=1 - [MECP2_MOUSE]	0	1	0	1	1	1	1	1	1		1	3	3
Q3UHL1	CaM kinase-like vesicle-associated protein OS=Mus musculus GN=Camkv PE=1 SV=2 - [CAMKV_MOUSE]	0	0	0	1	1	1	0	0	0		0	3	0
A0A0A6YVS6	Ras/Rap GTPase-activating protein SynGAP (Fragment) OS=Mus musculus GN=Syngap1 PE=1 SV=2 - [A0A0A6YVS6_MOUSE]	0	0	0	1	1	1	0	0	0		0	3	0
D3YVF0	A-kinase anchor protein 5 OS=Mus musculus GN=Akap5 PE=1 SV=2 - [AKAP5_MOUSE]	0	0	0	1	1	1	0	0	0		0	3	0
A2ARS0	Ankyrin repeat domain-containing protein 63 OS=Mus musculus GN=Ankrd63 PE=1 SV=1 - [ANR63_MOUSE]	0	0	0	1	1	1	0	0	0		0	3	0
E9Q3T0	Uncharacterized protein OS=Mus musculus GN=Gm10073 PE=1 SV=1 - [E9Q3T0_MOUSE]	0	0	0	1	1	1	0	0	0		0	3	0
P31324	cAMP-dependent protein kinase type II-beta regulatory subunit OS=Mus musculus GN=Prkar2b PE=1 SV=3 - [KAP3_MOUSE]	0	0	0	1	1	1	0	0	0		0	3	0
A0A0G2JGQ6	Serine/threonine-protein kinase DCLK1 OS=Mus musculus GN=Dclk1 PE=1 SV=1 - [A0A0G2JGQ6_MOUSE]	0	0	0	1	1	1	0	0	0		0	3	0
A0A1D5RM97	Microtubule-associated serine/threonine-protein kinase 3 OS=Mus musculus GN=Mast3 PE=1 SV=1 - [A0A1D5RM97_MOUSE]	0	0	0	1	1	1	0	0	0		0	3	0
Q5D0A4	Stx1a protein (Fragment) OS=Mus musculus GN=Stx1a PE=2 SV=1 - [Q5D0A4_MOUSE]	0	0	0	1	1	1	0	0	0		0	3	0
Q9QZX7	Serine racemase OS=Mus musculus GN=Srr PE=1 SV=1 - [SRR_MOUSE]	0	0	0	1	1	1	0	0	0		0	3	0
G3X9V7	MCG19133, isoform CRA_b OS=Mus musculus GN=A830010M20Rik PE=1 SV=1 - [G3X9V7_MOUSE]	0	0	0	1	1	1	0	0	0		0	3	0
Q8BHZ0	Protein FAM49A OS=Mus musculus GN=Fam49a PE=1 SV=1 - [FA49A_MOUSE]	0	0	0	1	1	1	0	0	0		0	3	0
G3UZM4	Cell adhesion molecule 2 (Fragment) OS=Mus musculus GN=Cadm2 PE=1 SV=1 - [G3UZM4_MOUSE]	0	0	0	1	1	1	0	0	0		0	3	0
Q8R5H6	Wiskott-Aldrich syndrome protein family member 1 OS=Mus musculus GN=Wasf1 PE=1 SV=2 - [WASF1_MOUSE]	0	0	0	1	1	1	0	0	0		0	3	0
E9Q2A6	Protein-tyrosine kinase 2-beta OS=Mus musculus GN=Ptk2b PE=1 SV=1 - [E9Q2A6_MOUSE]	0	0	0	1	1	1	0	0	0		0	3	0
Q8BS79	Putative uncharacterized protein OS=Mus musculus PE=2 SV=1 - [Q8BS79_MOUSE]	0	0	0	1	1	1	0	0	0		0	3	0
Q8BQP9	Regulator of G-protein signaling 7-binding protein OS=Mus musculus GN=Rgs7bp PE=1 SV=1 - [R7BP_MOUSE]	0	0	0	1	1	1	0	0	0		0	3	0
A0A0G2JGN7	Adenylate kinase isoenzyme 5 (Fragment) OS=Mus musculus GN=Ak5 PE=1 SV=1 - [A0A0G2JGN7_MOUSE]	0	0	0	1	1	1	0	0	0		0	3	0
Q80TL0	Protein phosphatase 1E OS=Mus musculus GN=Ppm1e PE=1 SV=2 - [PPM1E_MOUSE]	0	0	0	1	1	1	0	0	0		0	3	0
E9Q6Y8	Ubiquitin-specific peptidase 31 OS=Mus musculus GN=Usp31 PE=1 SV=1 - [E9Q6Y8_MOUSE]	0	0	0	1	1	1	0	0	0		0	3	0
P31230	Aminoacyl tRNA synthase complex-interacting multifunctional protein 1 OS=Mus musculus GN=Aimp1 PE=1 SV=2 - [AIMP1_MOUSE]	0	0	0	1	1	1	0	0	0		0	3	0
Q06138	Calcium-binding protein 39 OS=Mus musculus GN=Cab39 PE=1 SV=2 - [CAB39_MOUSE]	0	0	0	1	1	1	0	0	0		0	3	0
Q3UDQ7	Putative uncharacterized protein OS=Mus musculus GN=Afg3l2 PE=2 SV=1 - [Q3UDQ7_MOUSE]	0	0	0	1	1	1	0	0	0		0	3	0
Q8R066	Complement C1q tumor necrosis factor-related protein 4 OS=Mus musculus GN=C1qtnf4 PE=1 SV=1 - [C1QT4_MOUSE]	0	0	0	1	1	1	0	0	0		0	3	0
Q9QUG9	RAS guanyl-releasing protein 2 OS=Mus musculus GN=Rasgrp2 PE=1 SV=2 - [GRP2_MOUSE]	0	0	0	1	1	1	0	0	0		0	3	0
Q922K6	Eukaryotic translation initiation factor 4B OS=Mus musculus GN=Eif4b PE=2 SV=1 - [Q922K6_MOUSE]	0	0	0	1	1	1	0	0	0		0	3	0
F8WH41	Striatin OS=Mus musculus GN=Strn PE=1 SV=1 - [F8WH41_MOUSE]	0	0	0	1	1	1	0	0	0		0	3	0
A0A0G2JEU6	Rho guanine nucleotide exchange factor 9 (Fragment) OS=Mus musculus GN=Arhgef9 PE=1 SV=1 - [A0A0G2JEU6_MOUSE]	0	0	0	1	1	1	0	0	0		0	3	0
Q9QYS2	Metabotropic glutamate receptor 3 OS=Mus musculus GN=Grm3 PE=1 SV=1 - [GRM3_MOUSE]	0	0	0	1	1	1	0	0	0		0	3	0
O35405	Phospholipase D3 OS=Mus musculus GN=Pld3 PE=1 SV=1 - [PLD3_MOUSE]	0	0	0	1	1	1	0	0	0		0	3	0
Q6ZQ58	La-related protein 1 OS=Mus musculus GN=Larp1 PE=1 SV=3 - [LARP1_MOUSE]	0	0	0	1	1	1	0	0	0		0	3	0
Q3TDG9	Putative uncharacterized protein OS=Mus musculus GN=Stx12 PE=2 SV=1 - [Q3TDG9_MOUSE]	0	0	0	1	1	1	0	0	0		0	3	0
Q6NS52	Diacylglycerol kinase beta OS=Mus musculus GN=Dgkb PE=1 SV=2 - [DGKB_MOUSE]	0	0	0	1	1	1	0	0	1		0	3	1
A0A0J9YUN4	Dynamin-1 OS=Mus musculus GN=Dnm1 PE=1 SV=1 - [A0A0J9YUN4_MOUSE]	0	0	0	1	1	1	0	0	1		0	3	1
A2AUK5	Band 4.1-like protein 1 OS=Mus musculus GN=Epb41l1 PE=1 SV=1 - [A2AUK5_MOUSE]	0	0	0	1	1	1	0	0	1		0	3	1
Q8C052	Microtubule-associated protein 1S OS=Mus musculus GN=Map1s PE=1 SV=2 - [MAP1S_MOUSE]	0	0	0	1	1	1	0	0	1		0	3	1
D1FNM8	Calcium-transporting ATPase OS=Mus musculus GN=Atp2b4 PE=2 SV=2 - [D1FNM8_MOUSE]	0	0	0	1	1	1	0	0	1		0	3	1
P68181	cAMP-dependent protein kinase catalytic subunit beta OS=Mus musculus GN=Prkacb PE=1 SV=2 - [KAPCB_MOUSE]	0	0	0	1	1	1	0	0	1		0	3	1
P15532	Nucleoside diphosphate kinase A OS=Mus musculus GN=Nme1 PE=1 SV=1 - [NDKA_MOUSE]	0	0	0	1	1	1	0	0	1		0	3	1
Q3V132	ADP/ATP translocase 4 OS=Mus musculus GN=Slc25a31 PE=1 SV=1 - [ADT4_MOUSE]	0	0	0	1	1	1	0	0	1		0	3	1
Q3UG14	Putative uncharacterized protein OS=Mus musculus GN=Gnb5 PE=2 SV=1 - [Q3UG14_MOUSE]	0	0	0	1	1	1	0	0	1		0	3	1
O54983	Ketimine reductase mu-crystallin OS=Mus musculus GN=Crym PE=1 SV=1 - [CRYM_MOUSE]	0	0	0	1	1	1	0	0	1		0	3	1
P05132	cAMP-dependent protein kinase catalytic subunit alpha OS=Mus musculus GN=Prkaca PE=1 SV=3 - [KAPCA_MOUSE]	0	0	0	1	1	1	0	0	1		0	3	1
Q60737	Casein kinase II subunit alpha OS=Mus musculus GN=Csnk2a1 PE=1 SV=2 - [CSK21_MOUSE]	0	0	0	1	1	1	0	0	1		0	3	1
Q8BH80	Putative uncharacterized protein OS=Mus musculus GN=Vapb PE=1 SV=1 - [Q8BH80_MOUSE]	0	0	0	1	1	1	0	0	1		0	3	1
Q922H2	[Pyruvate dehydrogenase (acetyl-transferring)] kinase isozyme 3, mitochondrial OS=Mus musculus GN=Pdk3 PE=1 SV=1 - [PDK3_MOUSE]	0	0	0	1	1	1	0	0	1		0	3	1
A0A0A6YX73	cAMP-dependent protein kinase type II-alpha regulatory subunit OS=Mus musculus GN=Prkar2a PE=1 SV=1 - [A0A0A6YX73_MOUSE]	0	0	0	1	1	1	0	0	1		0	3	1
Q61016	Guanine nucleotide-binding protein G(I)/G(S)/G(O) subunit gamma-7 OS=Mus musculus GN=Gng7 PE=1 SV=2 - [GBG7_MOUSE]	0	0	0	1	1	1	0	0	1		0	3	1
Q3UK24	Putative uncharacterized protein OS=Mus musculus GN=Wdr37 PE=2 SV=1 - [Q3UK24_MOUSE]	0	0	0	1	1	1	0	0	1		0	3	1
Q9WUC3	Lymphocyte antigen 6H OS=Mus musculus GN=Ly6h PE=1 SV=2 - [LY6H_MOUSE]	0	0	0	1	1	1	0	0	1		0	3	1
Q8BPN8	DmX-like protein 2 OS=Mus musculus GN=Dmxl2 PE=1 SV=3 - [DMXL2_MOUSE]	0	0	0	1	1	1	0	0	1		0	3	1
B7ZCU2	Abl interactor 1 OS=Mus musculus GN=Abi1 PE=1 SV=1 - [B7ZCU2_MOUSE]	0	0	0	1	1	1	0	0	1		0	3	1
Q91Z61	GTP-binding protein Di-Ras1 OS=Mus musculus GN=Diras1 PE=1 SV=1 - [DIRA1_MOUSE]	0	0	0	1	1	1	0	0	1		0	3	1
A0A0U1RPY2	FXYD domain-containing ion transport regulator 7 OS=Mus musculus GN=Fxyd7 PE=1 SV=1 - [A0A0U1RPY2_MOUSE]	0	0	0	1	1	1	0	0	1		0	3	1
Q7TT37	Elongator complex protein 1 OS=Mus musculus GN=Ikbkap PE=1 SV=2 - [ELP1_MOUSE]	0	0	0	1	1	1	0	0	1		0	3	1
O35678	Monoglyceride lipase OS=Mus musculus GN=Mgll PE=1 SV=1 - [MGLL_MOUSE]	0	0	0	1	1	1	0	0	1		0	3	1
Q9DC71	28S ribosomal protein S15, mitochondrial OS=Mus musculus GN=Mrps15 PE=1 SV=2 - [RT15_MOUSE]	0	0	0	1	1	1	0	0	1		0	3	1
Q99N87	28S ribosomal protein S5, mitochondrial OS=Mus musculus GN=Mrps5 PE=1 SV=1 - [RT05_MOUSE]	0	0	0	1	1	1	0	0	1		0	3	1
Q8BQ99	Putative uncharacterized protein OS=Mus musculus GN=Mrps2 PE=2 SV=1 - [Q8BQ99_MOUSE]	0	0	0	1	1	1	0	0	1		0	3	1
P52479	Ubiquitin carboxyl-terminal hydrolase 10 OS=Mus musculus GN=Usp10 PE=1 SV=3 - [UBP10_MOUSE]	0	0	0	1	1	1	0	0	1		0	3	1
Q9CZX0	Elongator complex protein 3 OS=Mus musculus GN=Elp3 PE=1 SV=1 - [ELP3_MOUSE]	0	0	0	1	1	1	0	0	1		0	3	1
O55091	Protein IMPACT OS=Mus musculus GN=Impact PE=1 SV=2 - [IMPCT_MOUSE]	0	0	0	1	1	1	0	0	1		0	3	1
Q6ZPE2	Myotubularin-related protein 5 OS=Mus musculus GN=Sbf1 PE=1 SV=2 - [MTMR5_MOUSE]	0	0	0	1	1	1	0	1	0		0	3	1
Q9JKK7	Tropomodulin-2 OS=Mus musculus GN=Tmod2 PE=1 SV=2 - [TMOD2_MOUSE]	0	0	0	1	1	1	0	1	0		0	3	1
Q6NXX6	V-type proton ATPase subunit a OS=Mus musculus GN=Atp6v0a1 PE=2 SV=1 - [Q6NXX6_MOUSE]	0	0	0	1	1	1	0	1	0		0	3	1
E9PWE8	Dihydropyrimidinase-related protein 3 OS=Mus musculus GN=Dpysl3 PE=1 SV=1 - [E9PWE8_MOUSE]	0	0	0	1	1	1	0	1	0		0	3	1
Q5DTI3	MKIAA4194 protein (Fragment) OS=Mus musculus GN=Syt2 PE=2 SV=1 - [Q5DTI3_MOUSE]	0	0	0	1	1	1	1	0	0		0	3	1
E9Q453	Tropomyosin alpha-1 chain OS=Mus musculus GN=Tpm1 PE=1 SV=1 - [E9Q453_MOUSE]	0	0	0	1	1	1	0	1	0		0	3	1
D3YUS5	RAS protein activator-like 2 OS=Mus musculus GN=Rasal2 PE=1 SV=1 - [D3YUS5_MOUSE]	0	0	0	1	1	1	0	1	0		0	3	1
Q02248	Catenin beta-1 OS=Mus musculus GN=Ctnnb1 PE=1 SV=1 - [CTNB1_MOUSE]	0	0	0	1	1	1	0	1	0		0	3	1
Q9Z2Y3	Homer protein homolog 1 OS=Mus musculus GN=Homer1 PE=1 SV=2 - [HOME1_MOUSE]	0	0	0	1	1	1	0	1	0		0	3	1
Q3TF41	Nucleosome assembly protein 1-like 1, isoform CRA_d OS=Mus musculus GN=Nap1l1 PE=2 SV=1 - [Q3TF41_MOUSE]	0	0	0	1	1	1	1	0	0		0	3	1
Q91YR1	Twinfilin-1 OS=Mus musculus GN=Twf1 PE=1 SV=2 - [TWF1_MOUSE]	0	0	0	1	1	1	0	1	0		0	3	1
P48774	Glutathione S-transferase Mu 5 OS=Mus musculus GN=Gstm5 PE=1 SV=1 - [GSTM5_MOUSE]	0	0	0	1	1	1	0	1	0		0	3	1
Q3TY78	Putative uncharacterized protein OS=Mus musculus GN=Gnal PE=2 SV=1 - [Q3TY78_MOUSE]	0	0	0	1	1	1	0	1	0		0	3	1
E0CZF8	Traf2 and NCK-interacting protein kinase OS=Mus musculus GN=Tnik PE=1 SV=1 - [E0CZF8_MOUSE]	0	0	0	1	1	1	0	1	0		0	3	1
A2AFG7	Neural cell adhesion molecule L1 OS=Mus musculus GN=L1cam PE=1 SV=1 - [A2AFG7_MOUSE]	0	0	0	1	1	1	0	1	0		0	3	1
Q9CZY3	Ubiquitin-conjugating enzyme E2 variant 1 OS=Mus musculus GN=Ube2v1 PE=1 SV=1 - [UB2V1_MOUSE]	0	0	0	1	1	1	0	1	0		0	3	1
Q9EPL8	Importin-7 OS=Mus musculus GN=Ipo7 PE=1 SV=2 - [IPO7_MOUSE]	0	0	0	1	1	1	0	1	0		0	3	1
Q8BH66	Atlastin-1 OS=Mus musculus GN=Atl1 PE=1 SV=1 - [ATLA1_MOUSE]	0	0	0	1	1	1	1	0	0		0	3	1
K0BWC3	Palladin isoform OS=Mus musculus GN=Palld PE=2 SV=1 - [K0BWC3_MOUSE]	0	0	0	1	1	1	0	1	0		0	3	1
Q9Z2I0	LETM1 and EF-hand domain-containing protein 1, mitochondrial OS=Mus musculus GN=Letm1 PE=1 SV=1 - [LETM1_MOUSE]	0	0	0	1	1	1	0	1	0		0	3	1
Q9QZB7	Actin-related protein 10 OS=Mus musculus GN=Actr10 PE=1 SV=2 - [ARP10_MOUSE]	0	0	0	1	1	1	0	1	0		0	3	1
F7A0B0	Myelin basic protein (Fragment) OS=Mus musculus GN=Mbp PE=1 SV=1 - [F7A0B0_MOUSE]	0	0	0	1	1	1	0	1	1		0	3	2
H3BJU7	Rho guanine nucleotide exchange factor 2 OS=Mus musculus GN=Arhgef2 PE=1 SV=1 - [H3BJU7_MOUSE]	0	0	0	1	1	1	0	1	1		0	3	2
Q3UGZ4	Spectrin beta chain OS=Mus musculus GN=Sptbn2 PE=2 SV=1 - [Q3UGZ4_MOUSE]	0	0	0	1	1	1	1	0	1		0	3	2
B2RWZ9	Neuroligin 3 OS=Mus musculus GN=Nlgn3 PE=2 SV=1 - [B2RWZ9_MOUSE]	0	0	0	1	1	1	0	1	1		0	3	2
P62137	Serine/threonine-protein phosphatase PP1-alpha catalytic subunit OS=Mus musculus GN=Ppp1ca PE=1 SV=1 - [PP1A_MOUSE]	0	0	0	1	1	1	0	1	1		0	3	2
Q9D8Y0	EF-hand domain-containing protein D2 OS=Mus musculus GN=Efhd2 PE=1 SV=1 - [EFHD2_MOUSE]	0	0	0	1	1	1	1	1	0		0	3	2
O35619	Vesicle associated membrane protein 2 OS=Mus musculus GN=Vamp2 PE=2 SV=1 - [O35619_MOUSE]	0	0	0	1	1	1	1	1	0		0	3	2
Q91ZE6	Spectrin beta chain OS=Mus musculus GN=Sptbn4 PE=1 SV=1 - [Q91ZE6_MOUSE]	0	0	0	1	1	1	1	0	1		0	3	2
E9Q8N5	CLIP-associating protein 2 OS=Mus musculus GN=Clasp2 PE=1 SV=1 - [E9Q8N5_MOUSE]	0	0	0	1	1	1	1	1	0		0	3	2
Q61699	Heat shock protein 105 kDa OS=Mus musculus GN=Hsph1 PE=1 SV=2 - [HS105_MOUSE]	0	0	0	1	1	1	0	1	1		0	3	2
Q8QZT1	Acetyl-CoA acetyltransferase, mitochondrial OS=Mus musculus GN=Acat1 PE=1 SV=1 - [THIL_MOUSE]	0	0	0	1	1	1	0	1	1		0	3	2
Q7TQF7	Amphiphysin OS=Mus musculus GN=Amph PE=1 SV=1 - [AMPH_MOUSE]	0	0	0	1	1	1	0	1	1		0	3	2
Q91V41	Ras-related protein Rab-14 OS=Mus musculus GN=Rab14 PE=1 SV=3 - [RAB14_MOUSE]	0	0	0	1	1	1	1	0	1		0	3	2
Q91XV3	Brain acid soluble protein 1 OS=Mus musculus GN=Basp1 PE=1 SV=3 - [BASP1_MOUSE]	0	0	0	1	1	1	0	1	1		0	3	2
P08752	Guanine nucleotide-binding protein G(i) subunit alpha-2 OS=Mus musculus GN=Gnai2 PE=1 SV=5 - [GNAI2_MOUSE]	0	0	0	1	1	1	0	1	1		0	3	2
D3Z396	Neurotrimin OS=Mus musculus GN=Ntm PE=1 SV=1 - [D3Z396_MOUSE]	0	0	0	1	1	1	1	1	0		0	3	2
P50518	V-type proton ATPase subunit E 1 OS=Mus musculus GN=Atp6v1e1 PE=1 SV=2 - [VATE1_MOUSE]	0	0	0	1	1	1	0	1	1		0	3	2
B1AZ46	Brain-specific angiogenesis inhibitor 1-associated protein 2 OS=Mus musculus GN=Baiap2 PE=1 SV=1 - [B1AZ46_MOUSE]	0	0	0	1	1	1	1	1	0		0	3	2
P32067	Lupus La protein homolog OS=Mus musculus GN=Ssb PE=1 SV=1 - [LA_MOUSE]	0	0	0	1	1	1	0	1	1		0	3	2
Q58E70	Putative uncharacterized protein OS=Mus musculus GN=Tpm3 PE=2 SV=1 - [Q58E70_MOUSE]	0	0	0	1	1	1	0	1	1		0	3	2
P35802	Neuronal membrane glycoprotein M6-a OS=Mus musculus GN=Gpm6a PE=1 SV=1 - [GPM6A_MOUSE]	0	0	0	1	1	1	1	0	1		0	3	2
Q60829	Protein phosphatase 1 regulatory subunit 1B OS=Mus musculus GN=Ppp1r1b PE=1 SV=2 - [PPR1B_MOUSE]	0	0	0	1	1	1	0	1	1		0	3	2
Q6P5D3	Putative ATP-dependent RNA helicase DHX57 OS=Mus musculus GN=Dhx57 PE=1 SV=2 - [DHX57_MOUSE]	0	0	0	1	1	1	0	1	1		0	3	2
Q6PER3	Microtubule-associated protein RP/EB family member 3 OS=Mus musculus GN=Mapre3 PE=1 SV=1 - [MARE3_MOUSE]	0	0	0	1	1	1	0	1	1		0	3	2
O70443	Guanine nucleotide-binding protein G(z) subunit alpha OS=Mus musculus GN=Gnaz PE=1 SV=4 - [GNAZ_MOUSE]	0	0	0	1	1	1	0	1	1		0	3	2
Q8CGF6	WD repeat-containing protein 47 OS=Mus musculus GN=Wdr47 PE=1 SV=2 - [WDR47_MOUSE]	0	0	0	1	1	1	0	1	1		0	3	2
Q3UHB8	Coiled-coil domain-containing protein 177 OS=Mus musculus GN=Ccdc177 PE=1 SV=1 - [CC177_MOUSE]	0	0	0	1	1	1	1	1	0		0	3	2
Q3TYE5	Limbic system-associated membrane protein OS=Mus musculus GN=Lsamp PE=1 SV=1 - [Q3TYE5_MOUSE]	0	0	0	1	1	1	1	1	0		0	3	2
A0A0R4J0B4	Cytidine monophospho-N-acetylneuraminic acid synthetase OS=Mus musculus GN=Cmas PE=1 SV=1 - [A0A0R4J0B4_MOUSE]	0	0	0	1	1	1	1	1	0		0	3	2
P97300	Neuroplastin OS=Mus musculus GN=Nptn PE=1 SV=3 - [NPTN_MOUSE]	0	0	0	1	1	1	0	1	1		0	3	2
Q3V455	Nicotinamide-nucleotide adenylyltransferase OS=Mus musculus PE=2 SV=1 - [Q3V455_MOUSE]	0	0	0	1	1	1	1	1	0		0	3	2
Q5RL55	ATP-binding cassette, sub-family F (GCN20), member 1 OS=Mus musculus GN=Abcf1 PE=2 SV=1 - [Q5RL55_MOUSE]	0	0	0	1	1	1	0	1	1		0	3	2
Q62420	Endophilin-A1 OS=Mus musculus GN=Sh3gl2 PE=1 SV=2 - [SH3G2_MOUSE]	0	0	0	1	1	1	0	1	1		0	3	2
Q61644	Protein kinase C and casein kinase substrate in neurons protein 1 OS=Mus musculus GN=Pacsin1 PE=1 SV=1 - [PACN1_MOUSE]	0	0	0	1	1	1	0	1	1		0	3	2
P49615	Cyclin-dependent-like kinase 5 OS=Mus musculus GN=Cdk5 PE=1 SV=1 - [CDK5_MOUSE]	0	0	0	1	1	1	1	0	1		0	3	2
Q61301	Catenin alpha-2 OS=Mus musculus GN=Ctnna2 PE=1 SV=3 - [CTNA2_MOUSE]	0	0	0	1	1	1	1	1	0		0	3	2
P63080	Gamma-aminobutyric acid receptor subunit beta-3 OS=Mus musculus GN=Gabrb3 PE=2 SV=1 - [GBRB3_MOUSE]	0	0	0	1	1	1	1	1	0		0	3	2
Q3TL79	Putative uncharacterized protein OS=Mus musculus GN=Ahsa1 PE=2 SV=1 - [Q3TL79_MOUSE]	0	0	0	1	1	1	1	0	1		0	3	2
O70551	SRSF protein kinase 1 OS=Mus musculus GN=Srpk1 PE=1 SV=2 - [SRPK1_MOUSE]	0	0	0	1	1	1	0	1	1		0	3	2
A0A0R4J1N9	Transcription factor A, mitochondrial OS=Mus musculus GN=Tfam PE=1 SV=1 - [A0A0R4J1N9_MOUSE]	0	0	0	1	1	1	1	1	0		0	3	2
Q8JZM0	Dimethyladenosine transferase 1, mitochondrial OS=Mus musculus GN=Tfb1m PE=1 SV=1 - [TFB1M_MOUSE]	0	0	0	1	1	1	1	0	1		0	3	2
P53994	Ras-related protein Rab-2A OS=Mus musculus GN=Rab2a PE=1 SV=1 - [RAB2A_MOUSE]	0	0	0	1	1	1	0	1	1		0	3	2
E9PUC5	PH and SEC7 domain-containing protein 3 OS=Mus musculus GN=Psd3 PE=1 SV=1 - [E9PUC5_MOUSE]	0	0	0	1	1	1	1	1	0		0	3	2
O70161	Phosphatidylinositol 4-phosphate 5-kinase type-1 gamma OS=Mus musculus GN=Pip5k1c PE=1 SV=2 - [PI51C_MOUSE]	0	0	0	1	1	1	1	0	1		0	3	2
Q8R071	Inositol-trisphosphate 3-kinase A OS=Mus musculus GN=Itpka PE=1 SV=1 - [IP3KA_MOUSE]	0	0	0	1	1	1	0	1	1		0	3	2
P63037	DnaJ homolog subfamily A member 1 OS=Mus musculus GN=Dnaja1 PE=1 SV=1 - [DNJA1_MOUSE]	0	0	0	1	1	1	0	1	1		0	3	2
Q8C605	ATP-dependent 6-phosphofructokinase OS=Mus musculus GN=Pfkp PE=1 SV=1 - [Q8C605_MOUSE]	0	0	0	1	1	1	0	1	1		0	3	2
O55042	Alpha-synuclein OS=Mus musculus GN=Snca PE=1 SV=2 - [SYUA_MOUSE]	0	0	0	1	1	1	0	1	1		0	3	2
Q9JMK2	Casein kinase I isoform epsilon OS=Mus musculus GN=Csnk1e PE=1 SV=2 - [KC1E_MOUSE]	0	0	0	1	1	1	0	1	1		0	3	2
Q9DBD5	Proline-, glutamic acid- and leucine-rich protein 1 OS=Mus musculus GN=Pelp1 PE=1 SV=2 - [PELP1_MOUSE]	0	0	0	1	1	1	0	1	1		0	3	2
A0A0G2JFV9	Exosome complex component RRP45 (Fragment) OS=Mus musculus GN=Exosc9 PE=1 SV=1 - [A0A0G2JFV9_MOUSE]	0	0	0	1	1	1	1	1	0		0	3	2
Q8BFQ4	WD repeat-containing protein 82 OS=Mus musculus GN=Wdr82 PE=1 SV=1 - [WDR82_MOUSE]	0	0	0	1	1	1	0	1	1		0	3	2
Q99JR1	Sideroflexin-1 OS=Mus musculus GN=Sfxn1 PE=1 SV=3 - [SFXN1_MOUSE]	0	0	0	1	1	1	0	1	1		0	3	2
A0A0R4J023	Methylglutaconyl-CoA hydratase, mitochondrial OS=Mus musculus GN=Auh PE=1 SV=1 - [A0A0R4J023_MOUSE]	0	0	0	1	1	1	0	1	1		0	3	2
Q3ULZ3	Phosphoserine aminotransferase OS=Mus musculus GN=Psat1 PE=2 SV=1 - [Q3ULZ3_MOUSE]	0	0	0	1	1	1	0	1	1		0	3	2
Q5SS83	Flotillin 2, isoform CRA_a OS=Mus musculus GN=Flot2 PE=1 SV=1 - [Q5SS83_MOUSE]	0	0	0	1	1	1	1	1	0		0	3	2
Q8K354	Carbonyl reductase [NADPH] 3 OS=Mus musculus GN=Cbr3 PE=1 SV=1 - [CBR3_MOUSE]	0	0	0	1	1	1	0	1	1		0	3	2
Q9CPX7	28S ribosomal protein S16, mitochondrial OS=Mus musculus GN=Mrps16 PE=1 SV=1 - [RT16_MOUSE]	0	0	0	1	1	1	1	0	1		0	3	2
A0A4W9	Neuronal growth regulator 1 OS=Mus musculus GN=Negr1 PE=1 SV=1 - [A0A4W9_MOUSE]	0	0	0	1	1	1	1	1	0		0	3	2
P62746	Rho-related GTP-binding protein RhoB OS=Mus musculus GN=Rhob PE=1 SV=1 - [RHOB_MOUSE]	0	0	0	1	1	1	0	1	1		0	3	2
Q91XU3	Phosphatidylinositol 5-phosphate 4-kinase type-2 gamma OS=Mus musculus GN=Pip4k2c PE=1 SV=1 - [PI42C_MOUSE]	0	0	0	1	1	1	0	1	1		0	3	2
P48320	Glutamate decarboxylase 2 OS=Mus musculus GN=Gad2 PE=1 SV=1 - [DCE2_MOUSE]	0	0	0	1	1	1	1	0	1		0	3	2
Q3UHD6	Sorting nexin-27 OS=Mus musculus GN=Snx27 PE=1 SV=2 - [SNX27_MOUSE]	0	0	0	1	1	1	0	1	1		0	3	2
Q8BU88	39S ribosomal protein L22, mitochondrial OS=Mus musculus GN=Mrpl22 PE=1 SV=1 - [RM22_MOUSE]	0	0	0	1	1	1	0	1	1		0	3	2
Q9ERR1	Nuclear distribution protein nudE-like 1 OS=Mus musculus GN=Ndel1 PE=1 SV=2 - [NDEL1_MOUSE]	0	0	0	1	1	1	0	1	1		0	3	2
P38060	Hydroxymethylglutaryl-CoA lyase, mitochondrial OS=Mus musculus GN=Hmgcl PE=1 SV=2 - [HMGCL_MOUSE]	0	0	0	1	1	1	0	1	1		0	3	2
A0A075DCW1	NADH-ubiquinone oxidoreductase chain 3 OS=Mus musculus GN=ND3 PE=3 SV=1 - [A0A075DCW1_MOUSE]	0	0	0	1	1	1	1	0	1		0	3	2
Q8VHE6	Dynein heavy chain 5, axonemal OS=Mus musculus GN=Dnah5 PE=1 SV=2 - [DYH5_MOUSE]	0	0	0	1	1	1	0	1	1		0	3	2
Q3UW66	Sulfurtransferase OS=Mus musculus GN=Mpst PE=1 SV=1 - [Q3UW66_MOUSE]	0	0	0	1	1	1	0	1	1		0	3	2
P63321	Ras-related protein Ral-A OS=Mus musculus GN=Rala PE=1 SV=1 - [RALA_MOUSE]	0	0	0	1	1	1	0	1	1		0	3	2
Q9D164	FXYD domain-containing ion transport regulator 6 OS=Mus musculus GN=Fxyd6 PE=1 SV=2 - [FXYD6_MOUSE]	0	0	0	1	1	1	1	0	1		0	3	2
Q3UJW9	Putative uncharacterized protein OS=Mus musculus GN=Akr1a1 PE=2 SV=1 - [Q3UJW9_MOUSE]	0	0	0	1	1	1	0	1	1		0	3	2
P32037	Solute carrier family 2, facilitated glucose transporter member 3 OS=Mus musculus GN=Slc2a3 PE=1 SV=1 - [GTR3_MOUSE]	0	0	0	1	1	1	0	1	1		0	3	2
Q56A07	Sodium channel subunit beta-2 OS=Mus musculus GN=Scn2b PE=1 SV=1 - [SCN2B_MOUSE]	0	0	0	1	1	1	0	1	1		0	3	2
Q3UHD9	Arf-GAP with GTPase, ANK repeat and PH domain-containing protein 2 OS=Mus musculus GN=Agap2 PE=1 SV=1 - [AGAP2_MOUSE]	0	0	0	1	1	1	1	1	1		0	3	3
Q6PFQ7	Ras GTPase-activating protein 4 OS=Mus musculus GN=Rasa4 PE=1 SV=1 - [RASL2_MOUSE]	0	0	0	1	1	1	1	1	1		0	3	3
A3KGU7	Spectrin alpha chain, non-erythrocytic 1 OS=Mus musculus GN=Sptan1 PE=1 SV=1 - [A3KGU7_MOUSE]	0	0	0	1	1	1	1	1	1		0	3	3
Q9D6F9	Tubulin beta-4A chain OS=Mus musculus GN=Tubb4a PE=1 SV=3 - [TBB4A_MOUSE]	0	0	0	1	1	1	1	1	1		0	3	3
F6RT34	Myelin basic protein (Fragment) OS=Mus musculus GN=Mbp PE=1 SV=1 - [F6RT34_MOUSE]	0	0	0	1	1	1	1	1	1		0	3	3
Q7TSJ2	Microtubule-associated protein 6 OS=Mus musculus GN=Map6 PE=1 SV=2 - [MAP6_MOUSE]	0	0	0	1	1	1	1	1	1		0	3	3
P11798	Calcium/calmodulin-dependent protein kinase type II subunit alpha OS=Mus musculus GN=Camk2a PE=1 SV=2 - [KCC2A_MOUSE]	0	0	0	1	1	1	1	1	1		0	3	3
P20357	Microtubule-associated protein 2 OS=Mus musculus GN=Map2 PE=1 SV=2 - [MTAP2_MOUSE]	0	0	0	1	1	1	1	1	1		0	3	3
S4R2F3	Ankyrin-2 OS=Mus musculus GN=Ank2 PE=1 SV=3 - [S4R2F3_MOUSE]	0	0	0	1	1	1	1	1	1		0	3	3
Q6PIC6	Sodium/potassium-transporting ATPase subunit alpha-3 OS=Mus musculus GN=Atp1a3 PE=1 SV=1 - [AT1A3_MOUSE]	0	0	0	1	1	1	1	1	1		0	3	3
P16330	2',3'-cyclic-nucleotide 3'-phosphodiesterase OS=Mus musculus GN=Cnp PE=1 SV=3 - [CN37_MOUSE]	0	0	0	1	1	1	1	1	1		0	3	3
P62702	40S ribosomal protein S4, X isoform OS=Mus musculus GN=Rps4x PE=1 SV=2 - [RS4X_MOUSE]	0	0	0	1	1	1	1	1	1		0	3	3
P17183	Gamma-enolase OS=Mus musculus GN=Eno2 PE=1 SV=2 - [ENOG_MOUSE]	0	0	0	1	1	1	1	1	1		0	3	3
Q80UJ8	Lactb protein OS=Mus musculus GN=Lactb PE=2 SV=1 - [Q80UJ8_MOUSE]	0	0	0	1	1	1	1	1	1		0	3	3
P62874	Guanine nucleotide-binding protein G(I)/G(S)/G(T) subunit beta-1 OS=Mus musculus GN=Gnb1 PE=1 SV=3 - [GBB1_MOUSE]	0	0	0	1	1	1	1	1	1		0	3	3
P39053	Dynamin-1 OS=Mus musculus GN=Dnm1 PE=1 SV=2 - [DYN1_MOUSE]	0	0	0	1	1	1	1	1	1		0	3	3
D0VYV6	Erythrocyte protein band 4.1-like 3 isoform B OS=Mus musculus GN=Epb41l3 PE=2 SV=1 - [D0VYV6_MOUSE]	0	0	0	1	1	1	1	1	1		0	3	3
A2APL8	Amino acid transporter OS=Mus musculus GN=Slc1a2 PE=3 SV=1 - [A2APL8_MOUSE]	0	0	0	1	1	1	1	1	1		0	3	3
Q9WV92	Band 4.1-like protein 3 OS=Mus musculus GN=Epb41l3 PE=1 SV=1 - [E41L3_MOUSE]	0	0	0	1	1	1	1	1	1		0	3	3
Q3U561	Ribosomal protein OS=Mus musculus GN=Rpl10a PE=2 SV=1 - [Q3U561_MOUSE]	0	0	0	1	1	1	1	1	1		0	3	3
Q8BYI9	Tenascin-R OS=Mus musculus GN=Tnr PE=1 SV=2 - [TENR_MOUSE]	0	0	0	1	1	1	1	1	1		0	3	3
P18872	Guanine nucleotide-binding protein G(o) subunit alpha OS=Mus musculus GN=Gnao1 PE=1 SV=3 - [GNAO_MOUSE]	0	0	0	1	1	1	1	1	1		0	3	3
P15105	Glutamine synthetase OS=Mus musculus GN=Glul PE=1 SV=6 - [GLNA_MOUSE]	0	0	0	1	1	1	1	1	1		0	3	3
O08599	Syntaxin-binding protein 1 OS=Mus musculus GN=Stxbp1 PE=1 SV=2 - [STXB1_MOUSE]	0	0	0	1	1	1	1	1	1		0	3	3
P56564	Excitatory amino acid transporter 1 OS=Mus musculus GN=Slc1a3 PE=1 SV=2 - [EAA1_MOUSE]	0	0	0	1	1	1	1	1	1		0	3	3
P62880	Guanine nucleotide-binding protein G(I)/G(S)/G(T) subunit beta-2 OS=Mus musculus GN=Gnb2 PE=1 SV=3 - [GBB2_MOUSE]	0	0	0	1	1	1	1	1	1		0	3	3
Q3UHH0	Calcium-transporting ATPase OS=Mus musculus GN=Atp2b2 PE=1 SV=1 - [Q3UHH0_MOUSE]	0	0	0	1	1	1	1	1	1		0	3	3
P60202	Myelin proteolipid protein OS=Mus musculus GN=Plp1 PE=1 SV=2 - [MYPR_MOUSE]	0	0	0	1	1	1	1	1	1		0	3	3
D3Z2W1	Diacylglycerol kinase OS=Mus musculus GN=Dgki PE=1 SV=1 - [D3Z2W1_MOUSE]	0	0	0	1	1	1	1	1	1		0	3	3
P46096	Synaptotagmin-1 OS=Mus musculus GN=Syt1 PE=1 SV=1 - [SYT1_MOUSE]	0	0	0	1	1	1	1	1	1		0	3	3
P62814	V-type proton ATPase subunit B, brain isoform OS=Mus musculus GN=Atp6v1b2 PE=1 SV=1 - [VATB2_MOUSE]	0	0	0	1	1	1	1	1	1		0	3	3
Q62108	Disks large homolog 4 OS=Mus musculus GN=Dlg4 PE=1 SV=1 - [DLG4_MOUSE]	0	0	0	1	1	1	1	1	1		0	3	3
Q6ZWS7	Putative uncharacterized protein OS=Mus musculus GN=Camk2g PE=2 SV=1 - [Q6ZWS7_MOUSE]	0	0	0	1	1	1	1	1	1		0	3	3
G5E829	Plasma membrane calcium-transporting ATPase 1 OS=Mus musculus GN=Atp2b1 PE=1 SV=1 - [AT2B1_MOUSE]	0	0	0	1	1	1	1	1	1		0	3	3
Q05DD2	Nefl protein (Fragment) OS=Mus musculus GN=Nefl PE=2 SV=1 - [Q05DD2_MOUSE]	0	0	0	1	1	1	1	1	1		0	3	3
Q8C845	EF-hand domain-containing protein D2 OS=Mus musculus GN=Efhd2 PE=1 SV=1 - [Q8C845_MOUSE]	0	0	0	1	1	1	1	1	1		0	3	3
A0A0G2JGL8	Putative ATP-dependent RNA helicase DHX30 OS=Mus musculus GN=Dhx30 PE=1 SV=1 - [A0A0G2JGL8_MOUSE]	0	0	0	1	1	1	1	1	1		0	3	3
P70333	Heterogeneous nuclear ribonucleoprotein H2 OS=Mus musculus GN=Hnrnph2 PE=1 SV=1 - [HNRH2_MOUSE]	0	0	0	1	1	1	1	1	1		0	3	3
P05201	Aspartate aminotransferase, cytoplasmic OS=Mus musculus GN=Got1 PE=1 SV=3 - [AATC_MOUSE]	0	0	0	1	1	1	1	1	1		0	3	3
Q8C163	Nuclease EXOG, mitochondrial OS=Mus musculus GN=Exog PE=1 SV=1 - [EXOG_MOUSE]	0	0	0	1	1	1	1	1	1		0	3	3
P48722	Heat shock 70 kDa protein 4L OS=Mus musculus GN=Hspa4l PE=1 SV=2 - [HS74L_MOUSE]	0	0	0	1	1	1	1	1	1		0	3	3
E9Q9N6	Non-specific serine/threonine protein kinase OS=Mus musculus GN=Mark2 PE=1 SV=1 - [E9Q9N6_MOUSE]	0	0	0	1	1	1	1	1	1		0	3	3
Q9Z2X1	Heterogeneous nuclear ribonucleoprotein F OS=Mus musculus GN=Hnrnpf PE=1 SV=3 - [HNRPF_MOUSE]	0	0	0	1	1	1	1	1	1		0	3	3
P46660	Alpha-internexin OS=Mus musculus GN=Ina PE=1 SV=3 - [AINX_MOUSE]	0	0	0	1	1	1	1	1	1		0	3	3
P51863	V-type proton ATPase subunit d 1 OS=Mus musculus GN=Atp6v0d1 PE=1 SV=2 - [VA0D1_MOUSE]	0	0	0	1	1	1	1	1	1		0	3	3
E9Q7S0	Synaptojanin-1 OS=Mus musculus GN=Synj1 PE=1 SV=1 - [E9Q7S0_MOUSE]	0	0	0	1	1	1	1	1	1		0	3	3
Q80XI4	Phosphatidylinositol 5-phosphate 4-kinase type-2 beta OS=Mus musculus GN=Pip4k2b PE=1 SV=1 - [PI42B_MOUSE]	0	0	0	1	1	1	1	1	1		0	3	3
Q3TV90	Putative uncharacterized protein (Fragment) OS=Mus musculus GN=Luc7l PE=2 SV=1 - [Q3TV90_MOUSE]	0	0	0	1	1	1	1	1	1		0	3	3
P12960	Contactin-1 OS=Mus musculus GN=Cntn1 PE=1 SV=1 - [CNTN1_MOUSE]	0	0	0	1	1	1	1	1	1		0	3	3
B2RSH2	Guanine nucleotide-binding protein G(i) subunit alpha-1 OS=Mus musculus GN=Gnai1 PE=1 SV=1 - [GNAI1_MOUSE]	0	0	0	1	1	1	1	1	1		0	3	3
D3YTQ9	40S ribosomal protein S15 OS=Mus musculus GN=Rps15 PE=1 SV=1 - [D3YTQ9_MOUSE]	0	0	0	1	1	1	1	1	1		0	3	3
Q9Z2Q6	Septin-5 OS=Mus musculus GN=Sept5 PE=1 SV=2 - [SEPT5_MOUSE]	0	0	0	1	1	1	1	1	1		0	3	3
P63328	Serine/threonine-protein phosphatase 2B catalytic subunit alpha isoform OS=Mus musculus GN=Ppp3ca PE=1 SV=1 - [PP2BA_MOUSE]	0	0	0	1	1	1	1	1	1		0	3	3
O08583	THO complex subunit 4 OS=Mus musculus GN=Alyref PE=1 SV=3 - [THOC4_MOUSE]	0	0	0	1	1	1	1	1	1		0	3	3
F7BNZ5	Breast carcinoma-amplified sequence 1 homolog (Fragment) OS=Mus musculus GN=Bcas1 PE=1 SV=1 - [F7BNZ5_MOUSE]	0	0	0	1	1	1	1	1	1		0	3	3
D3YUZ8	Disks large homolog 2 OS=Mus musculus GN=Dlg2 PE=1 SV=1 - [D3YUZ8_MOUSE]	0	0	0	1	1	1	1	1	1		0	3	3
P63318	Protein kinase C gamma type OS=Mus musculus GN=Prkcg PE=1 SV=1 - [KPCG_MOUSE]	0	0	0	1	1	1	1	1	1		0	3	3
Q80WJ7	Protein LYRIC OS=Mus musculus GN=Mtdh PE=1 SV=1 - [LYRIC_MOUSE]	0	0	0	1	1	1	1	1	1		0	3	3
Q80SW1	S-adenosylhomocysteine hydrolase-like protein 1 OS=Mus musculus GN=Ahcyl1 PE=1 SV=1 - [SAHH2_MOUSE]	0	0	0	1	1	1	1	1	1		0	3	3
Q3TDT0	Putative uncharacterized protein OS=Mus musculus GN=Trim3 PE=1 SV=1 - [Q3TDT0_MOUSE]	0	0	0	1	1	1	1	1	1		0	3	3
Q9Z0E0	Neurochondrin OS=Mus musculus GN=Ncdn PE=1 SV=1 - [NCDN_MOUSE]	0	0	0	1	1	1	1	1	1		0	3	3
P61264	Syntaxin-1B OS=Mus musculus GN=Stx1b PE=1 SV=1 - [STX1B_MOUSE]	0	0	0	1	1	1	1	1	1		0	3	3
F6RJV6	LanC-like protein 2 (Fragment) OS=Mus musculus GN=Lancl2 PE=1 SV=1 - [F6RJV6_MOUSE]	0	0	0	1	1	1	1	1	1		0	3	3
Q9R0N7	Synaptotagmin-7 OS=Mus musculus GN=Syt7 PE=1 SV=1 - [SYT7_MOUSE]	0	0	0	1	1	1	1	1	1		0	3	3
A0A1L1SUX8	Thy-1 membrane glycoprotein (Fragment) OS=Mus musculus GN=Thy1 PE=1 SV=1 - [A0A1L1SUX8_MOUSE]	0	0	0	1	1	1	1	1	1		0	3	3
Q8R4E6	Purine-rich element-binding protein gamma OS=Mus musculus GN=Purg PE=1 SV=1 - [PURG_MOUSE]	0	0	0	1	1	1	1	1	1		0	3	3
A0A0A6YX18	V-type proton ATPase subunit H OS=Mus musculus GN=Atp6v1h PE=1 SV=1 - [A0A0A6YX18_MOUSE]	0	0	0	1	1	1	1	1	1		0	3	3
P60879	Synaptosomal-associated protein 25 OS=Mus musculus GN=Snap25 PE=1 SV=1 - [SNP25_MOUSE]	0	0	0	1	1	1	1	1	1		0	3	3
Q8K0U4	Heat shock 70 kDa protein 12A OS=Mus musculus GN=Hspa12a PE=1 SV=1 - [HS12A_MOUSE]	0	0	0	1	1	1	1	1	1		0	3	3
P28663	Beta-soluble NSF attachment protein OS=Mus musculus GN=Napb PE=1 SV=2 - [SNAB_MOUSE]	0	0	0	1	1	1	1	1	1		0	3	3
Q6PDM2	Serine/arginine-rich splicing factor 1 OS=Mus musculus GN=Srsf1 PE=1 SV=3 - [SRSF1_MOUSE]	0	0	0	1	1	1	1	1	1		0	3	3
B1AT92	Growth factor receptor-bound protein 2 OS=Mus musculus GN=Grb2 PE=1 SV=1 - [B1AT92_MOUSE]	0	0	0	1	1	1	1	1	1		0	3	3
Q3UH86	Putative uncharacterized protein OS=Mus musculus GN=Numbl PE=2 SV=1 - [Q3UH86_MOUSE]	0	0	0	1	1	1	1	1	1		0	3	3
Q5SQX6	Cytoplasmic FMR1-interacting protein 2 OS=Mus musculus GN=Cyfip2 PE=1 SV=2 - [CYFP2_MOUSE]	0	0	0	1	1	1	1	1	1		0	3	3
B2RR83	Probable ATP-dependent RNA helicase YTHDC2 OS=Mus musculus GN=Ythdc2 PE=1 SV=1 - [YTDC2_MOUSE]	0	0	0	1	1	1	1	1	1		0	3	3
A0A0R4J036	Neurofilament 3, medium OS=Mus musculus GN=Nefm PE=1 SV=1 - [A0A0R4J036_MOUSE]	0	0	0	1	1	1	1	1	1		0	3	3
Q922I0	U2 small nuclear ribonucleoprotein auxiliary factor (U2AF) 2 OS=Mus musculus GN=U2af2 PE=2 SV=1 - [Q922I0_MOUSE]	0	0	0	1	1	1	1	1	1		0	3	3
Q7TQD2	Tubulin polymerization-promoting protein OS=Mus musculus GN=Tppp PE=1 SV=1 - [TPPP_MOUSE]	0	0	0	1	1	1	1	1	1		0	3	3
O35098	Dihydropyrimidinase-related protein 4 OS=Mus musculus GN=Dpysl4 PE=1 SV=1 - [DPYL4_MOUSE]	0	0	0	1	1	1	1	1	1		0	3	3
O70172	Phosphatidylinositol 5-phosphate 4-kinase type-2 alpha OS=Mus musculus GN=Pip4k2a PE=1 SV=1 - [PI42A_MOUSE]	0	0	0	1	1	1	1	1	1		0	3	3
Q8BG39	Synaptic vesicle glycoprotein 2B OS=Mus musculus GN=Sv2b PE=1 SV=1 - [SV2B_MOUSE]	0	0	0	1	1	1	1	1	1		0	3	3
A0A0J9YTY0	Septin-11 OS=Mus musculus GN=Sept11 PE=1 SV=1 - [A0A0J9YTY0_MOUSE]	0	0	0	1	1	1	1	1	1		0	3	3
E9QAT0	Synaptic functional regulator FMR1 OS=Mus musculus GN=Fmr1 PE=1 SV=1 - [E9QAT0_MOUSE]	0	0	0	1	1	1	1	1	1		0	3	3
O89112	LanC-like protein 1 OS=Mus musculus GN=Lancl1 PE=1 SV=1 - [LANC1_MOUSE]	0	0	0	1	1	1	1	1	1		0	3	3
Q8R5C5	Beta-centractin OS=Mus musculus GN=Actr1b PE=1 SV=1 - [ACTY_MOUSE]	0	0	0	1	1	1	1	1	1		0	3	3
A0A075DC90	Cytochrome c oxidase subunit 2 OS=Mus musculus GN=COX2 PE=3 SV=1 - [A0A075DC90_MOUSE]	0	0	0	1	1	1	1	1	1		0	3	3
O88737	Protein bassoon OS=Mus musculus GN=Bsn PE=1 SV=4 - [BSN_MOUSE]	0	0	0	1	1	1	1	1	1		0	3	3
Q9R0Q6	Actin-related protein 2/3 complex subunit 1A OS=Mus musculus GN=Arpc1a PE=1 SV=1 - [ARC1A_MOUSE]	0	0	0	1	1	1	1	1	1		0	3	3
P29387	Guanine nucleotide-binding protein subunit beta-4 OS=Mus musculus GN=Gnb4 PE=1 SV=4 - [GBB4_MOUSE]	0	0	0	1	1	1	1	1	1		0	3	3
Q9R1Q8	Transgelin-3 OS=Mus musculus GN=Tagln3 PE=1 SV=1 - [TAGL3_MOUSE]	0	0	0	1	1	1	1	1	1		0	3	3
Q9D6M3	Mitochondrial glutamate carrier 1 OS=Mus musculus GN=Slc25a22 PE=1 SV=1 - [GHC1_MOUSE]	0	0	0	1	1	1	1	1	1		0	3	3
A0A140LHL5	NAD-dependent protein deacetylase sirtuin-2 OS=Mus musculus GN=Sirt2 PE=1 SV=1 - [A0A140LHL5_MOUSE]	0	0	0	1	1	1	1	1	1		0	3	3
A2A5R8	Double-stranded RNA-binding protein Staufen homolog 1 OS=Mus musculus GN=Stau1 PE=1 SV=1 - [A2A5R8_MOUSE]	0	0	0	1	1	1	1	1	1		0	3	3
O35326	Serine/arginine-rich splicing factor 5 OS=Mus musculus GN=Srsf5 PE=1 SV=2 - [SRSF5_MOUSE]	0	0	0	1	1	1	1	1	1		0	3	3
Q8K0S0	Phytanoyl-CoA hydroxylase-interacting protein OS=Mus musculus GN=Phyhip PE=1 SV=1 - [PHYIP_MOUSE]	0	0	0	1	1	1	1	1	1		0	3	3
Q62277	Synaptophysin OS=Mus musculus GN=Syp PE=1 SV=2 - [SYPH_MOUSE]	0	0	0	1	1	1	1	1	1		0	3	3
Q3US81	Glycoprotein m6b, isoform CRA_f OS=Mus musculus GN=Gpm6b PE=2 SV=1 - [Q3US81_MOUSE]	0	0	0	1	1	1	1	1	1		0	3	3
Q8R3F5	Malonyl-CoA-acyl carrier protein transacylase, mitochondrial OS=Mus musculus GN=Mcat PE=1 SV=3 - [FABD_MOUSE]	0	0	0	1	1	1	1	1	1		0	3	3
O08539	Myc box-dependent-interacting protein 1 OS=Mus musculus GN=Bin1 PE=1 SV=1 - [BIN1_MOUSE]	0	0	0	1	1	1	1	1	1		0	3	3
D3Z7P3	Glutaminase kidney isoform, mitochondrial OS=Mus musculus GN=Gls PE=1 SV=1 - [GLSK_MOUSE]	0	0	0	1	1	1	1	1	1		0	3	3
P45591	Cofilin-2 OS=Mus musculus GN=Cfl2 PE=1 SV=1 - [COF2_MOUSE]	0	0	0	1	1	1	1	1	1		0	3	3
Q9WTX2	Interferon-inducible double-stranded RNA-dependent protein kinase activator A OS=Mus musculus GN=Prkra PE=1 SV=1 - [PRKRA_MOUSE]	0	0	0	1	1	1	1	1	1		0	3	3
Q69ZK9	Neuroligin-2 OS=Mus musculus GN=Nlgn2 PE=1 SV=2 - [NLGN2_MOUSE]	0	0	0	1	1	1	1	1	1		0	3	3
Q3TTX0	Putative uncharacterized protein OS=Mus musculus GN=Matr3 PE=2 SV=1 - [Q3TTX0_MOUSE]	0	0	0	1	1	1	1	1	1		0	3	3
P63001	Ras-related C3 botulinum toxin substrate 1 OS=Mus musculus GN=Rac1 PE=1 SV=1 - [RAC1_MOUSE]	0	0	0	1	1	1	1	1	1		0	3	3
P63168	Dynein light chain 1, cytoplasmic OS=Mus musculus GN=Dynll1 PE=1 SV=1 - [DYL1_MOUSE]	0	0	0	1	1	1	1	1	1		0	3	3
Q9CXW2	28S ribosomal protein S22, mitochondrial OS=Mus musculus GN=Mrps22 PE=1 SV=1 - [RT22_MOUSE]	0	0	0	1	1	1	1	1	1		0	3	3
Q80XN0	D-beta-hydroxybutyrate dehydrogenase, mitochondrial OS=Mus musculus GN=Bdh1 PE=1 SV=2 - [BDH_MOUSE]	0	0	0	1	1	1	1	1	1		0	3	3
Q8VE97	Serine/arginine-rich splicing factor 4 OS=Mus musculus GN=Srsf4 PE=2 SV=1 - [SRSF4_MOUSE]	0	0	0	1	1	1	1	1	1		0	3	3
Q9D883	Splicing factor U2AF 35 kDa subunit OS=Mus musculus GN=U2af1 PE=1 SV=4 - [U2AF1_MOUSE]	0	0	0	1	1	1	1	1	1		0	3	3
A0A0R3P9C8	NADH dehydrogenase [ubiquinone] 1 alpha subcomplex subunit 9, mitochondrial OS=Mus musculus GN=Ndufa9 PE=1 SV=1 - [A0A0R3P9C8_MOUSE]	0	0	0	1	1	1	1	1	1		0	3	3
Q9JIS5	Synaptic vesicle glycoprotein 2A OS=Mus musculus GN=Sv2a PE=1 SV=1 - [SV2A_MOUSE]	0	0	0	1	1	1	1	1	1		0	3	3
Q69ZU6	Thrombospondin type-1 domain-containing protein 7A OS=Mus musculus GN=Thsd7a PE=1 SV=2 - [THS7A_MOUSE]	0	0	0	1	1	1	1	1	1		0	3	3
Q3TG21	V-type proton ATPase subunit C OS=Mus musculus GN=Atp6v1c1 PE=2 SV=1 - [Q3TG21_MOUSE]	0	0	0	1	1	1	1	1	1		0	3	3
Q80ZS3	28S ribosomal protein S26, mitochondrial OS=Mus musculus GN=Mrps26 PE=1 SV=1 - [RT26_MOUSE]	0	0	0	1	1	1	1	1	1		0	3	3
Q9JIK9	28S ribosomal protein S34, mitochondrial OS=Mus musculus GN=Mrps34 PE=1 SV=1 - [RT34_MOUSE]	0	0	0	1	1	1	1	1	1		0	3	3
B0F2B4	Neuroligin 4-like OS=Mus musculus GN=Nlgn4l PE=1 SV=1 - [NLGN4_MOUSE]	0	0	0	1	1	1	1	1	1		0	3	3
A0A076FSX1	KCC2b variant 2 OS=Mus musculus GN=Slc12a5 PE=2 SV=1 - [A0A076FSX1_MOUSE]	0	0	0	1	1	1	1	1	1		0	3	3
P20108	Thioredoxin-dependent peroxide reductase, mitochondrial OS=Mus musculus GN=Prdx3 PE=1 SV=1 - [PRDX3_MOUSE]	0	0	0	1	1	1	1	1	1		0	3	3
O35633	Vesicular inhibitory amino acid transporter OS=Mus musculus GN=Slc32a1 PE=1 SV=3 - [VIAAT_MOUSE]	0	0	0	1	1	1	1	1	1		0	3	3
Q9DC70	NADH dehydrogenase [ubiquinone] iron-sulfur protein 7, mitochondrial OS=Mus musculus GN=Ndufs7 PE=1 SV=1 - [NDUS7_MOUSE]	0	0	0	1	1	1	1	1	1		0	3	3
Q8BWF0	Succinate-semialdehyde dehydrogenase, mitochondrial OS=Mus musculus GN=Aldh5a1 PE=1 SV=1 - [SSDH_MOUSE]	0	0	0	1	1	1	1	1	1		0	3	3
P62317	Small nuclear ribonucleoprotein Sm D2 OS=Mus musculus GN=Snrpd2 PE=1 SV=1 - [SMD2_MOUSE]	0	0	0	1	1	1	1	1	1		0	3	3
B7ZNF6	Ctnnd2 protein OS=Mus musculus GN=Ctnnd2 PE=2 SV=1 - [B7ZNF6_MOUSE]	0	0	0	1	1	1	1	1	1		0	3	3
Q80ZM5	H1 histone family, member X OS=Mus musculus GN=H1fx PE=1 SV=1 - [Q80ZM5_MOUSE]	0	0	0	1	1	1	1	1	1		0	3	3
Q3URS8	Putative uncharacterized protein OS=Mus musculus GN=Mlf2 PE=2 SV=1 - [Q3URS8_MOUSE]	0	0	0	1	1	1	1	1	1		0	3	3
Q8CHH9	Septin-8 OS=Mus musculus GN=Sept8 PE=1 SV=4 - [SEPT8_MOUSE]	0	0	0	1	1	1	1	1	1		0	3	3
Q9Z1S5	Neuronal-specific septin-3 OS=Mus musculus GN=Sept3 PE=1 SV=2 - [SEPT3_MOUSE]	0	0	0	1	1	1	1	1	1		0	3	3
Q8JZS0	Protein lin-7 homolog A OS=Mus musculus GN=Lin7a PE=1 SV=2 - [LIN7A_MOUSE]	0	0	0	1	1	1	1	1	1		0	3	3
P61294	Ras-related protein Rab-6B OS=Mus musculus GN=Rab6b PE=1 SV=1 - [RAB6B_MOUSE]	0	0	0	1	1	1	1	1	1		0	3	3
P61922	4-aminobutyrate aminotransferase, mitochondrial OS=Mus musculus GN=Abat PE=1 SV=1 - [GABT_MOUSE]	0	0	0	1	1	1	1	1	1		0	3	3
Q80U23	Syntaphilin OS=Mus musculus GN=Snph PE=1 SV=3 - [SNPH_MOUSE]	0	0	0	1	1	1	1	1	1		0	3	3
B2RXT3	Ogdhl protein OS=Mus musculus GN=Ogdhl PE=2 SV=1 - [B2RXT3_MOUSE]	0	0	0	1	1	1	1	1	1		0	3	3
Q9WV34	MAGUK p55 subfamily member 2 OS=Mus musculus GN=Mpp2 PE=1 SV=1 - [MPP2_MOUSE]	0	0	0	1	1	1	1	1	1		0	3	3
Q925I1	ATPase family AAA domain-containing protein 3 OS=Mus musculus GN=Atad3 PE=1 SV=1 - [ATAD3_MOUSE]	0	0	0	1	1	1	1	1	1		0	3	3
Q9DB72	BTB/POZ domain-containing protein 17 OS=Mus musculus GN=Btbd17 PE=1 SV=1 - [BTBDH_MOUSE]	0	0	0	1	1	1	1	1	1		0	3	3
P06837	Neuromodulin OS=Mus musculus GN=Gap43 PE=1 SV=1 - [NEUM_MOUSE]	0	0	0	1	1	1	1	1	1		0	3	3
Q3TZ21	Aurora kinase A interacting protein 1 OS=Mus musculus GN=Aurkaip1 PE=2 SV=1 - [Q3TZ21_MOUSE]	0	0	0	1	1	1	1	1	1		0	3	3
H7BWZ3	Actin-related protein 2/3 complex subunit 3 OS=Mus musculus GN=Arpc3 PE=1 SV=1 - [H7BWZ3_MOUSE]	0	0	0	1	1	1	1	1	1		0	3	3
Q3TR90	Putative uncharacterized protein OS=Mus musculus GN=Hdgfrp3 PE=2 SV=1 - [Q3TR90_MOUSE]	0	0	0	1	1	1	1	1	1		0	3	3
Q9CQD1	Ras-related protein Rab-5A OS=Mus musculus GN=Rab5a PE=1 SV=1 - [RAB5A_MOUSE]	0	0	0	1	1	1	1	1	1		0	3	3
P31938	Dual specificity mitogen-activated protein kinase kinase 1 OS=Mus musculus GN=Map2k1 PE=1 SV=2 - [MP2K1_MOUSE]	0	0	0	1	1	1	1	1	1		0	3	3
Q99KJ8	Dynactin subunit 2 OS=Mus musculus GN=Dctn2 PE=1 SV=3 - [DCTN2_MOUSE]	0	0	0	1	1	1	1	1	1		0	3	3
Q9JME5	AP-3 complex subunit beta-2 OS=Mus musculus GN=Ap3b2 PE=1 SV=2 - [AP3B2_MOUSE]	0	0	0	1	1	1	1	1	1		0	3	3
Q3TYI5	Putative uncharacterized protein (Fragment) OS=Mus musculus GN=Cacnb4 PE=2 SV=1 - [Q3TYI5_MOUSE]	0	0	0	1	1	1	1	1	1		0	3	3
Q3U6D7	Putative uncharacterized protein OS=Mus musculus GN=Syngr1 PE=2 SV=1 - [Q3U6D7_MOUSE]	0	0	0	1	1	1	1	1	1		0	3	3
Q8R191	Synaptogyrin-3 OS=Mus musculus GN=Syngr3 PE=1 SV=1 - [SNG3_MOUSE]	0	0	0	1	1	1	1	1	1		0	3	3
Q8BUV3	Gephyrin OS=Mus musculus GN=Gphn PE=1 SV=2 - [GEPH_MOUSE]	0	0	0	1	1	1	1	1	1		0	3	3
Q9DCT2	NADH dehydrogenase [ubiquinone] iron-sulfur protein 3, mitochondrial OS=Mus musculus GN=Ndufs3 PE=1 SV=2 - [NDUS3_MOUSE]	0	0	0	1	1	1	1	1	1		0	3	3
Q5M8N0	CB1 cannabinoid receptor-interacting protein 1 OS=Mus musculus GN=Cnrip1 PE=1 SV=1 - [CNRP1_MOUSE]	0	0	0	1	1	1	1	1	1		0	3	3
P68404	Protein kinase C beta type OS=Mus musculus GN=Prkcb PE=1 SV=4 - [KPCB_MOUSE]	0	0	0	1	1	1	1	1	1		0	3	3
Q920I9	WD repeat-containing protein 7 OS=Mus musculus GN=Wdr7 PE=1 SV=3 - [WDR7_MOUSE]	0	0	0	1	1	1	1	1	1		0	3	3
Q3THA6	MCG17902, isoform CRA_a OS=Mus musculus GN=Srsf7 PE=2 SV=1 - [Q3THA6_MOUSE]	0	0	0	1	1	1	1	1	1		0	3	3
Q9CYN9	Renin receptor OS=Mus musculus GN=Atp6ap2 PE=1 SV=2 - [RENR_MOUSE]	0	0	0	1	1	1	1	1	1		0	3	3
Q6PHN9	Ras-related protein Rab-35 OS=Mus musculus GN=Rab35 PE=1 SV=1 - [RAB35_MOUSE]	0	0	0	1	1	1	1	1	1		0	3	3
Q8R0S2	IQ motif and SEC7 domain-containing protein 1 OS=Mus musculus GN=Iqsec1 PE=1 SV=2 - [IQEC1_MOUSE]	0	0	0	1	1	1	1	1	1		0	3	3
Q9D898	Actin-related protein 2/3 complex subunit 5-like protein OS=Mus musculus GN=Arpc5l PE=1 SV=1 - [ARP5L_MOUSE]	0	0	0	1	1	1	1	1	1		0	3	3
Q62093	Serine/arginine-rich splicing factor 2 OS=Mus musculus GN=Srsf2 PE=1 SV=4 - [SRSF2_MOUSE]	0	0	0	1	1	1	1	1	1		0	3	3
Q921M7	Protein FAM49B OS=Mus musculus GN=Fam49b PE=1 SV=1 - [FA49B_MOUSE]	0	0	0	1	1	1	1	1	1		0	3	3
Q9CSH0	Putative uncharacterized protein (Fragment) OS=Mus musculus GN=Hnrnpll PE=2 SV=1 - [Q9CSH0_MOUSE]	0	0	0	1	1	1	1	1	1		0	3	3
Q60771	Claudin-11 OS=Mus musculus GN=Cldn11 PE=1 SV=1 - [CLD11_MOUSE]	0	0	0	1	1	1	1	1	1		0	3	3
Q9QUM9	Proteasome subunit alpha type-6 OS=Mus musculus GN=Psma6 PE=1 SV=1 - [PSA6_MOUSE]	0	0	0	1	1	1	1	1	1		0	3	3
Q9WV55	Vesicle-associated membrane protein-associated protein A OS=Mus musculus GN=Vapa PE=1 SV=2 - [VAPA_MOUSE]	0	0	0	1	1	1	1	1	1		0	3	3
G3UXL2	Phosphoribosyl pyrophosphate synthetase 1-like 3 OS=Mus musculus GN=Prps1l3 PE=3 SV=1 - [G3UXL2_MOUSE]	0	0	0	1	1	1	1	1	1		0	3	3
P63137	Gamma-aminobutyric acid receptor subunit beta-2 OS=Mus musculus GN=Gabrb2 PE=1 SV=2 - [GBRB2_MOUSE]	0	0	0	1	1	1	1	1	1		0	3	3
Q8K2C9	Very-long-chain (3R)-3-hydroxyacyl-CoA dehydratase 3 OS=Mus musculus GN=Hacd3 PE=1 SV=2 - [HACD3_MOUSE]	0	0	0	1	1	1	1	1	1		0	3	3
Q80X85	28S ribosomal protein S7, mitochondrial OS=Mus musculus GN=Mrps7 PE=1 SV=1 - [RT07_MOUSE]	0	0	0	1	1	1	1	1	1		0	3	3
P31650	Sodium- and chloride-dependent GABA transporter 3 OS=Mus musculus GN=Slc6a11 PE=1 SV=2 - [S6A11_MOUSE]	0	0	0	1	1	1	1	1	1		0	3	3
Q91V12	Cytosolic acyl coenzyme A thioester hydrolase OS=Mus musculus GN=Acot7 PE=1 SV=2 - [BACH_MOUSE]	0	0	0	1	1	1	1	1	1		0	3	3
Q3TPI3	Putative uncharacterized protein (Fragment) OS=Mus musculus GN=Trim2 PE=2 SV=1 - [Q3TPI3_MOUSE]	0	0	0	1	1	1	1	1	1		0	3	3
Q9CWS0	N(G),N(G)-dimethylarginine dimethylaminohydrolase 1 OS=Mus musculus GN=Ddah1 PE=1 SV=3 - [DDAH1_MOUSE]	0	0	0	1	1	1	1	1	1		0	3	3
P63213	Guanine nucleotide-binding protein G(I)/G(S)/G(O) subunit gamma-2 OS=Mus musculus GN=Gng2 PE=1 SV=2 - [GBG2_MOUSE]	0	0	0	1	1	1	1	1	1		0	3	3
E5Q371	Integrin-associated protein OS=Mus musculus GN=Cd47 PE=2 SV=1 - [E5Q371_MOUSE]	0	0	0	1	1	1	1	1	1		0	3	3
Q9D172	ES1 protein homolog, mitochondrial OS=Mus musculus GN=D10Jhu81e PE=1 SV=1 - [ES1_MOUSE]	0	0	0	1	1	1	1	1	1		0	3	3
P67778	Prohibitin OS=Mus musculus GN=Phb PE=1 SV=1 - [PHB_MOUSE]	0	0	0	1	1	1	1	1	1		0	3	3
Q8BRQ9	Sideroflexin OS=Mus musculus GN=Sfxn5 PE=1 SV=1 - [Q8BRQ9_MOUSE]	0	0	0	1	1	1	1	1	1		0	3	3
Q9D7S7	60S ribosomal protein L22-like 1 OS=Mus musculus GN=Rpl22l1 PE=1 SV=1 - [RL22L_MOUSE]	0	0	0	1	1	1	1	1	1		0	3	3
P21279	Guanine nucleotide-binding protein G(q) subunit alpha OS=Mus musculus GN=Gnaq PE=1 SV=4 - [GNAQ_MOUSE]	0	0	0	1	1	1	1	1	1		0	3	3
P62192	26S protease regulatory subunit 4 OS=Mus musculus GN=Psmc1 PE=1 SV=1 - [PRS4_MOUSE]	0	0	0	1	1	1	1	1	1		0	3	3
Q9CQ62	2,4-dienoyl-CoA reductase, mitochondrial OS=Mus musculus GN=Decr1 PE=1 SV=1 - [DECR_MOUSE]	0	0	0	1	1	1	1	1	1		0	3	3
P04925	Major prion protein OS=Mus musculus GN=Prnp PE=1 SV=2 - [PRIO_MOUSE]	0	0	0	1	1	1	1	1	1		0	3	3
Q9JKD3	Secretory carrier-associated membrane protein 5 OS=Mus musculus GN=Scamp5 PE=1 SV=1 - [SCAM5_MOUSE]	0	0	0	1	1	1	1	1	1		0	3	3
Q78NS1	Reticulon OS=Mus musculus GN=Rtn4 PE=2 SV=1 - [Q78NS1_MOUSE]	0	0	0	1	1	1	1	1	1		0	3	3
A0A0G2JDX4	Tetraspanin-2 (Fragment) OS=Mus musculus GN=Tspan2 PE=1 SV=1 - [A0A0G2JDX4_MOUSE]	0	0	0	1	1	1	1	1	1		0	3	3
Q63810	Calcineurin subunit B type 1 OS=Mus musculus GN=Ppp3r1 PE=1 SV=3 - [CANB1_MOUSE]	0	0	0	1	1	1	1	1	1		0	3	3
P62305	Small nuclear ribonucleoprotein E OS=Mus musculus GN=Snrpe PE=1 SV=1 - [RUXE_MOUSE]	0	0	0	1	1	1	1	1	1		0	3	3
Q9CZC8	Secernin-1 OS=Mus musculus GN=Scrn1 PE=1 SV=1 - [SCRN1_MOUSE]	0	0	0	1	1	1	1	1	1		0	3	3
B7ZNJ3	Caskin1 protein OS=Mus musculus GN=Caskin1 PE=2 SV=1 - [B7ZNJ3_MOUSE]	0	0	0	1	1	1	1	1	1		0	3	3
P62627	Dynein light chain roadblock-type 1 OS=Mus musculus GN=Dynlrb1 PE=1 SV=3 - [DLRB1_MOUSE]	0	0	0	1	1	1	1	1	1		0	3	3
Q99LC3	NADH dehydrogenase [ubiquinone] 1 alpha subcomplex subunit 10, mitochondrial OS=Mus musculus GN=Ndufa10 PE=1 SV=1 - [NDUAA_MOUSE]	0	0	0	1	1	1	1	1	1		0	3	3
A0A0R4J094	Fumarylacetoacetate hydrolase domain-containing 2A OS=Mus musculus GN=Fahd2a PE=1 SV=1 - [A0A0R4J094_MOUSE]	0	0	0	1	1	1	1	1	1		0	3	3
Q9QUP5	Hyaluronan and proteoglycan link protein 1 OS=Mus musculus GN=Hapln1 PE=1 SV=1 - [HPLN1_MOUSE]	0	0	0	1	1	1	1	1	1		0	3	3
Q80Y14	Glutaredoxin-related protein 5, mitochondrial OS=Mus musculus GN=Glrx5 PE=1 SV=2 - [GLRX5_MOUSE]	0	0	0	1	1	1	1	1	1		0	3	3
Q9DBE8	Alpha-1,3/1,6-mannosyltransferase ALG2 OS=Mus musculus GN=Alg2 PE=1 SV=2 - [ALG2_MOUSE]	0	0	0	1	1	1	1	1	1		0	3	3
Q9D1F0	CAAX box 1 homolog A (Human) OS=Mus musculus GN=Cxx1a PE=1 SV=1 - [Q9D1F0_MOUSE]	0	0	0	1	1	1	1	1	1		0	3	3
Q9DCC4	Pyrroline-5-carboxylate reductase 3 OS=Mus musculus GN=Pycrl PE=1 SV=2 - [P5CR3_MOUSE]	0	0	0	1	1	1	1	1	1		0	3	3
P60487	Pyridoxal phosphate phosphatase OS=Mus musculus GN=Pdxp PE=1 SV=1 - [PLPP_MOUSE]	0	0	0	1	1	1	1	1	1		0	3	3
Q9CR68	Cytochrome b-c1 complex subunit Rieske, mitochondrial OS=Mus musculus GN=Uqcrfs1 PE=1 SV=1 - [UCRI_MOUSE]	0	0	0	1	1	1	1	1	1		0	3	3
Q8C1Q6	Small integral membrane protein 4 OS=Mus musculus GN=Smim4 PE=1 SV=2 - [SMIM4_MOUSE]	1	0	1	0	1	1	1	1	1		2	2	3
Q8BFZ9	Erlin-2 OS=Mus musculus GN=Erlin2 PE=1 SV=1 - [ERLN2_MOUSE]	0	1	1	1	0	1	1	1	1		2	2	3
E9PUD2	Dynamin-1-like protein OS=Mus musculus GN=Dnm1l PE=1 SV=1 - [E9PUD2_MOUSE]	0	0	1	0	1	1	1	1	1		1	2	3
O08576	RUN domain-containing protein 3A OS=Mus musculus GN=Rundc3a PE=1 SV=1 - [RUN3A_MOUSE]	0	0	1	1	1	0	1	1	1		1	2	3
P03995	Glial fibrillary acidic protein OS=Mus musculus GN=Gfap PE=1 SV=4 - [GFAP_MOUSE]	0	0	1	0	1	1	1	1	1		1	2	3
Q60972	Histone-binding protein RBBP4 OS=Mus musculus GN=Rbbp4 PE=1 SV=5 - [RBBP4_MOUSE]	0	0	1	1	0	1	1	1	1		1	2	3
Q8CHP5	Partner of Y14 and mago OS=Mus musculus GN=Pym1 PE=1 SV=2 - [PYM1_MOUSE]	0	0	1	1	1	0	1	1	1		1	2	3
Q9WVS5	Chaperonin containing TCP-1 theta subunit OS=Mus musculus GN=Cctq PE=3 SV=1 - [Q9WVS5_MOUSE]	0	0	1	1	1	0	1	1	1		1	2	3
Q45VK5	Interleukin enhancer-binding factor 3 OS=Mus musculus GN=Ilf3 PE=1 SV=1 - [Q45VK5_MOUSE]	0	0	0	1	1	0	1	1	1		0	2	3
Q91VG6	MICOS complex subunit (Fragment) OS=Mus musculus GN=Chchd3 PE=2 SV=1 - [Q91VG6_MOUSE]	0	0	0	1	0	1	1	1	1		0	2	3
P47962	60S ribosomal protein L5 OS=Mus musculus GN=Rpl5 PE=1 SV=3 - [RL5_MOUSE]	0	0	0	1	0	1	1	1	1		0	2	3
Q5SVI3	Calcium/calmodulin-dependent protein kinase type II subunit beta OS=Mus musculus GN=Camk2b PE=1 SV=1 - [Q5SVI3_MOUSE]	0	0	0	1	0	1	1	1	1		0	2	3
Q52KF7	Disks large homolog 3 OS=Mus musculus GN=Dlg3 PE=1 SV=1 - [Q52KF7_MOUSE]	0	0	0	1	0	1	1	1	1		0	2	3
H7BX26	Centrosomal protein of 170 kDa OS=Mus musculus GN=Cep170 PE=1 SV=1 - [H7BX26_MOUSE]	0	0	0	1	1	0	1	1	1		0	2	3
O54781	SRSF protein kinase 2 OS=Mus musculus GN=Srpk2 PE=1 SV=2 - [SRPK2_MOUSE]	0	0	0	1	0	1	1	1	1		0	2	3
P97379	Ras GTPase-activating protein-binding protein 2 OS=Mus musculus GN=G3bp2 PE=1 SV=2 - [G3BP2_MOUSE]	0	0	0	1	1	0	1	1	1		0	2	3
Q8R4U7	Leucine zipper protein 1 OS=Mus musculus GN=Luzp1 PE=1 SV=2 - [LUZP1_MOUSE]	0	0	0	1	1	0	1	1	1		0	2	3
Q8C048	Calcium-transporting ATPase OS=Mus musculus GN=Atp2b3 PE=1 SV=1 - [Q8C048_MOUSE]	0	0	0	1	1	0	1	1	1		0	2	3
A2AHJ7	Diacylglycerol kinase OS=Mus musculus GN=Dgkz PE=1 SV=1 - [A2AHJ7_MOUSE]	0	0	0	1	1	0	1	1	1		0	2	3
Q8C2Q3	RNA-binding protein 14 OS=Mus musculus GN=Rbm14 PE=1 SV=1 - [RBM14_MOUSE]	0	0	0	1	1	0	1	1	1		0	2	3
E9Q6Q4	RAP1, GTP-GDP dissociation stimulator 1 OS=Mus musculus GN=Rap1gds1 PE=1 SV=1 - [E9Q6Q4_MOUSE]	0	0	0	1	0	1	1	1	1		0	2	3
A0A0R4J1D5	Protein CBFA2T2 OS=Mus musculus GN=Cbfa2t2 PE=1 SV=1 - [A0A0R4J1D5_MOUSE]	0	0	0	1	1	0	1	1	1		0	2	3
D3Z7X0	Acyl-Coenzyme A dehydrogenase family, member 12 OS=Mus musculus GN=Acad12 PE=1 SV=1 - [D3Z7X0_MOUSE]	0	0	0	1	1	0	1	1	1		0	2	3
E9PZ43	Microtubule-associated protein OS=Mus musculus GN=Map4 PE=1 SV=3 - [E9PZ43_MOUSE]	0	0	0	1	1	0	1	1	1		0	2	3
Q61909	Protein CBFA2T1 OS=Mus musculus GN=Runx1t1 PE=2 SV=1 - [MTG8_MOUSE]	0	0	0	1	1	0	1	1	1		0	2	3
Q7TPV4	Myb-binding protein 1A OS=Mus musculus GN=Mybbp1a PE=1 SV=2 - [MBB1A_MOUSE]	0	0	0	1	1	0	1	1	1		0	2	3
O35286	Pre-mRNA-splicing factor ATP-dependent RNA helicase DHX15 OS=Mus musculus GN=Dhx15 PE=1 SV=2 - [DHX15_MOUSE]	0	0	0	1	1	0	1	1	1		0	2	3
Q9CPT5	Nucleolar protein 16 OS=Mus musculus GN=Nop16 PE=1 SV=1 - [NOP16_MOUSE]	0	0	0	1	1	0	1	1	1		0	2	3
F8VPU2	FERM, RhoGEF and pleckstrin domain-containing protein 1 OS=Mus musculus GN=Farp1 PE=1 SV=1 - [FARP1_MOUSE]	0	0	0	1	1	0	1	1	1		0	2	3
P62812	Gamma-aminobutyric acid receptor subunit alpha-1 OS=Mus musculus GN=Gabra1 PE=1 SV=1 - [GBRA1_MOUSE]	0	0	0	1	1	0	1	1	1		0	2	3
Q99JF8	PC4 and SFRS1-interacting protein OS=Mus musculus GN=Psip1 PE=1 SV=1 - [PSIP1_MOUSE]	0	0	0	1	1	0	1	1	1		0	2	3
Q9WV60	Glycogen synthase kinase-3 beta OS=Mus musculus GN=Gsk3b PE=1 SV=2 - [GSK3B_MOUSE]	0	0	0	1	1	0	1	1	1		0	2	3
A0A1D5RLS1	Epidermal growth factor receptor substrate 15-like 1 OS=Mus musculus GN=Eps15l1 PE=1 SV=1 - [A0A1D5RLS1_MOUSE]	0	0	0	1	0	1	1	1	1		0	2	3
Q9CSU4	Putative uncharacterized protein (Fragment) OS=Mus musculus GN=Mrpl16 PE=2 SV=1 - [Q9CSU4_MOUSE]	0	0	0	1	1	0	1	1	1		0	2	3
Q3TWW8	Serine/arginine-rich splicing factor 6 OS=Mus musculus GN=Srsf6 PE=1 SV=1 - [SRSF6_MOUSE]	0	0	0	1	1	0	1	1	1		0	2	3
Q8CCP0	Nuclear export mediator factor Nemf OS=Mus musculus GN=Nemf PE=1 SV=2 - [NEMF_MOUSE]	0	0	0	1	1	0	1	1	1		0	2	3
Q80TN4	DnaJ homolog subfamily C member 16 OS=Mus musculus GN=Dnajc16 PE=1 SV=2 - [DJC16_MOUSE]	0	0	0	1	1	0	1	1	1		0	2	3
A2AMV1	Ribosome assembly factor mrt4 OS=Mus musculus GN=Mrto4 PE=1 SV=1 - [A2AMV1_MOUSE]	0	0	0	1	1	0	1	1	1		0	2	3
Q8BJ90	Zinc finger protein 771 OS=Mus musculus GN=Znf771 PE=2 SV=1 - [ZN771_MOUSE]	0	0	0	1	1	0	1	1	1		0	2	3
Q3TJS8	MICOS complex subunit OS=Mus musculus GN=Chchd6 PE=2 SV=1 - [Q3TJS8_MOUSE]	0	0	0	1	1	0	1	1	1		0	2	3
Q3V0M6	Putative uncharacterized protein OS=Mus musculus GN=Dtna PE=2 SV=1 - [Q3V0M6_MOUSE]	0	0	0	1	0	1	1	1	1		0	2	3
Q9CXL3	Uncharacterized protein C7orf50 homolog OS=Mus musculus PE=1 SV=3 - [CG050_MOUSE]	0	0	0	1	1	0	1	1	1		0	2	3
Q9CR14	E3 ubiquitin-protein ligase FANCL OS=Mus musculus GN=Fancl PE=1 SV=1 - [FANCL_MOUSE]	0	0	0	1	1	0	1	1	1		0	2	3
Q3UEQ1	Putative uncharacterized protein OS=Mus musculus GN=Inpp4a PE=1 SV=1 - [Q3UEQ1_MOUSE]	0	0	0	1	0	1	1	1	1		0	2	3
D6Q0F4	Cytoplasmic dynein intermediate chain 1 isoform 1.6 OS=Mus musculus GN=Dync1i1 PE=2 SV=1 - [D6Q0F4_MOUSE]	0	0	0	1	1	0	1	1	1		0	2	3
Q3TFF0	Putative uncharacterized protein OS=Mus musculus GN=Dnaja2 PE=2 SV=1 - [Q3TFF0_MOUSE]	0	0	0	1	1	0	1	1	1		0	2	3
Q4KL69	Lsm14b protein OS=Mus musculus GN=Lsm14b PE=2 SV=1 - [Q4KL69_MOUSE]	0	0	0	1	1	0	1	1	1		0	2	3
Q9JLI8	Squamous cell carcinoma antigen recognized by T-cells 3 OS=Mus musculus GN=Sart3 PE=1 SV=1 - [SART3_MOUSE]	0	0	0	1	1	0	1	1	1		0	2	3
Q99N28	Cell adhesion molecule 3 OS=Mus musculus GN=Cadm3 PE=1 SV=1 - [CADM3_MOUSE]	0	0	0	0	1	1	1	1	1		0	2	3
O09111	NADH dehydrogenase [ubiquinone] 1 beta subcomplex subunit 11, mitochondrial OS=Mus musculus GN=Ndufb11 PE=1 SV=2 - [NDUBB_MOUSE]	0	0	0	0	1	1	1	1	1		0	2	3
Q6PIE5	Sodium/potassium-transporting ATPase subunit alpha-2 OS=Mus musculus GN=Atp1a2 PE=1 SV=1 - [AT1A2_MOUSE]	0	0	0	0	1	1	1	1	1		0	2	3
Q60932	Voltage-dependent anion-selective channel protein 1 OS=Mus musculus GN=Vdac1 PE=1 SV=3 - [VDAC1_MOUSE]	0	0	0	0	1	1	1	1	1		0	2	3
Q3TIC8	Putative uncharacterized protein OS=Mus musculus GN=Uqcrc1 PE=2 SV=1 - [Q3TIC8_MOUSE]	0	0	0	0	1	1	1	1	1		0	2	3
Q6ZWZ7	60S ribosomal protein L17 OS=Mus musculus GN=Rpl17 PE=1 SV=1 - [Q6ZWZ7_MOUSE]	0	0	0	0	1	1	1	1	1		0	2	3
P61979	Heterogeneous nuclear ribonucleoprotein K OS=Mus musculus GN=Hnrnpk PE=1 SV=1 - [HNRPK_MOUSE]	0	0	0	0	1	1	1	1	1		0	2	3
Q3V1R3	Putative uncharacterized protein OS=Mus musculus GN=Lgi3 PE=2 SV=1 - [Q3V1R3_MOUSE]	0	0	0	0	1	1	1	1	1		0	2	3
H7BWY4	Disks large homolog 1 OS=Mus musculus GN=Dlg1 PE=1 SV=1 - [H7BWY4_MOUSE]	0	0	0	0	1	1	1	1	1		0	2	3
Q61885	Myelin-oligodendrocyte glycoprotein OS=Mus musculus GN=Mog PE=1 SV=1 - [MOG_MOUSE]	0	0	0	0	1	1	1	1	1		0	2	3
P11881	Inositol 1,4,5-trisphosphate receptor type 1 OS=Mus musculus GN=Itpr1 PE=1 SV=2 - [ITPR1_MOUSE]	0	0	0	0	1	1	1	1	1		0	2	3
Q61361	Brevican core protein OS=Mus musculus GN=Bcan PE=1 SV=2 - [PGCB_MOUSE]	0	0	0	0	1	1	1	1	1		0	2	3
F8WGT1	Adenosylhomocysteinase OS=Mus musculus GN=Ahcyl2 PE=1 SV=1 - [F8WGT1_MOUSE]	0	0	0	0	1	1	1	1	1		0	2	3
A0A0N4SV66	Histone H2A OS=Mus musculus GN=H2afj PE=1 SV=1 - [A0A0N4SV66_MOUSE]	0	0	0	0	1	1	1	1	1		0	2	3
Q9QYG0	Protein NDRG2 OS=Mus musculus GN=Ndrg2 PE=1 SV=1 - [NDRG2_MOUSE]	0	0	0	0	1	1	1	1	1		0	2	3
E9PUL5	Proline-rich transmembrane protein 2 OS=Mus musculus GN=Prrt2 PE=1 SV=1 - [PRRT2_MOUSE]	0	0	0	0	1	1	1	1	1		0	2	3
Q3TSX8	Putative uncharacterized protein OS=Mus musculus GN=Tomm70a PE=2 SV=1 - [Q3TSX8_MOUSE]	0	0	0	0	1	1	1	1	1		0	2	3
P10852	4F2 cell-surface antigen heavy chain OS=Mus musculus GN=Slc3a2 PE=1 SV=1 - [4F2_MOUSE]	0	0	0	0	1	1	1	1	1		0	2	3
Q9CPP6	NADH dehydrogenase [ubiquinone] 1 alpha subcomplex subunit 5 OS=Mus musculus GN=Ndufa5 PE=1 SV=3 - [NDUA5_MOUSE]	0	0	0	0	1	1	1	1	1		0	2	3
N0E4C0	Casein kinase II subunit beta OS=Mus musculus GN=Csnk2b PE=2 SV=1 - [N0E4C0_MOUSE]	0	0	0	0	1	1	1	1	1		0	2	3
Q8CIF2	10-formyltetrahydrofolate dehydrogenase OS=Mus musculus GN=Aldh1l1 PE=2 SV=1 - [Q8CIF2_MOUSE]	0	0	0	0	1	1	1	1	1		0	2	3
P47708	Rabphilin-3A OS=Mus musculus GN=Rph3a PE=1 SV=2 - [RP3A_MOUSE]	0	0	0	0	1	1	1	1	1		0	2	3
Q91ZZ3	Beta-synuclein OS=Mus musculus GN=Sncb PE=1 SV=1 - [SYUB_MOUSE]	0	0	0	0	1	1	1	1	1		0	2	3
Q6P6I8	Signal-regulatory protein alpha OS=Mus musculus GN=Sirpa PE=1 SV=1 - [Q6P6I8_MOUSE]	0	0	0	0	1	1	1	1	1		0	2	3
P14231	Sodium/potassium-transporting ATPase subunit beta-2 OS=Mus musculus GN=Atp1b2 PE=1 SV=2 - [AT1B2_MOUSE]	0	0	0	0	1	1	1	1	1		0	2	3
A4FUT9	Adam22 protein (Fragment) OS=Mus musculus GN=Adam22 PE=2 SV=1 - [A4FUT9_MOUSE]	0	0	0	0	1	1	1	1	1		0	2	3
G3UYZ1	Immunoglobulin superfamily member 8 OS=Mus musculus GN=Igsf8 PE=1 SV=1 - [G3UYZ1_MOUSE]	0	0	0	0	1	1	1	1	1		0	2	3
P28661	Septin-4 OS=Mus musculus GN=Sept4 PE=1 SV=1 - [SEPT4_MOUSE]	0	0	0	0	1	1	1	1	1		0	2	3
Q9CR95	Adaptin ear-binding coat-associated protein 1 OS=Mus musculus GN=Necap1 PE=1 SV=2 - [NECP1_MOUSE]	0	0	0	0	1	1	1	1	1		0	2	3
P63216	Guanine nucleotide-binding protein G(I)/G(S)/G(O) subunit gamma-3 OS=Mus musculus GN=Gng3 PE=1 SV=1 - [GBG3_MOUSE]	0	0	0	0	1	1	1	1	1		0	2	3
Q3TCY0	Putative uncharacterized protein OS=Mus musculus GN=Rab33b PE=2 SV=1 - [Q3TCY0_MOUSE]	0	0	0	0	1	1	1	1	1		0	2	3
Z4YKV1	Guanine nucleotide-binding protein G(s) subunit alpha isoforms short OS=Mus musculus GN=Gnas PE=1 SV=1 - [Z4YKV1_MOUSE]	0	0	0	0	1	1	1	1	1		0	2	3
Q9D2M8	Ubiquitin-conjugating enzyme E2 variant 2 OS=Mus musculus GN=Ube2v2 PE=1 SV=4 - [UB2V2_MOUSE]	0	0	0	0	1	1	1	1	1		0	2	3
Q9CQB4	Cytochrome b-c1 complex subunit 7 OS=Mus musculus GN=Uqcrb PE=1 SV=1 - [Q9CQB4_MOUSE]	0	0	0	0	1	1	1	1	1		0	2	3
P62748	Hippocalcin-like protein 1 OS=Mus musculus GN=Hpcal1 PE=1 SV=2 - [HPCL1_MOUSE]	0	0	0	0	1	1	1	1	1		0	2	3
Q99N15	17beta-hydroxysteroid dehydrogenase type 10/short chain L-3-hydroxyacyl-CoA dehydrogenase OS=Mus musculus GN=Hsd17b10 PE=1 SV=1 - [Q99N15_MOUSE]	0	0	0	0	1	1	1	1	1		0	2	3
Q0VGU9	Rbm39 protein OS=Mus musculus GN=Rbm39 PE=2 SV=1 - [Q0VGU9_MOUSE]	0	0	0	0	1	1	1	1	1		0	2	3
Q9ERS2	NADH dehydrogenase [ubiquinone] 1 alpha subcomplex subunit 13 OS=Mus musculus GN=Ndufa13 PE=1 SV=3 - [NDUAD_MOUSE]	0	0	0	0	1	1	1	1	1		0	2	3
Q8BGH2	Sorting and assembly machinery component 50 homolog OS=Mus musculus GN=Samm50 PE=1 SV=1 - [SAM50_MOUSE]	0	0	0	0	1	1	1	1	1		0	2	3
Q3UA17	Putative uncharacterized protein OS=Mus musculus GN=Mtch2 PE=2 SV=1 - [Q3UA17_MOUSE]	0	0	0	0	1	1	1	1	1		0	2	3
P12658	Calbindin OS=Mus musculus GN=Calb1 PE=1 SV=2 - [CALB1_MOUSE]	0	0	0	0	1	1	1	1	1		0	2	3
P19536	Cytochrome c oxidase subunit 5B, mitochondrial OS=Mus musculus GN=Cox5b PE=1 SV=1 - [COX5B_MOUSE]	0	0	0	0	1	1	1	1	1		0	2	3
B1ARW4	NADH dehydrogenase [ubiquinone] iron-sulfur protein 5 (Fragment) OS=Mus musculus GN=Ndufs5 PE=1 SV=1 - [B1ARW4_MOUSE]	0	0	0	0	1	1	1	1	1		0	2	3
A8IP90	Long-chain acyl-CoA synthetase OS=Mus musculus GN=Acsl6 PE=2 SV=1 - [A8IP90_MOUSE]	0	0	0	0	1	1	1	1	1		0	2	3
P48318	Glutamate decarboxylase 1 OS=Mus musculus GN=Gad1 PE=1 SV=2 - [DCE1_MOUSE]	0	0	0	0	1	1	1	1	1		0	2	3
O70439	Syntaxin-7 OS=Mus musculus GN=Stx7 PE=1 SV=3 - [STX7_MOUSE]	0	0	0	0	1	1	1	1	1		0	2	3
F8VPX1	Ubiquitin carboxyl-terminal hydrolase 7 OS=Mus musculus GN=Usp7 PE=1 SV=1 - [F8VPX1_MOUSE]	0	0	0	0	1	1	1	1	1		0	2	3
A0A0R4J2B2	BTB/POZ domain-containing protein KCTD12 OS=Mus musculus GN=Kctd12 PE=1 SV=1 - [A0A0R4J2B2_MOUSE]	0	0	0	0	1	1	1	1	1		0	2	3
Q9JIG8	PRA1 family protein 2 OS=Mus musculus GN=Praf2 PE=1 SV=1 - [PRAF2_MOUSE]	0	0	0	0	1	1	1	1	1		0	2	3
E0CXN5	Glycerol-3-phosphate dehydrogenase [NAD(+)] OS=Mus musculus GN=Gpd1 PE=1 SV=1 - [E0CXN5_MOUSE]	0	0	0	0	1	1	1	1	1		0	2	3
Q99PU5	Long-chain-fatty-acid--CoA ligase ACSBG1 OS=Mus musculus GN=Acsbg1 PE=1 SV=1 - [ACBG1_MOUSE]	0	0	0	0	1	1	1	1	1		0	2	3
P99028	Cytochrome b-c1 complex subunit 6, mitochondrial OS=Mus musculus GN=Uqcrh PE=1 SV=2 - [QCR6_MOUSE]	0	0	0	0	1	1	1	1	1		0	2	3
Q3TSS3	Putative uncharacterized protein (Fragment) OS=Mus musculus GN=Cbln1 PE=2 SV=1 - [Q3TSS3_MOUSE]	0	0	0	0	1	1	1	1	1		0	2	3
Q8R1I1	Cytochrome b-c1 complex subunit 9 OS=Mus musculus GN=Uqcr10 PE=1 SV=1 - [QCR9_MOUSE]	0	0	0	0	1	1	1	1	1		0	2	3
P60521	Gamma-aminobutyric acid receptor-associated protein-like 2 OS=Mus musculus GN=Gabarapl2 PE=1 SV=1 - [GBRL2_MOUSE]	0	0	0	0	1	1	1	1	1		0	2	3
Q9WV98	Mitochondrial import inner membrane translocase subunit Tim9 OS=Mus musculus GN=Timm9 PE=1 SV=1 - [TIM9_MOUSE]	0	0	0	0	1	1	1	1	1		0	2	3
P32848	Parvalbumin alpha OS=Mus musculus GN=Pvalb PE=1 SV=3 - [PRVA_MOUSE]	0	0	0	0	1	1	1	1	1		0	2	3
Q9DB41	Mitochondrial glutamate carrier 2 OS=Mus musculus GN=Slc25a18 PE=1 SV=4 - [GHC2_MOUSE]	0	0	0	0	1	1	1	1	1		0	2	3
Q9CPW3	39S ribosomal protein L54, mitochondrial OS=Mus musculus GN=Mrpl54 PE=1 SV=1 - [RM54_MOUSE]	0	0	0	0	1	1	1	1	1		0	2	3
P58389	Serine/threonine-protein phosphatase 2A activator OS=Mus musculus GN=Ptpa PE=1 SV=1 - [PTPA_MOUSE]	0	0	0	0	1	1	1	1	1		0	2	3
P56375	Acylphosphatase-2 OS=Mus musculus GN=Acyp2 PE=1 SV=2 - [ACYP2_MOUSE]	0	0	0	0	1	1	1	1	1		0	2	3
Q640R3	Hepatocyte cell adhesion molecule OS=Mus musculus GN=Hepacam PE=1 SV=2 - [HECAM_MOUSE]	0	0	0	0	1	1	1	1	1		0	2	3
Q9D1K2	V-type proton ATPase subunit F OS=Mus musculus GN=Atp6v1f PE=1 SV=2 - [VATF_MOUSE]	0	0	0	0	1	1	1	1	1		0	2	3
Q9CRY7	Glycerophosphodiester phosphodiesterase domain-containing protein 1 OS=Mus musculus GN=Gdpd1 PE=1 SV=1 - [GDPD1_MOUSE]	0	0	0	0	1	1	1	1	1		0	2	3
J7K287	Anion exchange protein OS=Mus musculus GN=Slc4a10 PE=2 SV=1 - [J7K287_MOUSE]	0	0	0	0	1	1	1	1	1		0	2	3
P62838	Ubiquitin-conjugating enzyme E2 D2 OS=Mus musculus GN=Ube2d2 PE=1 SV=1 - [UB2D2_MOUSE]	0	0	0	0	1	1	1	1	1		0	2	3
Q9CQZ6	NADH dehydrogenase [ubiquinone] 1 beta subcomplex subunit 3 OS=Mus musculus GN=Ndufb3 PE=1 SV=1 - [NDUB3_MOUSE]	0	0	0	0	1	1	1	1	1		0	2	3
Q3UQM7	Putative uncharacterized protein OS=Mus musculus GN=Slc7a5 PE=2 SV=1 - [Q3UQM7_MOUSE]	0	0	0	0	1	1	1	1	1		0	2	3
Q8BLR0	Putative uncharacterized protein OS=Mus musculus GN=Mlc1 PE=2 SV=1 - [Q8BLR0_MOUSE]	0	0	0	0	1	1	1	1	1		0	2	3
P70202	Latexin OS=Mus musculus GN=Lxn PE=1 SV=2 - [LXN_MOUSE]	0	0	0	0	1	1	1	1	1		0	2	3
Q8BPS5	Putative uncharacterized protein OS=Mus musculus GN=Slc16a1 PE=2 SV=2 - [Q8BPS5_MOUSE]	0	0	0	0	1	1	1	1	1		0	2	3
Q9JK42	[Pyruvate dehydrogenase (acetyl-transferring)] kinase isozyme 2, mitochondrial OS=Mus musculus GN=Pdk2 PE=1 SV=2 - [PDK2_MOUSE]	0	0	0	0	1	1	1	1	1		0	2	3
Q3TG58	Putative uncharacterized protein OS=Mus musculus GN=Eif4h PE=2 SV=1 - [Q3TG58_MOUSE]	0	0	0	0	1	1	1	1	1		0	2	3
P62307	Small nuclear ribonucleoprotein F OS=Mus musculus GN=Snrpf PE=1 SV=1 - [RUXF_MOUSE]	0	0	0	0	1	1	1	1	1		0	2	3
P50114	Protein S100-B OS=Mus musculus GN=S100b PE=1 SV=2 - [S100B_MOUSE]	0	0	0	0	1	1	1	1	1		0	2	3
P08414	Calcium/calmodulin-dependent protein kinase type IV OS=Mus musculus GN=Camk4 PE=1 SV=2 - [KCC4_MOUSE]	0	0	0	0	1	1	1	1	1		0	2	3
A0A0F7R1P3	MAb 106 heavy chain OS=Mus musculus GN=HC PE=2 SV=1 - [A0A0F7R1P3_MOUSE]	1	0	1	1	0	0	1	1	1		2	1	3
Q566J7	Igh protein OS=Mus musculus GN=Igh PE=2 SV=1 - [Q566J7_MOUSE]	1	1	0	1	0	0	1	1	1		2	1	3
X5J5I2	IgM heavy chain VDJ region (Fragment) OS=Mus musculus PE=2 SV=1 - [X5J5I2_MOUSE]	1	0	1	1	0	0	1	1	1		2	1	3
A0A0B4J1K5	Protein Iglv3 (Fragment) OS=Mus musculus GN=Iglv3 PE=4 SV=1 - [A0A0B4J1K5_MOUSE]	0	1	1	1	0	0	1	1	1		2	1	3
Q3UDA2	Putative uncharacterized protein (Fragment) OS=Mus musculus GN=Dync1i2 PE=2 SV=1 - [Q3UDA2_MOUSE]	0	1	1	0	0	1	1	1	1		2	1	3
Q8K1F0	Anti-VIPase light chain variable region (Fragment) OS=Mus musculus PE=4 SV=1 - [Q8K1F0_MOUSE]	1	0	0	1	0	0	1	1	1		1	1	3
X5J574	IgM heavy chain VDJ region (Fragment) OS=Mus musculus PE=2 SV=1 - [X5J574_MOUSE]	1	0	0	1	0	0	1	1	1		1	1	3
A0A0G2JDE1	MCG116913 (Fragment) OS=Mus musculus GN=Ighv8-12 PE=4 SV=1 - [A0A0G2JDE1_MOUSE]	1	0	0	1	0	0	1	1	1		1	1	3
A0A075B5J7	Protein Igkv14-130 OS=Mus musculus GN=Igkv14-130 PE=4 SV=6 - [A0A075B5J7_MOUSE]	1	0	0	1	0	0	1	1	1		1	1	3
Q3V3X9	Putative uncharacterized protein (Fragment) OS=Mus musculus GN=Fam120c PE=2 SV=1 - [Q3V3X9_MOUSE]	0	0	1	1	0	0	1	1	1		1	1	3
Q8BMZ8	Putative uncharacterized protein OS=Mus musculus PE=2 SV=1 - [Q8BMZ8_MOUSE]	0	0	1	1	0	0	1	1	1		1	1	3
Q9CXX1	Putative uncharacterized protein OS=Mus musculus GN=Napa PE=2 SV=1 - [Q9CXX1_MOUSE]	0	0	1	1	0	0	1	1	1		1	1	3
E9PZW0	Desmoplakin OS=Mus musculus GN=Dsp PE=1 SV=1 - [E9PZW0_MOUSE]	0	0	0	1	0	0	1	1	1		0	1	3
Q8R3R1	Csde1 protein (Fragment) OS=Mus musculus GN=Csde1 PE=2 SV=1 - [Q8R3R1_MOUSE]	0	0	0	1	0	0	1	1	1		0	1	3
B0LAE3	Pleiotrophin (Fragment) OS=Mus musculus GN=Ptn PE=2 SV=1 - [B0LAE3_MOUSE]	0	0	0	1	0	0	1	1	1		0	1	3
Q3UR54	Putative uncharacterized protein (Fragment) OS=Mus musculus GN=Ap3d1 PE=2 SV=1 - [Q3UR54_MOUSE]	0	0	0	1	0	0	1	1	1		0	1	3
Q80TX7	MKIAA0567 protein (Fragment) OS=Mus musculus GN=mKIAA0567 PE=3 SV=1 - [Q80TX7_MOUSE]	0	0	0	1	0	0	1	1	1		0	1	3
A0A0B4J1J0	Immunoglobulin kappa variable 4-50 (Fragment) OS=Mus musculus GN=Igkv4-50 PE=4 SV=1 - [A0A0B4J1J0_MOUSE]	0	0	0	1	0	0	1	1	1		0	1	3
Q6ZPY3	MKIAA1087 protein (Fragment) OS=Mus musculus GN=mKIAA1087 PE=2 SV=1 - [Q6ZPY3_MOUSE]	0	0	0	1	0	0	1	1	1		0	1	3
Q3TPJ4	Putative uncharacterized protein (Fragment) OS=Mus musculus GN=Gtpbp4 PE=2 SV=1 - [Q3TPJ4_MOUSE]	0	0	0	1	0	0	1	1	1		0	1	3
Q3TJA9	DnaJ (Hsp40) homolog, subfamily A, member 3, isoform CRA_b OS=Mus musculus GN=Dnaja3 PE=2 SV=1 - [Q3TJA9_MOUSE]	0	0	0	1	0	0	1	1	1		0	1	3
O55023	Inositol monophosphatase 1 OS=Mus musculus GN=Impa1 PE=1 SV=1 - [IMPA1_MOUSE]	0	0	0	1	0	0	1	1	1		0	1	3
Q8BW04	Putative uncharacterized protein OS=Mus musculus GN=Pwp1 PE=2 SV=1 - [Q8BW04_MOUSE]	0	0	0	1	0	0	1	1	1		0	1	3
A0A1L1SRG5	Alpha-crystallin B chain (Fragment) OS=Mus musculus GN=Cryab PE=1 SV=1 - [A0A1L1SRG5_MOUSE]	0	0	0	1	0	0	1	1	1		0	1	3
A0A075B5M8	Immunoglobulin kappa chain variable 12-38 OS=Mus musculus GN=Igkv12-38 PE=4 SV=7 - [A0A075B5M8_MOUSE]	0	0	0	1	0	0	1	1	1		0	1	3
Q3TCK3	Putative uncharacterized protein (Fragment) OS=Mus musculus GN=Ehd1 PE=2 SV=1 - [Q3TCK3_MOUSE]	0	0	0	1	0	0	1	1	1		0	1	3
A0A0G2JGT0	Uncharacterized protein (Fragment) OS=Mus musculus GN=Gm43218 PE=4 SV=4 - [A0A0G2JGT0_MOUSE]	0	0	0	1	0	0	1	1	1		0	1	3
Q80WS3	rRNA/tRNA 2'-O-methyltransferase fibrillarin-like protein 1 OS=Mus musculus GN=Fbll1 PE=1 SV=1 - [FBLL1_MOUSE]	0	0	0	0	1	0	1	1	1		0	1	3
P25444	40S ribosomal protein S2 OS=Mus musculus GN=Rps2 PE=1 SV=3 - [RS2_MOUSE]	0	0	0	0	1	0	1	1	1		0	1	3
B2RQS6	Dhx36 protein OS=Mus musculus GN=Dhx36 PE=2 SV=1 - [B2RQS6_MOUSE]	0	0	0	0	1	0	1	1	1		0	1	3
F6QL70	60S ribosomal protein L29 OS=Mus musculus GN=Gm17669 PE=3 SV=1 - [F6QL70_MOUSE]	0	0	0	0	1	0	1	1	1		0	1	3
D3Z7C6	Prostaglandin E synthase 3 OS=Mus musculus GN=Ptges3 PE=1 SV=1 - [D3Z7C6_MOUSE]	0	0	0	0	1	0	1	1	1		0	1	3
A0ZNJ2	3-hydroxyisobutyrate dehydrogenase OS=Mus musculus GN=Hibadh PE=2 SV=1 - [A0ZNJ2_MOUSE]	0	0	0	0	1	0	1	1	1		0	1	3
Q3TFP0	Putative uncharacterized protein OS=Mus musculus GN=Srsf10 PE=1 SV=1 - [Q3TFP0_MOUSE]	0	0	0	0	1	0	1	1	1		0	1	3
D3Z4V1	Pleiotropic regulator 1 OS=Mus musculus GN=Plrg1 PE=1 SV=1 - [D3Z4V1_MOUSE]	0	0	0	0	1	0	1	1	1		0	1	3
Q08288	Cell growth-regulating nucleolar protein OS=Mus musculus GN=Lyar PE=1 SV=2 - [LYAR_MOUSE]	0	0	0	0	1	0	1	1	1		0	1	3
A0A140LHU9	Neuropathy target esterase OS=Mus musculus GN=Pnpla6 PE=1 SV=1 - [A0A140LHU9_MOUSE]	0	0	0	0	1	0	1	1	1		0	1	3
Q45TP8	Chemokine-like factor super family five variant 4 OS=Mus musculus GN=Cmtm5 PE=2 SV=1 - [Q45TP8_MOUSE]	0	0	0	0	1	0	1	1	1		0	1	3
Q3UK38	rRNA adenine N(6)-methyltransferase OS=Mus musculus GN=Dimt1 PE=2 SV=1 - [Q3UK38_MOUSE]	0	0	0	0	1	0	1	1	1		0	1	3
Q9JJZ2	Tubulin alpha-8 chain OS=Mus musculus GN=Tuba8 PE=1 SV=1 - [TBA8_MOUSE]	0	0	0	0	0	1	1	1	1		0	1	3
E9PUM3	Alpha-1,4 glucan phosphorylase OS=Mus musculus GN=Pygm PE=1 SV=1 - [E9PUM3_MOUSE]	0	0	0	0	0	1	1	1	1		0	1	3
Q9D5V5	Cullin-5 OS=Mus musculus GN=Cul5 PE=1 SV=3 - [CUL5_MOUSE]	0	0	0	0	0	1	1	1	1		0	1	3
P63054	Purkinje cell protein 4 OS=Mus musculus GN=Pcp4 PE=3 SV=2 - [PCP4_MOUSE]	0	0	0	0	0	1	1	1	1		0	1	3
Q9ERY9	Probable ergosterol biosynthetic protein 28 OS=Mus musculus GN=ORF11 PE=2 SV=1 - [ERG28_MOUSE]	0	0	0	0	0	1	1	1	1		0	1	3
Q9D115	Zinc finger protein 706 OS=Mus musculus GN=Znf706 PE=1 SV=1 - [ZN706_MOUSE]	0	0	0	0	0	1	1	1	1		0	1	3
A0A0B4J1H8	Protein Igkv1-133 (Fragment) OS=Mus musculus GN=Igkv1-133 PE=4 SV=1 - [A0A0B4J1H8_MOUSE]	1	0	0	0	0	0	1	1	1		1	0	3
Q91ZS8	Double-stranded RNA-specific editase 1 OS=Mus musculus GN=Adarb1 PE=1 SV=1 - [RED1_MOUSE]	0	0	0	0	0	0	1	1	1		0	0	3
Q8C413	Diacylglycerol kinase OS=Mus musculus GN=Dgkg PE=1 SV=1 - [Q8C413_MOUSE]	0	0	0	0	0	0	1	1	1		0	0	3
P97772	Metabotropic glutamate receptor 1 OS=Mus musculus GN=Grm1 PE=1 SV=2 - [GRM1_MOUSE]	0	0	0	0	0	0	1	1	1		0	0	3
Q9Z0R4	Intersectin-1 OS=Mus musculus GN=Itsn1 PE=1 SV=2 - [ITSN1_MOUSE]	0	0	0	0	0	0	1	1	1		0	0	3
Q8K0T7	Protein unc-13 homolog C OS=Mus musculus GN=Unc13c PE=1 SV=3 - [UN13C_MOUSE]	0	0	0	0	0	0	1	1	1		0	0	3
Q66K04	Igh protein OS=Mus musculus GN=Igh PE=2 SV=1 - [Q66K04_MOUSE]	0	0	0	0	0	0	1	1	1		0	0	3
P43274	Histone H1.4 OS=Mus musculus GN=Hist1h1e PE=1 SV=2 - [H14_MOUSE]	0	0	0	0	0	0	1	1	1		0	0	3
B2RX08	Spectrin beta chain OS=Mus musculus GN=Sptb PE=2 SV=1 - [B2RX08_MOUSE]	0	0	0	0	0	0	1	1	1		0	0	3
P16305	Gamma-aminobutyric acid receptor subunit alpha-6 OS=Mus musculus GN=Gabra6 PE=1 SV=3 - [GBRA6_MOUSE]	0	0	0	0	0	0	1	1	1		0	0	3
Q64511	DNA topoisomerase 2-beta OS=Mus musculus GN=Top2b PE=1 SV=2 - [TOP2B_MOUSE]	0	0	0	0	0	0	1	1	1		0	0	3
G3XA00	Glutamate receptor, metabotropic 4 OS=Mus musculus GN=Grm4 PE=1 SV=1 - [G3XA00_MOUSE]	0	0	0	0	0	0	1	1	1		0	0	3
Q99JP6	Homer protein homolog 3 OS=Mus musculus GN=Homer3 PE=1 SV=2 - [HOME3_MOUSE]	0	0	0	0	0	0	1	1	1		0	0	3
O35544	Excitatory amino acid transporter 4 OS=Mus musculus GN=Slc1a6 PE=1 SV=1 - [EAA4_MOUSE]	0	0	0	0	0	0	1	1	1		0	0	3
Q64522	Histone H2A type 2-B OS=Mus musculus GN=Hist2h2ab PE=1 SV=3 - [H2A2B_MOUSE]	0	0	0	0	0	0	1	1	1		0	0	3
A0A0N4SWI0	Inositol 1,4,5-trisphosphate receptor type 1 (Fragment) OS=Mus musculus GN=Itpr1 PE=1 SV=3 - [A0A0N4SWI0_MOUSE]	0	0	0	0	0	0	1	1	1		0	0	3
Q6XE40	MAGUK p55 subfamily member 3 OS=Mus musculus GN=Mpp3 PE=1 SV=1 - [Q6XE40_MOUSE]	0	0	0	0	0	0	1	1	1		0	0	3
Q0QWG9	Delphilin OS=Mus musculus GN=Grid2ip PE=1 SV=1 - [GRD2I_MOUSE]	0	0	0	0	0	0	1	1	1		0	0	3
Q6A068	Cell division cycle 5-like protein OS=Mus musculus GN=Cdc5l PE=1 SV=2 - [CDC5L_MOUSE]	0	0	0	0	0	0	1	1	1		0	0	3
Q148T4	Tnc protein OS=Mus musculus GN=Tnc PE=2 SV=1 - [Q148T4_MOUSE]	0	0	0	0	0	0	1	1	1		0	0	3
P28651	Carbonic anhydrase-related protein OS=Mus musculus GN=Ca8 PE=1 SV=5 - [CAH8_MOUSE]	0	0	0	0	0	0	1	1	1		0	0	3
Q8K224	RNA cytidine acetyltransferase OS=Mus musculus GN=Nat10 PE=1 SV=1 - [NAT10_MOUSE]	0	0	0	0	0	0	1	1	1		0	0	3
Q61625	Glutamate receptor ionotropic, delta-2 OS=Mus musculus GN=Grid2 PE=1 SV=1 - [GRID2_MOUSE]	0	0	0	0	0	0	1	1	1		0	0	3
A0A0A6YXF6	Transforming protein RhoA (Fragment) OS=Mus musculus GN=Rhoa PE=1 SV=1 - [A0A0A6YXF6_MOUSE]	0	0	0	0	0	0	1	1	1		0	0	3
Q91VL8	Telomeric repeat-binding factor 2-interacting protein 1 OS=Mus musculus GN=Terf2ip PE=1 SV=1 - [TE2IP_MOUSE]	0	0	0	0	0	0	1	1	1		0	0	3
Q9CWU3	Serine/threonine-protein phosphatase 2A 55 kDa regulatory subunit B OS=Mus musculus GN=Ppp2r2a PE=2 SV=1 - [Q9CWU3_MOUSE]	0	0	0	0	0	0	1	1	1		0	0	3
B1AUB6	Nuclear factor 1 (Fragment) OS=Mus musculus GN=Nfia PE=1 SV=1 - [B1AUB6_MOUSE]	0	0	0	0	0	0	1	1	1		0	0	3
P70279	Surfeit locus protein 6 OS=Mus musculus GN=Surf6 PE=1 SV=1 - [SURF6_MOUSE]	0	0	0	0	0	0	1	1	1		0	0	3
Q9CR80	Protein FAM32A OS=Mus musculus GN=Fam32a PE=2 SV=1 - [FA32A_MOUSE]	0	0	0	0	0	0	1	1	1		0	0	3
Q9JHG0	Cerebellin-3 OS=Mus musculus GN=Cbln3 PE=1 SV=1 - [CBLN3_MOUSE]	0	0	0	0	0	0	1	1	1		0	0	3
A0A140LJF4	Protein arginine N-methyltransferase 1 (Fragment) OS=Mus musculus GN=Prmt1 PE=1 SV=1 - [A0A140LJF4_MOUSE]	0	0	0	0	0	0	1	1	1		0	0	3
D3Z1V2	Regulator of G-protein-signaling 8 (Fragment) OS=Mus musculus GN=Rgs8 PE=1 SV=8 - [D3Z1V2_MOUSE]	0	0	0	0	0	0	1	1	1		0	0	3
A0A1D5RMC1	Cytoplasmic dynein 1 light intermediate chain 2 (Fragment) OS=Mus musculus GN=Dync1li2 PE=1 SV=1 - [A0A1D5RMC1_MOUSE]	0	0	0	0	0	0	1	1	1		0	0	3
Q8BVG0	Putative uncharacterized protein (Fragment) OS=Mus musculus GN=Frrs1l PE=2 SV=1 - [Q8BVG0_MOUSE]	0	0	0	0	0	0	1	1	1		0	0	3
Q9CS87	RNA helicase (Fragment) OS=Mus musculus GN=Ddx55 PE=2 SV=1 - [Q9CS87_MOUSE]	0	0	0	0	0	0	1	1	1		0	0	3
Q71VC6	Na K-ATPase beta-3 subunit (Fragment) OS=Mus musculus GN=atp1b3 PE=4 SV=1 - [Q71VC6_MOUSE]	0	0	0	0	0	0	1	1	1		0	0	3
Q6PHS9	Voltage-dependent calcium channel subunit alpha-2/delta-2 OS=Mus musculus GN=Cacna2d2 PE=1 SV=1 - [CA2D2_MOUSE]	0	0	0	0	0	0	1	1	1		0	0	3
Q8C4E7	Putative uncharacterized protein (Fragment) OS=Mus musculus GN=Scai PE=2 SV=1 - [Q8C4E7_MOUSE]	0	0	0	0	0	0	1	1	1		0	0	3
Q3TS73	Putative uncharacterized protein (Fragment) OS=Mus musculus GN=Map7d2 PE=2 SV=1 - [Q3TS73_MOUSE]	0	0	0	0	0	0	1	1	1		0	0	3
Q8BYS1	Putative uncharacterized protein OS=Mus musculus GN=Lgi2 PE=2 SV=1 - [Q8BYS1_MOUSE]	0	0	0	0	0	0	1	1	1		0	0	3
